# Supplementary material for: Molecular Identification of Collagen 17a1 as a Major Genetic Modifier of Laminin Gamma 2 Mutation-Induced Junctional Epidermolysis Bullosa in Mice
Source: PLoS Genet. 2014 Feb 13;10(2):e1004068. doi: 10.1371/journal.pgen.1004068 (PMC3923665; doi:10.1371/journal.pgen.1004068)
Supplement: Table S3 — Sequence-based polymorphisms of Col17a1 among the mouse strains used in this study. (XLSX) [file pgen.1004068.s005.xlsx]

## Sheet: Sheet1
Table S3. Sequence-based polymorphisms of Col17a1 among mouse strains used in this study.
Col17a1	*Build 37
location	Ensembl pos.	B6/129X1#	FVB	MRL	129S1	AJ	DBA#	PWD/PWK#	Type	Syn/non-Syn.
5'UTR/ex1	47766411	A	T	T	T	T	T	T	SNP
5'UTR/ex1	47766311	G	T	T	T	T	T	G	SNP
intron 1	47766134	G	A	A	A	A	A	A	SNP
intron 1	47765703	T	TCTC	TCTC	T	T	T	T	indel
intron 1	~47765550-650 up to ~100 bp gap - heavy repeats
intron 1	47765546	C	T	T	t	t	t	C	SNP
intron 1	47765522	T	TCTCTCTGCTCTCTCTCT	TCTCTCTGCTCTCTCTCT	T	T	T	T	indel
intron 1	47765520	T	TT	TT	T	T	T	T	indel
intron 1	47765512	G	T	T	G	g/t	g/t	G	SNP
intron 1	47765391	C	CCTCTCTTCT	C	C	CCTCTCTTCT	CCTCTCTTCT	C	indel
intron 1	47765385	T	C	C	c	c	c	c	SNP
intron 1	47764942	G	A	A	A	A	A	A	SNP
intron 1	47764599	G	A	A	A	A	A	G	SNP
intron 1	47764431	G	A	A	A	A	A	A	SNP
intron 1	47764015	A	T	T	T	T	T	A	SNP
intron 1	47762881	T	TGTGGGTTTC	TGTGGGTTTC	TGTGGGTTTC	TGTGGGTTTC	TGTGGGTTTC	T	indel
intron 1	~47762655-710 ~55 bp gap
intron 1	47762635	T	C	C	C	C	C	C	SNP
intron 1	47762545	G	T	T	T	T	T	T	SNP
intron 1	47762076	T	A	A	A	A	A	A	SNP
intron 1	47761994	C	T	T	T	T	T	T	SNP
intron 1	47761980	G	A	A	A	A	A	G	SNP
intron 1	47761709	A	ATG	ATG	g	g	g	g	indel
intron 1	47761707	G	G	G	G	a/g	a/g	G	SNP
intron 1	47761706	T	T	T	c/t	c/t	c	T	SNP
intron 1	47761697	A	G	G	g	g	g	g	SNP
intron 1	47761688	T	C	T	T	T	T	T	SNP
intron 1	47761676	GT	10 GT	10 GT	GT	GT	GT	GT	indel
intron 1	47760804	TACACACACACACACACACACACAC			TACACACACACACACACACACACACACAC	TACACACACACACACACACACACACACACAC	TACACACACACACACACACACACACACACAC	T	indel
intron 1	47760737	TACAC			TACACACAC	TACACACAC	TACACACAC	TACAC	indel
intron 1	~47760765-1175 ~410 bp gap MRl and FVB only.
intron 1	47760615	A	G	G	G	G	G	G	SNP
intron 1	47760461	C	T	T	T	T	T	C	SNP
intron 1	47760409	AACG	A	A	A	A	A	AACG	indel
intron 1	47760384	C	T	T	T	T	T	T	SNP
intron 1	47760208	G	A	A	A	A	A	G	SNP
intron 1	47760133	T	TCA	TCA	TCA	TCA	TCA	T	indel
intron 2	47759707	C	T	T	T	T	T	C	SNP
intron 2	47759248	C	CA	CA	CA	CA	CA	C	indel
intron 2	47759134	G	A	A	A	A	A	G	SNP
intron 2	47758612	T	A	A	A	A	A	T	SNP
intron 2	47758534	T	C	C	C	C	C	C	SNP
intron 2	47758048	C	T	C	T	T	T	C	SNP
intron 2	47757929	C	T	T	T	T	T	T	SNP
intron 2	47757606	C	G	G	G	G	G	C	SNP
intron 3	47757028	T	G	G	G	G	G	G	SNP
intron 3	47757021	C	T	T	T	T	T	C	SNP
intron 4	47756329	C	T	T	T	T	T	C	SNP
intron 4	47756302	A	G	G	G	G	G	A	SNP
intron 5	47755742	A	AAATG	AAATG	AAATG	AAATG	AAATG	A	indel
exon 6	47754932	A	A	A	A	A	A	G	SNP	syn
exon 6	47754892	C	C	C	C	C	C	A	SNP	non-syn
intron 6	47754485	G	A	A	A	A	A	A	SNP
intron 6	47754227	A	ATG	ATG	ATG	ATG	ATG	A
intron 6	47754138	G	A	A	A	A	A	G	SNP
intron 7	47753728	T	C	C	C	C	C	C	SNP
intron 7	47753084	C	T	T	T	T	T	C	SNP
exon 8	47752920	G	G	G	G	G	G	A	SNP	syn
intron 8	47752727	G	G	A	G	G	G	G	SNP
intron 8	47751994	T	TG	TG	TG	TG	TG	T	indel
intron 8	47751818	C	T	T	T	T	T	C	SNP
intron 8	47751801	C	T	T	T	T	T	C	SNP
exon 9	47751288	G	A	A	A	A	A	G	SNP	syn
intron 9	47751181	T	C	C	C	C	C	C	SNP
intron 9	47751166	A	G	G	G	G	G	G	SNP
intron 9	47751162	T	C	C	C	C	C	C	SNP
intron 9	47751117	A	C	C	C	C	C	A	SNP
intron 9	47751076	G	A		A	A	A	G	SNP
intron 9	~47751030-90 ~60 bp gap for MRL only
intron 9	47751009	G	T	T	T	T	T	T	SNP
intron 9	47751004	T	C	C	C	C	C	C	SNP
intron 9	47750988	G	A	A	A	A	A	G	SNP
intron 9	47750987	T	C	C	C	C	C	C	SNP
intron 9	47750932	C	T	T	T	T	T	C	SNP
intron 9	47750909	T	C	C	C	C	C	C	SNP
intron 9	47750814	C	CA	CA	CA	CA	CA	CA	indel
intron 9	47750806	G	GAAGTACTTCTCTCATA	GAAGTACTTCTCTCATA	A	A	A?	A?	indel
intron 9	47750805	T	A	A	a/t	a/t	a/t	A	SNP
intron 9	47750698	G	T	T	T	T	T	G	SNP
intron 9	47750666	T	C	C	C	C	C	T	SNP
intron 9	47750649	AT	A	A	A	A	A	AT	indel
intron 9	47750634	T	C	C	c	c	c	T	SNP
intron 9	47750624	G	A	A	A	A	A	G	SNP
intron 9	47750616	G	A	A	A	A	A	G	SNP
intron 9	47750613	T	G	G	G	G	G	T	SNP
intron 9	47750583	T	C	C	C	C	C	C	SNP
intron 9	47750493	T	C	C	C	C	C	T	SNP
intron 9	47750472	T	C	C	C	C	C	T	SNP
intron 9	47750439	T	C	C	C	C	C	C	SNP
intron 9	47750434	C	T	T	T	T	T	T	SNP
intron 9	47750369	G	A	A	A	A	A	A	SNP
intron 9	47750364	G	G	C	G	G	G	G	SNP
intron 9	47750293	A	C	C	C	C	C	C	SNP
intron 9	47750288	A	G	G	G	G	G	G	SNP
intron 9	47750282	A	G	G	G	G	G	G	SNP
intron 9	47750274	A	G	G	G	G	G	G	SNP
intron 9	47750264	A	C	C	C	C	C	C	SNP
intron 10	47749611	T	TG	TG	TG	TG	TG	T	indel
intron 10	47749439	G	GAAA	GAAA	GAAA	GAAA	GAAA	GA	indel
intron 10	47749392	ATGC	A	A	A	A	A	ATGC	indel
intron 11	47748579	C	A	A	A	A	A	T	SNP
intron 11	47748405	A	C	C	C	C	C	C	SNP
intron 11	47748293	ACCCCCCAC	ACCCCCAC	ACCCCCAC	ACCCCCAC	ACCCCCAC	ACCCCCAC	ACCCCCAC	indel
intron 11	47748270	A	G	G	G	G	G	G	SNP
intron 11	47748248	T	C	C	C	C	C	C	SNP
intron 11	47748202	A	C	C	C	C	C	C	SNP
intron 11	47748176	G	A	A	A	A	A	G	SNP
intron 11	47748066	T	A	A	A	A	A	T	SNP
intron 11	47747953	G	A	A	A	A	A	G	SNP
intron 11	47747908	T	C	C	C	C	C	C	SNP
intron 12	47747815	G	T	T	T	T	T	G	SNP
intron 12	47747699	G	A	A	A	A	A	G	SNP
intron 12	47747630	T	C	C	C	C	C	T	SNP
intron 12	47747573	C	G	G	G	G	G	G	SNP
intron 12	47747557	T	C	C	C	C	C	T	SNP
intron 12	47747357	T	C	C	c	c	C	c/t	SNP
intron 12	47747352	A	AGGCGTGCGCCACCATGCCC	AGGCGTGCGCCACCATGCCC	AGGCGTGCGCCACCATGCCC	A	A	A	indel
intron 12	47747344	A	G	G	g	G	g	g	SNP
intron 12	47747319	C	T	T	T	T	T	T	SNP
intron 12	47747212	G	GTTTG	GTTTG	GTTGT	GTTGT	GTTGT	G	indel
exon 13	47746969	C	C	C	C	C	C	T	SNP	syn
intron 13	47746738	G	GTGTGT	GTGTGT	GGTGTGT	GGTGTGT	G	G	indel
intron 13	47746040	TGGGG	TG	TG	TG	TG	TG	TGGGG	indel
exon 14	47745883	A	G	G	G	G	G	G	SNP	syn
intron 14	47745746	C	T	T	T	T	T	C	SNP
intron 14	47745631	G	GGGC	GGGC	C	GGGGC	C	C	SNP/indel
exon 15	47745480	G	G	G	G	G	G	A	SNP	syn
intron 15	47745161	G	GCA	GCA	GCA	GCA	GCA	G	indel
intron 16	~47743970-4005 ~135 bp gap for MRL and FVB only - heavy repeats
exon 17	47743897	A	A	A	A	A	A	G	SNP	syn
intron 17	47743681	TGGGGGG	TGGGG	TGGGG	TGGGGGG	TGGGG	TGGGGGG	TGGGGGG	indel
exon 18	47742998	G	G	G	G	G	G	C	SNP	syn
intron 18	47742628-723	26CT+21CA	24CT+22CA	20CT+23CA					SNP & indel
intron 18	47742680	T	A	A	a	a	a	a	SNP
intron 18	47742678	T	A	A	a	a	a	a	SNP
intron 19	47742443	T	T	C	T	T	T	T	SNP
intron 23	47740106	C	T	T	t	t	t	C	SNP
exon 24	47739508	A	A	A	A	A	A	G	SNP	syn
intron 24	47739024	A	G	G	G	G	G	G	SNP
intron 25	47738858	C	T	T	T	T	T	C	SNP
intron 26	47738113	G	A	A	G	G	G	G	SNP
intron 27	47737626	G	G	A	G	G	G	A	SNP
intron 28	47737468	C	C	T	C	C	C	C	SNP
intron 28	47737432	C	C	G	C	C	C	C	SNP
intron 28	47737423	T	T	C	T	T	T	T	SNP
intron 28	47737403	G	G	A	G	G	G	G	SNP
intron 28	47737373	A	A	G	A	A	A	A	SNP
exon 29	47736845	G	G	G	G	G	G	C	SNP	syn
intron 29	47736701	C	T	C	T	T	T	a	SNP
intron 31	47734596	5 CACAA	8 CACAA	6 CACAA	5 CACAA	5 CACAA	5 CACAA	5 CACAA	indel
intron 33	47733660	7 GAAAAA	7 GAAAAA	6 GAAAAA	7 GAAAAA	7 GAAAAA	7 GAAAAA	7 GAAAAA	indel
intron 33	47732625	G	T	T	T	T	T	G	SNP
intron 35	47731017	C	T	T	T	T	T	C	SNP
intron 36	47730595	ACCCC	ACCCCC	ACCCCC	ACCCC	ACCCC	ACCCC	ACCCC	indel
intron 36	47729939	A	ACTT	ACTT	ACTT	ACTT	ACTT	A	indel
intron 36	47729799	T	C	C	C	C	C	C	SNP
exon 37	47729717	T	T	T	T	T	T	G	SNP	non-syn
exon 37	47729716	C	C	C	C	C	C	G	SNP	non-syn
exon 37	47729697	A	A	A	A	A	A	G	SNP	syn
intron 37	47729630	G	GCCATTCCCTCCCCAGCGACACCTG	GCCATTCCCTCCCCAGCGACACCTG	G	G	G	G	indel
intron 37	47729593	C	A	A	C	C	C	C	SNP
intron 37	47729591	C	T	T	C	C	C	C	SNP
intron 37	47729590	T	G	G	T	T	T	T	SNP
intron 37	47729585	A	AACAG	AACAG	A	A	A	A	SNP
intron 37	47729563	A	C	C	A	A	A	A	SNP
intron 37	47729561	T	C	C	T	T	T	T	SNP
intron 37	47729560	G	T	T	G	G	G	G	SNP
intron 37	47729556	AACAG	A	A	AACAG	AACAG	AACAG	AACAG	indel
intron 37	47729540	C	A	A	C	C	C	C	SNP
intron 37	47729538	C	T	T	C	C	C	C	SNP
intron 37	47729537	T	G	G	T	T	T	T	SNP
intron 37	47729532	A	AACAG	AACAG	A	A	AACAG	A	indel
intron 37	47729430	C	A	A	A	A	A	C	SNP
intron 37	47729287	C	T	T	T	T	T	T	SNP
intron 37	47728830	AC	AC	AC	A	A	A	AC	indel
intron 38	47728621	T	C	C	C	C	C	C	SNP
intron 38	47728564	T	C	C	C	C	C	T	SNP
exon 39	47728510	A	G	G	G	G	G	G	SNP	syn
intron 39	47728479	A	T	T	T	T	T	A	SNP
intron 39	47728473	C	T	T	T	T	T	T	SNP
intron 39	47728425	C	A	A	A	A	A	A	SNP
intron 39	47728388	G	A	A	A	A	A	A	SNP
intron 39	47728354	A	G	G	G	G	G	G	SNP
intron 40	47728123	A	T	T	T	T	T	T	SNP
intron 40	47728120	T	G	G	G	G	G	G	SNP
intron 40	47728006	G	A	A	A	A	A	G	SNP
intron 40	47727981	C	T	T	T	T	T	C	SNP
intron 41	47727818	G	A	A	A	A	A	A	SNP
intron 41	47727717	T	C	C	C	C	C	C	SNP
intron 41	47727488	G	see below	see below	a	a	a	G	SNP
intron 41	47727484	G	GGGGGG	GGGGGG	G	G	G	G	indel
intron 41	47727483	T	A	A	a	g	a/g	T	SNP
intron 41	47727482	G	G	G	T	g/t	G	G	SNP
intron 41	47727477	T	T	T	T	g/t	g	g	SNP
intron 41	47727471	TGGGGGTG	TGGGGTG	TGGGGTG	TGGGGTG	TGGGGTG	TGGGGTG	TGGGGGTG	indel
intron 41	47727468	G	T	T	t	t	t	G	SNP
intron 41	47727421	G	A	A	A	A	A	A	SNP
intron 41	47727381	T	C	C	c	c	c	T	SNP
intron 41	47727361	C	in deletion	in deletion	g	g	C	C	SNP
intron 41	47727347	C	in deletion	in deletion	g	t	g	C	SNP
intron 41	47727337	C	in deletion	in deletion	t	t	t	C	SNP
intron 41	47727319	29 AC	8 AC	8 AC	29 AC	29 AC	29 AC	29 AC	indel
intron 41	47727271	A	G	G	g	g	g	G	SNP
intron 41	47727257	C	CT	CT	CT	CT	CT	C	indel
intron 41	47727157	G	A	A	A	A	A	G	SNP
intron 42	47726980	G	T	T	T	T	T	G	SNP
intron 42	47726944	T	C	C	C	C	C	C	SNP
intron 42	47726926	G	T	T	T	T	T	G	SNP
intron 42	47726925	T	G	G	G	G	G	T	SNP
intron 42	47726903	A	C	C	C	C	C	C	SNP
exon 43	47726733	G	G	G	G	G	G	A	SNP	non-syn
exon 43	47726696	G	G	G	G	G	G	A	SNP	syn
exon 43	47726627	A	G	G	G	G	G	A	SNP	syn
intron 43	47726547	C	A	A	A	A	A	C	SNP
intron 43	47726512	G	A	A	A	A	A	G	SNP
intron 43	47726497	C	T	T	T	T	T	T	SNP
intron 43	47726401	G	T	T	T	T	T	G	SNP
intron 45	47725583	A	G	G	G	G	G	A	SNP
intron 45	47725578	G	C	C	C	C	C	G	SNP
intron 45	47725548	G	A	A	A	A	A	A	SNP
intron 45	47725467	G	A	A	A	A	A	G	SNP
intron 45	47725438	GGGA	G	G	G	G	G	G	indel
intron 46	47725057	C	T	T	T	T	T	T	SNP
intron 47	47724879	T	G	G	G	G	G	G	SNP
intron 48	47724433	A	G	G	G	G	G	G	SNP
intron 48	47724321	T	A	A	A	A	A	A	SNP
intron 48	47724150	G	A	A	A	A	A	A	SNP
intron 48	47724086	ATGTGTG	ATGTGTGTG	ATGTGTGTG	ATGTGTGTG	ATGTGTGTG	ATGTGTGTG	A	indel
exon 49	47723946	G	G	G	G	G	G	A	SNP	syn
exon 49	47723916	G	G	G	G	G	G	A	SNP	syn
exon 49	47723859	C	T	T	T	T	T	T	SNP	syn
exon 49	47723853	G	G	G	G	G	G	A	SNP	syn
intron 49	47723780	G	G	T	G	G	G	G	SNP
intron 49	47723589	G	G	T	G	G	G	T	SNP
exon 50	47723485	T	T	T	T	T	T	C	SNP	non-syn
exon 50	47723478	T	C	T	C	C	C	C	SNP	non-syn
exon 50	47723433	G	A	A	A	A	A	A	SNP	non-syn
exon 50	47723360	G	G	G	G	G	G	A	SNP	syn
intron 51	47722443	A	A	T	A	A	A	A	SNP
intron 53	47721982	C	T	C	T	T	T	C	SNP
*Positions in NCBI Build 37 for cross-referencing to Sanger.
#B6 = 129X1, DBA1 = DBA2, and PWD = PWK based on MPD SNPs (Table S2) and direct sequence comparisons.
Black letters indicate B6 reference allele, bold red = 2nd allele, bold blue is third, bold green is fourth.
Col17a1 polymorphisms for strains other than PWD/PWK are included. Polymorphisms unique to PWD/PWK are only shown if in the 1085 bp candidate interval (boxed section) or in exons.
Colored rows indicate exons.
Variation within the candidate 1085 bp interval are framed.
