# Supplementary material for: Molecular Identification of Collagen 17a1 as a Major Genetic Modifier of Laminin Gamma 2 Mutation-Induced Junctional Epidermolysis Bullosa in Mice
Source: PLoS Genet. 2014 Feb 13;10(2):e1004068. doi: 10.1371/journal.pgen.1004068 (PMC3923665; doi:10.1371/journal.pgen.1004068)
Supplement: Table S6 — Chr1 and Chr19 markers used in this study. (XLSX) [file pgen.1004068.s008.xlsx]

## Sheet: raw
ID	Chromosome	EnsemblReleaseCurrent	NumberEnsemblHitsCurrent	PositionEnsemblCurrent	PrimerNameToUse	B6Size	cDNA size (bp)	PCR/SSLP/qPCR/other	BandStrength	MRLvsFVB	PWD vs B6	DBA vs B6	129X1 vs B6	129X1vs129S1	129X1vs129P3	129P3vs129S1	A/J vs B6	129S1 vs B6	129P3 vs B6	NZM2410 vs B6	BALB vs B6	OtherNotes	B10 vs B6	PrimerPurpose	MITmarkersColocated	BlastRefField	ConsiderUsingForAssays	OldPrimerName	MGIName	UCSCPosition(bp)	USCS DateUsed	ForwardPrimer	ReversePrimer	WeOwn	EnsemblNotes	DatesOfTestGels	BXSB vs B6	FVB vs B6	LP vs B6	MRL vs B6	SJL vs B6	3rdPrimer	4thPrimer	129X1vsDBA1	129X1vsFVB	129X1vsMRL
806					ATG7 Ex14F-Ex15R (Lox)	1531	142	PCR																				ATG7Lox		chr6:114,657,683-114,659,213		TGGCTGCTACTTCTGCAATGATGT	CAGGACAGAGACCATCAGCTCCAC	On order
1046					Atg7 Int14F-Int15R (WT)	326		PCR																				Atg7WT		chr6:114,658,998-114,659,223		TCTCCCAAGACAAGACAGGGTGAA	AAGCCAAAGGAAACCAAGGGAGTG	On order
1050					Atg7Ex13F	3023		PCR																				Atg7Ex13F		chr6:114,656,191-114,659,213 (w/ Ex15R)		ACCCTGTGAACTTCTCTGACGTC		On order
1052					Atg7Int15R2	1785		PCR														looking for a primer combo to give a cre specific band (possibly with a Lox only larger band)								chr6:114,657,683-114,659,467 (w/Ex14F)			CCTTATCAACTACCAAAATAATCAGAAGAATT	On order
1053					Atg7Int15R3	1846		PCR														looking for a primer combo to give a cre specific band (possibly with a Lox only larger band)								chr6:114,657,683-114,659,528 (w/Ex14F)			TAATAGACTAACAGAAGAGAAATGTAAAAGACCA	On order
1054					Atg7Int15R4	2050		PCR														looking for a primer combo to give a cre specific band (possibly with a Lox only larger band)								chr6:114,657,683-114,659,732 (w/Ex14F)			CATGCTAAGCCTCTGGACCAAG	On order
1048					Atg7v2 (to test cre+Lox mice)	3283		PCR														floxed cells should have ~2.2 kb product. To test if floxing occurred.						Atg7v2		chr6:114,657,683-114,660,965		TGGCTGCTACTTCTGCAATGATGT	TTAGCACAGGGAACAGCGCTCATGG	On order
812					Bacteria 16SrRNA	1300		PCR																				Bacteria 16SrRNA				AGAGTTTGATCCTGGCTCAG		On order
742					Cd8a (3 primers for WT+KO)	265		PCR														wt 265 bp, KO 343 bp						Cd8a comF+WTR		chr6:71,323,694-71,323,958	July 2007	GAC CTG GTA TGT GAA GTG TTG G	ACA TCA CCG AGT TGC TGA TG	Yes								GCT ATC AGG ACA TAG CGT TGG
739					cre			PCR														from Ram Akilesh?						cre				GCGGTCTGGCAGTAAAAACTATC	GTGAAACAGCATTGCTGTCACTT	Yes
709					Cxcr5 (3 primers for WT+KO)	311		PCR					B6>>129X1									WT 311 bp, KO 241 bp						Cxcr5 ComF-WTR		chr9:44,322,043-44,322,353	July 2007	CGGAGATTCCCCTACAGGAC	GATCTTGTGCAGAGCGATCA	Yes								AATTCGCCAATGACAAGACG
1034					DicerLox	351		PCR														from tm1Bdh, JAXMice, Lox = 420 bp, WT = 351 bp.								chr12:105,933,484-105,933,834		CCT GAC AGT GAC GGT CCA AAG	CAT GAC TCT TCA ACT CAA ACT	On order
723					Foxn1F	110		PCR																				Foxn1F				GGCCCAGCAGGCAGCCCAAG	AGGGATCTCCTCAAAGGCTTC	Yes
498					H3b Tg	151		PCR														vector sequence: http://bacpac.chori.org/download/pBACe3.6.gb		3				H3b Tg		hits VECTOR for BAC RP23-77A2	July 2007	ACGCATATGATTAATTTGTTCAATTGTA	AATAGGTGAAGCAGCGGATTTAGT	Yes
786					H3bTgNcoIR10-F10	3312		PCR																				H3bTgNcoIR10-F10				GTGACAGGACTGAACAAACGAGAG	GAGGATGCCTTAGTTAGGGTTTCC	Yes
787					H3bTgNcoIR11-F11	3208		PCR																				H3bTgNcoIR11-F11				ATAAATGAAACCTGCACTCGCA	CTGACCTAAGAAACACTCCATTAAACC	Yes
788					H3bTgNcoIR12-F12	1989		PCR																				H3bTgNcoIR12-F12				TGTCACCCTCATCTCTCATGGAC	TGACACTTAAATGCCATGAAGGG	Yes
789					H3bTgNcoIR13-F13	1295		PCR																				H3bTgNcoIR13-F13				ACTATAATTCCATTGGAGTCTTTTCATG	CAGGTGCTATTCAACTGTTTTAGTGTT	Yes
790					H3bTgNcoIR14-F14	777		PCR																				H3bTgNcoIR14-F14				TTGTTTTTCTGTTGCTGTGATAAAGA	GAAGGCAGATTCTTTACGTCCAA	Yes
791					H3bTgNcoIR15-F15	2080		PCR																				H3bTgNcoIR15-F15				GGTTCCACTGCCTTTACCACA	GAGCCATGAATAATTCGTGGG	Yes
792					H3bTgNcoIR16-F16	3908		PCR																				H3bTgNcoIR16-F16				AGTTTCCCTGTGCCATCTCATC	TTTGATCCCTAGAAACAGCCATG	Yes
777					H3bTgNcoIR1-F1	2120		PCR																				H3bTgNcoIR1-F1				CCAGAACCCCTGGCACCT	AGTTGTTCCTAGGGAGGGCAG	Yes
778					H3bTgNcoIR2-F2	3059		PCR																				H3bTgNcoIR2-F2				ACACTGCCTGCCAGTTCCA	TTGGCTTTGGTTGTCCTTCC	Yes
779					H3bTgNcoIR3-F3	2120		PCR																				H3bTgNcoIR3-F3				GCATCGGGCAAGGACCT	CTGTATGGGCGGCTTAATCC	Yes
780					H3bTgNcoIR4-F4	5174		PCR																				H3bTgNcoIR4-F4				TCTAGCTGCAGGTCTTTTGATCG	AGAACTGTTCAGCCGGGCT	Yes
781					H3bTgNcoIR5-F5	6027		PCR																				H3bTgNcoIR5-F5				AGACATTGTAAGCAGACACTTTAGGC	TTTTTCATTTTTATTTTAAGTGTGTGGG	Yes
782					H3bTgNcoIR6-F6	1064		PCR																				H3bTgNcoIR6-F6				GCCTTATAAAGTTAAAATGCCTTTCAAT	CAGGAACTTTTGAGCCAATGTAAA	Yes
783					H3bTgNcoIR7-F7	5140		PCR																				H3bTgNcoIR7-F7				CCACCTCCATCTCTTCAGTTCC	AATCAGCAAGGTCTTTCCTAAGGA	Yes
784					H3bTgNcoIR8-F8	1312		PCR																				H3bTgNcoIR8-F8				TCCTTGAATGTTAATCCAGCTAGGT	CAGAATGCCATGCCCCTC	Yes
785					H3bTgNcoIR9-F9	523		PCR																				H3bTgNcoIR9-F9				TCAGGGAGTGAAACGGAGCT	CCCAGGGCTTCTTCCTCCTA	Yes
793					H3bTgNcoIVR17-F17	5366		PCR																				H3bTgNcoIVR17-F17				CAAGCTTGGCGTAATCATGGT	AAACCCGGATCATGCATCAG	Yes
794					H3bTgNcoIVR18-F18	5649		PCR																				H3bTgNcoIVR18-F18				CGTAGACTAAAACGTGGTCGCA	CTTAATGTCCTTTGTTACAGGCCA	Yes
795					H3bTgNcoIVR19-F19	597		PCR																				H3bTgNcoIVR19-F19				CTGGCGATTCAGGTTCATCA	CATCAGCACCTTGTCGCCTT	Yes
600					H60 Tg			PCR																3				H60 Tg		no match in mouse		CAAGAGCAACCATTGCCTGATT	GCACACATCTTAGTAGCATTTTCCTCA	Yes
810					huCOL17A1v2	500		PCR	0													correct primers. Previously ordered set were actually for huCOL7A1. Only work sporadically.						huCOL17A1v2				GATGAGGCGGATGAGAGGAGGGA	CAGGATCGTTGCATCGTAG	On order
816					huCol17Ex4-5			PCR	3													Contaminated with larger wild-type band when huCol17 negative						huCol17Ex4-5				AACAAAGCCTGACTCATGGCA	GGTGAGTGAGCCCTCCTGTAAC	On order
818					huCol17Ex45-46			PCR	3													Good results but faint						huCol17Ex45-46				TCTATCAGCAGCTCTGGCCA	GGGACCCTGAACTCCGGAT	On order
819					huCol17Ex48-49			PCR	4													Best results. Use these.						huCol17Ex48-49				GAGATGGGTCCCTCCTGTCTTT	GACCAGGAAGCCCAATGCT	On order
817					huCol17Ex9-10			PCR	3																			huCol17Ex9-10				TTCCTCCAACACACTCCCCA	GTTGCATCGTAGGTGCCTGA	On order
484					huFcRn	741		PCR														741 bp in human genome		3				huFcRn		no match in mouse		AGCCAAGTCCTCCGTGCTC	CTCAGAGATGCCAGTGTTCC	Yes
488					huIL21			PCR																3				huIL21		no match in mouse		CGACAGACCAAGGTCTAGCTCTACTG	AATGGTGATGGTGATGATGGC	Yes
1041					Ifnar1 (3 primers for WT+KO)	155		PCR														3 primers give 2 bands: WT 155 bp, KO ~250 bp						Ifnar1		chr16:91,492,882-91,493,036		CGA GGC GAA GTG GTT AAA AG	ACG GAT CAA CCT CAT TCC AC	On order								AAT TCG CCA ATG ACA AGA CG
736					IL10 (3 primers for WT+KO)	137		PCR														WT 137 bp,ko ???						IL10comF+WTR		chr1:132,916,439-132,916,575		CTTGCACTACCAAAGCCACA	GTTATTGTCTTCCCGGCTGT	Yes								CCACACGCGTCACCTTAATA
744					IL15ra (4 primers for WT+KO)	171		PCR														WT 171 bp, mut 280 bp						IL15ra WT		chr2:11,639,917-11,640,087	July 2007	ATT GAG CAT GCT GAC ATC CG	ACT GAT GCA CTT GAG GCT GG	Yes								CTT GGG TGG AGA GGC TAT TC	AGG TGA GAT GAC AGG AGA TC
1051					IL21Venus (WT & Venus bands)	293		PCR														3rd primer is Venus forward. Venus band should be 501 bp (WT = 293 bp)						IL21Venus		chr3:37,124,066-37,124,358		AATGCATTTCTTTCACTTCCATGTT	TTAGTTAATGGGCGAAAGGATCTTA	On order
714					IL4GFP Mut			PCR																				IL4GFP Mut		no match	July 2007	AAg TTC ATC TgC ACC ACC g	TCC TTg AAg AAg ATg gTg Cg	Yes
713					IL4GFP WT			PCR																				IL4GFP WT		no match	July 2007	CCT TAT ggC CAA Atg AAg TgA	AAA gAC TTC CTg gAA AgC CTA	Yes
1044					IL6 (3 primers for WT+KO)			PCR																								TCCATCCAGTTGCCTTCTTGG	TTCTCATTTCCACGATTTCCCA	On order								CGGAGAACCTGCGTGCAAT
1045					Irf5 (3 primers for WT+KO)	742		PCR														wt 742 bp; ko 650 bp						Irf5		chr6:29,480,590-29,481,331		CAC GGT CTG CTC CTG TCT AA	CTT GAA GAT GGT GTT GTC CC	On order								CCT CCC CTA CCC GGT AGA AT
1042					Irf7 (3 primers for WT+KO)	301		PCR														3 primers give 2 bands: WT 300 bp, KO 220 bp						Urf7		chr7:148,450,975-148,451,275		GTGGTACCCAGTCCTGCCCTCTTTATAATCT	AGTAGATCCAAGCTCCCGGCTAAGTTCGTAC	On order								TCGTGCTTTACGGTATCGCCGCTCCCGATTC
1055					Irf8 (3 primers for WT+KO)	258		PCR														258 bp WT, 547 bp KO per Cell, Vol. 87, 307–317, October 18, 1996						Irf8		chr8:123,263,583-123,263,840		CATGGCACTGGTCCAGATGTCTTCC	CTTCCAGGGGATACGGAACATGGTC	On order								CGAAGGAGCAAAGCTGCTATTGGCC
741					Irf8Lox cko	300		PCR														for Irf8Lox cko mice from Sandy Morse. WT~200 bp, Lox~300 bp.						Irf8Lox cko				TTGGGGATTTCCAGGCTGTTCTA	CACAGGGAGTCCCTCTTACAAT	Yes
804					Klrk1 WT & KO	423		PCR														KO band size 317 bp						Klrk1 WT & KO		chr6:129,564,969-129,565,391		CAGAGCAAGCTTCCTGTTTGTCTCA	ATTGCTCCCTGTCTCATTGTCTT	On order								CAAGTAGTGTGCATTTCATTCAG
887					Lamc2 jebF2R2			PCR														product covers most of MLV. Do these primers work together and with Intron 18 F1 & R2?								411 bp in MLV, jeb only		AAAATACCAGAGCTGATGTTCTCAGA	AGGATCAGCGAGACCACGAT	On order
888					Lamc2 jebF3			PCR														previous jeb combo gave 121 and 140 bp. This will increase upper jeb band to 221 bp.								218 bp w/Int18R2, use also w/F1		GCGCCAGTCCTCCGATAGA		On order
895					Lamc2Ex18F-Ex19R	1079	56	PCR														should give a 1606 bp product in jeb/jeb mice.						Lamc2Ex18F-Ex19R		chr1:154,977,902-154,978,980		TCAGGGAGTCAGTGATCTGTCCT	CCTTTTGTCTGATCCTCTTTGCTT	On order
846					Lamc2Int18F1-R1+jebF	101		PCR														Works well. Jeb > WT.						Lamc2Int18F1-R1		chr1:154,977,989-154,978,089		CCTGTCTCATTTCTGGTAGGCTTT	TCAGGACCTACTGTCACCATTTGA	On order								CTCGCTGATCCTTGGGAGG
879					Lamc2Int18F1-R2+jebF3 USE!!	121		PCR														USE! Best genotyping combination. Jeb > WT. JEB F + WT R = 218 bp.								chr1:154,977,969-154,978,089		CCTGTCTCATTTCTGGTAGGCTTT	CACACGTCACCACACCTGCT	On order								GCGCCAGTCCTCCGATAGA
880					Lamc2Int18F2-R1+jebF	131		PCR														Don't use. WT > jeb??								chr1:154,977,989-154,978,119		GGAGTTGTACTGCCTATCTTTCCTTG	TCAGGACCTACTGTCACCATTTGA	On order								CTCGCTGATCCTTGGGAGG
847					Lamc2Int18F2-R2+jebF	151		PCR																				Lamc2Int18F2-R2		chr1:154,977,969-154,978,119		GGAGTTGTACTGCCTATCTTTCCTTG	CACACGTCACCACACCTGCT	On order
754					Lamc2JEBspec			PCR														F hits MTV, R hits ???						Lamc2JEBspec		F in MLV, R in intron 19		CTCGCTGATCCTTGGGAGG	ATTCAGTGCGTGCTTGCTTATTG	Yes
932					Lamc2Uit (3 primers)	1806		PCR	2													2 wt primers plus a Uit specific. Ordered 6/07.						Lamc2Uit		chr1:154,991,728-154,993,533		CCG CTT GCT GAC TTG TAT CC	TGT AAC CAG AAG CAC ATT CC	Yes								AGCTAA TAC GGG TTC AGC C
1033					Lyn (4 primers)	334		PCR														from JAXMice, 280 bp KO, 340 bp WT.								chr4:3,670,690-3,671,023		CAT AGC CTG AGT TAG TTC CCT AGC	TCA CAT ATG AAC ATG TGT GTA CAT GTC	On order								CTT GGG TGG AGA GGC TAT TC	AGG TGA GAT GAC AGG AGA TC
499		2			mFcRn393-395	239		PCR														mix 393, 394 & 395 in 1 cocktail. 393+394 = WT.		2				mFcRn393-395		chr7:52,358,198-52,358,436	July 2007	GGGATGCCACTGCCCTG	CGAGCCTGAGATTGTCAAGTGTATT	Yes	hits chr 6 & 8 equally well							GGAATTCCCAGTGAAGGGC
748					mFcRnEx3-4	96		PCR														323 bp genomic, 96 bp cDNA						mFcRnEx3-4		chr7:52,357,530-52,357,852	July 2007	CCACAGACCTCAAAAGCAAAGA	CAGCAGGCCCTGCAGTGT	Yes
749					mFcRnEx6-7	102		PCR														527 bp genomic, 102 bp cDNA						mFcRnEx6-7		chr7:52,348,703-52,349,229	July 2007	TTCTTGGTTTATTGCTGGTGGTAGT	GCCGCTGAGAGAAAGCCAT	Yes
740					MFCRNLox Tg			PCR																				MFCRNLox Tg		no match in mouse		AGTGGCCATCGCAGGCGGT	ATTCCAACACACTATTGCAATGAA	Yes
673					Mid Tg (2F-4R)			PCR																				Mid Tg (2F-4R)				CTGCCTGGACCACGAGAATG	TTGTTCCAATAATTTGTCTTCGTTG	Yes
809					mIL15 Ex3 (WT)	197		PCR																				mIL15 Ex3 (WT)		chr8:84,869,548-84,869,744		GAGGGCTAAATCTGATGCGTGTG	GAGCTGGCTATGGCGATGG	On order
807					mIL15 KONeo-Gen	3874		PCR																				mIL15 KONeo-Gen		chr8:84,865,693-84,869,566 Gen w/Ex3R		GAATGGGCTGACCGCTTCC	TCATATCCTCTGCACCTTGACTG	On order
489		2	8		mIL21r	208		PCR																2				mIL21		chr7:132,766,607-132,766,814	July 2007	CATTTCCAAAGAGCTCCAGTAAACAG	CTTGGCCTGCAGTTCTGACG	Yes
548		2	2		MyoD			PCR																2			No	MyoD (chr 7)		no hits		CTTCTATGATGATCCGTGTTTCGAC	CTGCAGACCTTCGATGTAGCG	Yes	only one primer hit, no USCS match.
549		2	3		MyoD/Neo			PCR																2			No	MyoD/Neo (chr 7)		no hits		GTATCGCCGCTCCCGATT	CCCTACTACACTCCTATTGGCTTGA	Yes	only one primer hit, no USCS match.
485		2			Neo247-248			PCR														Neo specific band? No mouse locus where both primers hit?		2				Neo247-248		no match in mouse		CTTGGGTGGAGAGGCTATTC	AGGTGAGATGACAGGAGATC	Yes
486		2	6		Neo249-250	206		PCR														WT control band from gene Tcrd?		2			Yes	Neo249-250	Tcrd as Neo control	chr14:54,762,574-54,762,779	July 2007	CAAATGTTGCTTGTCTGGTG	GTCAGTCGAGTGCACAGTTT	Yes
826					Prf1	187		PCR														WT 187 bp, mutant 250 bp						Pfp		chr10:60,766,080-60,766,266		TAC CAC CAA ATG GGC CAA G	GGA GGC TCT GAG ACA GGC TA	On order								GCT ATC AGG ACA TAG CGT TGG
805					Qa1 WT & KI	294		PCR														LoxKI band size 450 bp						Qa1 WT & KI		chr17:36,167,195-36,167,488		CTC CTT TTG CAG TGT GCT CT	CAA GGC ACA CAG AGG AGA CA	On order								TCG AGG GAC CTA ATA ACT TCG
750					Qa1 WT & KO	757		PCR														DO NOT MIX WT & KO primers. KO doesnot work for me.From Harvey Cantor. Said WT was 1340 & KO 757 bp?						Qa1 WT & KO		chr17:36,168,604-36,169,360		CTC GCT GCG GTA TTT CAC	TTC CCA GCC GTA GGT ATC	Yes								TAT GGA GAG CCT GGA TTG TC	AGC TCA TTC CTC CCA CTC AT
770					RosaTomatoMut	196		PCR																				RosaTomatoMut				GGC ATT AAA GCA GCG TAT CC	CTG TTC CTG TAC GGC ATG G	Yes
769					RosaWT	297		PCR																				RosaWT		chr6:113,025,908-113,026,204		AAG GGA GCT GCA GTG GAG TA	CCG AAA ATC TGT GGG AAG TC	Yes
811					SF bacteria	109		PCR																				SF bacteria				GACGCTGAGGCATGAGAGCAT	GACGGCACGGATTGTTATTCA	On order
711					Tcra WT & Mut	164		PCR														mix all 4 primers in 1 reaction?						Tcra WT & Mut		chr14:54,840,336-54,840,499	July 2007	ACT gTg CTg gAC ATg AAA gC	CCA TAg ATT TgA gCC Agg Agg	Yes								CTT ggg Tgg AgA ggC TAT TC	Agg TgA gAT gAC Agg AgA TC
752					TcraTg1100	300		PCR																				TcraTg1100				CAG CAG CAG GTG AGA CAA AGT	GGC TTT ATA ATT AGC TTG GTC C	Yes
746					TcraTg425	160		PCR																				TcraTg425				AAA GGG AGA AAA AGC TCT CC	ACA CAg CAg gTT CTg ggT TC	Yes
753					TcrbTg1100	300		PCR																				TcrbTg1100				AAG GTG GAG AGA GAC AAA GGA TTC	TTG AGA GCT GTC TCC	Yes
747					TcrbTg425	500		PCR																				TcrbTg425				GCT gCT gCA CAg ACC TAC T	CAg CTC ACC TAA CAC gAg gA	Yes
1049					TDP43			PCR														transgene with ~400 bp product. From Cox lab.						TDP43				GGATGAGCTGCGGGAGTTCT	TGCCCATCATACCCCAACTG	On order
1043					Tlr9 (3 primers for WT+KO)	1108		PCR																				Tlr9		chr9:106,125,092-106,126,199		GCAATGGAAAGGACTGTCCACTTTGTG	GAAGGTTCTGGGCTCAATGGTCATGTG	On order								ATCGCCTTCTATCGCCTTCTTGACGAG
738					YPAB			PCR														hits B6J but not C3H.						YPAB				GGAGCAGAGAGCAACCACACTTA	TTACAAGCATGAACCACCCTGA	Yes
326	2	2	4	21.95	D1Dcr21.945	102		SSLP	1	no poly			B6>>129X1								no poly		no poly	1			Yes	D1Jax22.174	D1Dcr6	chr1:21,950,370-21,950,471	July 2007	ACTCTGCTAGATGGTGAGGGCTTA	ACACTTATGGCGCCGAGATAA	Yes		5/11/07
327	2	2	6	22.04	D1Dcr22.035	96		SSLP	3	no poly		no poly	no poly								no poly		no poly	1			Yes	D1Jax22.265	D1Dcr7	chr1:22,040,677-22,040,772	July 2007	TAGTTCAGTGAGATAAGGTATTTCAACACA	GGTGATTACATTGATATGATCCACACTT	Yes		5/11/07		no poly		no poly					no poly	no poly
352	2	2	8	22.123	D1Dcr22.118	99		SSLP	2	no poly		B6>>DBA	B6>>129X1	no poly	no poly	no poly		B6>>129S1	B6>>129P3		no poly		Y3	1			Yes	D1Jax22.350	D1Dcr8	chr1:22,123,450-22,123,548	July 2007	CATCTTAACACTCGCAAAAACACA	TTTATATACCGCATTGGAGAAAAGTACTT	Yes		5/11/07		B6>>FVB		B6>>MRL				DBA1>129	no poly	no poly
353	2	2	13	22.235	D1Dcr22.230	100		SSLP	2	MRL>FVB		no poly	no poly	no poly	no poly	no poly		no poly	no poly		BALB>>B6		no poly	1			Yes	D1Jax22.462	D1Dcr9	chr1:22,235,810-22,235,909	July 2007	GACTGAGGTGAGAACTGAATTAAACACA	TCTAATTTAGTTTGTCTCTCTGCTGACATAA	Yes		5/11/07		no poly		MRL>B6				no poly	no poly	MRL>129X1
927	2			132.92	IL10 WT+GFP	388		PCR														for JR14530 IL10GFP KI mice. Three primers give two bands. Wt = 388 bp, GFP ~250 bp.						IL10GFP		chr1:132,920,982-132,921,369		AGT AGG GGA ACC CTC TGA GC	CCT CTG ATA CCT CAG TTC CCA TT	On order								GTG GGC TCT ATG GCT TCT GA
370	2	2	16	145.756	D1Dcr145.671	181		SSLP	2	no poly			B6>>129X1							B6>>NZM	no poly			1	D1Mit100		Yes	D1Mit100v2	D1Dcr10	chr1:145,756,723-145,756,903	July 2007	TGGATGGTATTTCTCCAGTCTGTGT	ACGCATGCACTCTCTCGCT	Yes		5/11/07
371	2	2	6	149.096	D1Dcr149.011	98		SSLP	2	no poly		DBA>B6	129X1>B6							NZM>B6	no poly	smeared bands		1	D1Mit102		Yes	D1Mit102v2	D1Dcr11	chr1:149,096,665-149,096,761	July 2007	AATACCAGCAAAACAATAAAGGCAA	GAGGCGATTCAATATTTTGTGTGT	Yes		5/11/07		FVB>>B6		MRL>>B6					FVB>>129X1	MRL>>129X1
372	2	2	9	152.631	D1Dcr152.631.1	112		SSLP	2	MRL>FVB		B6>>DBA	129X1>>B6	no poly	no poly	no poly		129S1>>B6	129P3>>B6	NZM>>B6	no poly			1	D1Mit346		Yes	D1Dcr152.546	D1Dcr2	chr1:152,631,785-152,631,896	July 2007	CCAGAGCAGACCTTATGCCTTAA	CACACAAGTGCCAAAACAAAACA	Yes		5/11/07		FVB>>B6		MRL>>B6				129>>DBA1	129X1>>FVB	129X1>MRL
735	2			152.631	D1Dcr152.631.2	130		SSLP																				D1Dcr152.631.2		chr1:152,631,816-152,631,945	July 2007	GGCCAACATAAAAAGGACTCGA	GCCAACCACCTTCTTAAAACAAGA	Yes
476	2	2	30	153.989	D1Dcr153.905	98		SSLP	4	no poly		B6>>DBA	129X1>B6	no poly	no poly	no poly		129S1>B6	129P3>B6	NZM>B6	no poly			1			Yes	D1Jax152.111	D1Dcr3	chr1:153,989,949-153,990,046	July 2007	AGGGAACTATCATTTGGTCTACTATACTATTCT	CACACACAGACACAAGTTTTGTGTGT	Yes		5/11/07		FVB>B6		MRL>B6				129>>DBA1	no poly	no poly
477	2	2	2	154.849	D1Dcr154.764	97		SSLP	2				no poly							NZM>B6	no poly			1			Yes	D1Jax152.976	D1Dcr12	chr1:154,849,288-154,849,384	July 2007	TCACTCCTGCCAGTATTGATTATGTAT	GGTATCTACGGATGAGCTGTGTGT	Yes		5/11/07
478	2	2	3	154.942	D1Dcr154.857	96		SSLP	2				B6>>129X1							NZM>B6	BALB>B6			1			Yes	D1Jax153.069	D1Dcr4	chr1:154,942,092-154,942,187	July 2007	TGCCAGTCTGACAGTTGACGA	CGTCTGGCTCCGTGTGTGT	Yes		5/11/07
373	2	2	10	157.186	D1Dcr157.101	103		SSLP	2	no poly		no poly	no poly							NZM>B6	no poly			1			Yes	D1Jax155.323	D1Dcr13	chr1:157,186,516-157,186,616	July 2007	AGATGAAAACTGTATGTGCATGTTCA	TCCCTAGCATGGCAAGTGTGT	Yes		5/11/07		no poly		no poly					no poly	no poly
374	2	2	4	157.273	D1Dcr157.188	96		SSLP	2	no poly		no poly	no poly	no poly	no poly	no poly		no poly	no poly	no poly	no poly			1			Yes	D1Jax155.410	D1Dcr14	chr1:157,273,205-157,273,300	July 2007	GGAGAAATAACAGCATGACAGAACA	CTGAATAATCACTCCCCCAGCT	Yes		5/11/07		no poly		no poly				no poly	no poly	no poly
479	2	2	34	157.56	D1Dcr157.475	128		SSLP	2				no poly							NZM>B6	no poly	129 should differ?BALB matched B6, but F1 large poly? (c vs cBy?)		1			Yes	D1Jax155.702	D1Dcr5	chr1:157,560,294-157,560,421	July 2007	CCTTGGACACATTCACAGACACA	GGGCCCAGTACTTTTTATTTCTCTCT	Yes		5/11/07
375	2	2	15	162.387	D1Dcr162.293	100		SSLP	2	no poly?		Z1	B6>>129X1							B6>>NZM	BALB>B6			1	D1Mit105		Yes	D1Mit105v2	D1Dcr15	chr1:162,387,260-162,387,359	July 2007	ACACAAAGTAGTTTTCACTGGAGTTTAAA	TGGTGAAGACAACAAAATGACTCTGT	Yes		5/11/07		Z1		Z1					Z3	Z3
376	2	2	14	172.899	D1Dcr172.806	103		SSLP	2				no poly							B6>>NZM	no poly			1			Yes	D1Jax171.047	D1Dcr16	chr1:172,899,994-172,900,096	July 2007	AAAATATTATCACTGGGTATATATGTCCTTAGAA	TGTGGTCTCTTTGCTCTGTGTGT	Yes		5/11/07
377	2	2	13	172.925	D1Dcr172.832	94		SSLP	3	MRL>>FVB		no poly	129X1>B6							B6>>NZM	no poly			1			No	D1Jax171.074	D1Dcr17	chr1:172,925,764-172,925,857	July 2007	CCTGCCCACCCCAACA	GAATTTAAGGGAGAGGTGTGGGTAT	Yes	Only one primer hits? (fine with UCSC)	5/11/07		B6>FVB		MRL>B6					129X1>>FVB	no poly
245	2	2		178.365	D1Dcr176.564	124		SSLP	4	FVB>MRL			B6>>129X1							B6>>NZM	B6>>BALB	primers redesigned, no sequence on tube		1	D1Mit166			D1Mit166v2	D1Dcr18	chr1:178,365,139-178,365,262	July 2007	ATGAAGTGAAAATGATCCTTGCTTATCTA	TCAGTATCTTTTGTGGACTCGGG	Yes		5/11/07
328	2	2	14	190.243	D1Dcr190.120	98		SSLP	2	FVB>>MRL			B6>>129X1							B6>>NZM	no poly	heavy primer dimer	Y2	1			Yes	D1Jax188.072	D1Dcr19	chr1:190,243,207-190,243,304	July 2007	GCACTTGAAATTCTTTCTAGTGTTTTACA	GAAAGATCCAGTAAGTAGATAGGTGTGTGT	Yes		5/11/07
329	2	2	3	190.787	D1Dcr190.664	99		SSLP	1				no poly							NZM>B6	no poly		no poly	1			Yes	D1Jax188.636	D1Dcr20	chr1:190,787,886-190,787,984	July 2007	CATGAGACCTTGCCCTTAACACA	TTAAGATGAAGCAGGATTTGCAAA	Yes		5/11/07
855	2			192.017	D1Dcr192.017	100		PCR					129X1>>B6	X1>S1	X1>>P3	no poly		no poly	no poly									D1Dcr192.017		chr1:192,017,678-192,017,777		AGCATTTATATGTCAGTGTGTTCAGGT	CACCAAATTAGAGTGTGATGTACAAGTGT	On order
908	2			197.2	chr 1 end			PCR																						chr 1 ends ~197.2 Mb				On order
330	3	2	6	6.983	D2Dcr6.979	100		SSLP	2	FVB>>MRL			no poly								no poly		no poly	1			Yes	D2Jax7.010	D2Dcr37	chr2:6,983,442-6,983,541	July 2007	CATAGAGTACTAGAGGTGCAAGACACAGA	CCTAGTACAATTACAACATTCTTGACAAAA	Yes		5/4/07
362	3	1	6	7.118	D2Dcr7.115	100		SSLP	2				no poly								no poly			1			Yes	D2Jax7.148	D2Dcr38	chr2:7,118,788-7,118,887	July 2007	AACCTTAGACCAGAAAATCATAAGGGTAA	ACTATTTTGCTGTTGGTGGAGAGA	Yes		5/4/07
354	3	1	9	7.143	D2Dcr7.140	96		SSLP	2				no poly								no poly		no poly	1			Yes	D2Jax7.173	D2Dcr39	chr2:7,143,964-7,144,059	July 2007	ATCACTCACTCCTGCATGTACACA	AAAGACTGCATGGTGAGTGCAT	Yes		5/4/07
355	3	1	2	8.29	D2Dcr8.286	101		SSLP	2				no poly								no poly		no poly	1			Yes	D2Jax8.319	D2Dcr40	chr2:8,290,162-8,290,262	July 2007	GGCCACGTTCTGCTCCAGTA	GGATAATGGGATGAGGTATTTTTCAAT	Yes		5/4/07
363	3	1	20	8.767	D2Dcr8.763	97		SSLP	1				no poly								no poly			1			Yes	D2Jax8.796	D2Dcr41	chr2:8,767,262-8,767,358	July 2007	ATTATGCATTTGAAGCATTTTAGACTCT	CTTTAAAAAGATGCACACACACGA	Yes		5/4/07
331	3	1	9	9.193	D2Dcr9.189	103		SSLP	2				no poly								no poly		no poly	1			Yes	D2Jax9.222	D2Dcr42	chr2:9,193,277-9,193,379	July 2007	GTCAAGATAGATCCTTTTTAATTACCATAGAA	CTTACTAACTTTTGAAAACTTAGGAGTATGTGT	Yes		5/4/07
378	3	1	8	9.23	D2Dcr9.226	97		SSLP	2				no poly								no poly		no poly	1			Yes	D2Jax9.259	D2Dcr43	chr2:9,230,340-9,230,436	July 2007	CACATACAGCTGCACCTGAACA	GCTGATGGTTTGTGTGCTTAGTAACTA	Yes		5/4/07
379	3	1	7	9.257	D2Dcr9.254	106		SSLP	2				no poly								no poly		no poly	1			Yes	D2Jax9.287	D2Dcr44	chr2:9,257,836-9,257,941	July 2007	CATTCCCTCCTTCTTCTACTCTGAGA	CGGTGACATAATGTGCTGTGTGT	Yes		5/4/07
380	3	2	21	9.524	D2Dcr9.520v1	175		SSLP	3				no poly								no poly	v3F v2R	Y2	1			Yes	D2Jax9.553	D2Dcr45	chr2:9,524,317-9,524,491	July 2007	CACATGTATGCACACATGAATATGTACAT	CCATTTGAAAAAAGGAATTGGTTATTA	Yes		5/4/07
705	3	2		9.524	D2Dcr9.520v2	117		SSLP																				D2Dcr9.520v2		chr2:9,524,337-9,524,453	July 2007	TATGTACATATATCCACAATAACAGGCATGTA	TTCTTTTTAAGAAACATGATTTGTAGGGTAT	Yes
211	3	1	8	30.457	D2Dcr30.424	129		SSLP	2	no poly			no poly								no poly		no poly	1	D2Mit33		Yes	D2Mit33v2	D2Dcr46	chr2:30,457,867-30,457,995	July 2007	TTGTAAGCAATGCATGAAGTGAGA	TCCAATCCTGTCCCAGGCT	Yes		5/4/07
231	3	1	5	33.488	D2Dcr33.455	143		SSLP	2	no poly		no poly	no poly								no poly		no poly	1	D2Mit367		Yes	D2Mit367v2	D2Dcr47	chr2:33,488,540-33,488,682	July 2007	CAGCCTGTGCTAAAAAAGAGGTGT	CTACCCTCCTCAGCCAGCAAT	Yes		5/4/07		FVB>>B6		MRL>>B6					FVB>>129X1	MRL>>129X1
224	3	1	16	33.976	D2Dcr33.943	102		SSLP	1	no poly		no poly	no poly	no poly	no poly	no poly		no poly	no poly		no poly		no poly	1	D2Mit238		Yes	D2Mit238v2	D2Dcr48	chr2:33,976,546-33,976,647	July 2007	TCCCCCTCCCTCCTGTATGT	CATGCACACCTACCCATACAACA	Yes		5/4/07		no poly		no poly				no poly	no poly	no poly
232	3	1	32	40.654	D2Dcr40.621	136		SSLP	0	no poly			no poly								no poly		no poly	1	D2Mit369		Yes	D2Mit369v2	D2Dcr49	chr2:40,654,656-40,654,791	July 2007	TCCATCAAAGGAAGACAGGTGAAT	TTTGTTCATATATTTTTCTTCCCTGTCTAT	Yes		5/4/07
856	3			67.022	D2Dcr67.022	102		PCR	2	no poly			no poly	X1>>S1	X1>>P3	no poly		B6>>129S1	B6>>129P3									D2Dcr67.022		chr2:67,022,111-67,022,212		CTCTTGTTTTACCTGGAGCTGTCTT	GCAATGCCCACTTAGTGTGTGT	On order
213	3	1	29	91.783	D2Dcr91.744	133		SSLP	3	FVB>>MRL			no poly								BALB>>B6		no poly	1	D2Mit45		Yes	D2Mit45v2	D2Dcr50	chr2:91,783,228-91,783,360	July 2007	CTTCCATGATGGGCTGCATA	TTCAAATTTAAAGCCAGTCTGGTTT	Yes		5/4/07
212	3	2	15	103.97	D2Dcr103.930	103		SSLP	0				no poly								no poly		no poly	1	D2Mit43		Yes	D2Mit43v2	D2Dcr51	chr2:103,970,147-103,970,249	July 2007	GGAGGATAGTGTGTGGGATGTGT	TCTTCCTCCAGATTCAGTACATATTAACA	Yes		5/4/07
242	3	1	58	104.373	D2Dcr104.333	143		SSLP	3	MRL>>FVB			129X1>B6								BALB>>B6		no poly	1	D2Mit477		Yes	D2Mit477v2	D2Dcr52	chr2:104,373,228-104,373,370	July 2007	AAGAAAAAAGGAAAAGCCAAATTATATTT	GTGTGTCTTTATAGTTTCATTCTGTCTAACATA	Yes		5/4/07
105	3	1	100	104.875	D2Dcr104.836	105		SSLP	1				no poly								BALB>B6		no poly	1			Yes	D2Mit105.299	D2Dcr53	chr2:104,875,567-104,875,671	July 2007	GGCCTCTGTGGGCACTGTAT	GCATATAATGATATCTCATTCCTGTCTTACTTATT	Yes		5/4/07
218	3	1	3	105.335	D2Dcr105.296	137		SSLP	3				no poly								BALB>>B6	BALB upper band weak	no poly	1	D2Mit185		Yes	D2Mit185v2	D2Dcr54	chr2:105,335,794-105,335,930	July 2007	TGATACCTGAGGCGTGCTCTCT	AGACCTGTAGTGAAATTGTCAAGTACAATT	Yes		5/4/07
143	3	1	10	105.859	D2Dcr105.820	102		SSLP	2				no poly								B6>>BALB		no poly	1			Yes	D2Jax106.282	D2Dcr55	chr2:105,859,279-105,859,380	July 2007	TTCTGGCCTTCAAGATCACACA	CCTCATAATTTCAAGTATAGAAGAGTCATTCTT	Yes		5/4/07
222	3	1	7	106.75	D2Dcr106.710	125		SSLP	2				B6>>129X1								BALB>>B6		no poly	1	D2Mit206		Yes	D2Mit206v2	D2Dcr56	chr2:106,750,089-106,750,239	July 2007	CTCTGCCAAAATTAACACTTGATTTT	AGGAGTCATGATAACAGACACTAATGATTA	Yes		5/4/07
106	3	1	48	109.921	D2Dcr109.882	99		SSLP	2				B6>129X1								B6>BALB	fuzzy bands	no poly	1			Yes	D2Jax110.210	D2Dcr57	chr2:109,921,397-109,921,495	July 2007	GGTCACCTTGAATTTTAAATTATTTATGTACA	CTACAAAATGAGCCAATGTCTCAAA	Yes		5/4/07
145	3	1	9	112.113	D2Dcr112.074	100		SSLP	2				B6>>129X1								B6>>BALB		no poly	1			Yes	D2Jax112.498	D2Dcr58	chr2:112,113,613-112,113,712	July 2007	TGTGAGCGCCCACTTGTATACA	ACATCTGAAATTTTGAACAGTTGAGATT	Yes		5/4/07
107	3	1	9	112.89	D2Dcr112.851	96		SSLP	2				no poly								no poly		no poly	1			Yes	D2Jax113.275	D2Dcr59	chr2:112,890,433-112,890,528	July 2007	TTGCAGGTGGTTATTTATATACTCAACA	TTGCATAATGAATGAAGAGCATTGTA	Yes		5/4/07
108	3	2	12	113.977	D2Dcr113.843	106		SSLP	3				no poly								BALB>>B6		no poly	1			Yes	D2Jax114.422	D2Dcr60	chr2:113,977,918-113,978,023	July 2007	CCTACATATGATTGTGCTTATTCATGATA	GGTGTATATATTTACTACTTCAAAGTTAGCTATAAACAT	Yes		5/4/07			Y2
225	3	1	6	116.028	D2Dcr115.894	172		SSLP	2	no poly			129X1>>B6								BALB>B6		no poly	1	D2Mit254		Yes	D2Mit254v2	D2Dcr61	chr2:116,028,488-116,028,659	July 2007	GTTTGTAGAAGAGTGTGTGCGTATGT	CAAAGAAATAGGTGTTCTACTCCCTTACA	Yes		5/4/07
166	3	1	17	118.399	D2Dcr118.264	115		SSLP	0				no poly								no poly		no poly	1	D2Mit484		Yes	D2Mit484v2	D2Dcr62	chr2:118,399,162-118,399,276	July 2007	GGAGTGGTAAGCATGGTGGAA	ATTCTGCTGCAGGGAGGTAACA	Yes		5/4/07
239	3	1	5	118.6	D2Dcr118.466	175		SSLP	4	no poly		no poly	B6>>129X1								B6>>BALB		no poly	1	D2Mit444		Yes	D2Mit444v1	D2Mit444	chr2:118,600,428-118,600,602	July 2007	AAAACTGCACGCAGGTACCT	GGTAAGCAGCATGACTGGGT	Yes		5/4/07		no poly		no poly					FVB>>129X1	MRL>>129X1
214	3	1	22	119.154	D2Dcr119.020	120		SSLP	3				B6>129X1								B6>BALB		no poly	1	D2Mit104		Yes	D2Mit104v2	D2Dcr63	chr2:119,154,627-119,154,746	July 2007	AACTGACTTTCCTATTATTCTATTATTGTTCAA	ACCCTGAGTTCCATTCCTAATACCT	Yes		5/4/07
237	3	1	46	119.35	D2Dcr119.216	122		SSLP	1				no poly								no poly	129 and BALB both failed	no poly	1	D2Mit395		Yes	D2Mit395v2	D2Dcr64	chr2:119,350,649-119,350,770	July 2007	AGGTCAGCCTGGACTATATGGG	ATCCATGGGATAATGGTATTTAAAGAA	Yes		5/16/07			Y2
487	3	1	22	120.345	Zfp106.2	364		PCR														Digest product with enzyme Ssp1 (digest frags 245 & 119bp)		4			Yes	Zfp106.2	Zfp106-pC, -pD	chr2:120,345,908-120,346,271	July 2007	GTGTTGGTGTCTTTGAGGGACA	GTCAGGAGGATTAATTCTGGC	Yes					Y2
219	3	1	100	120.72	D2Dcr120.585	103		SSLP	2				129X1>>B6								no poly	primers redesigned, no sequence on tube	no poly	1	D2Mit190		Yes	D2Mit190v1	D2Mit190	chr2:120,720,056-120,720,158	July 2007	CATCTACATGTTTTGGTACTCTGAAAAGATA	AGATACTTTGAACACATGCATACACACA	Yes		5/4/07			Y2
240	3	2		121.123	D2Dcr120.989	137		SSLP	2				B6>>129X1								B6>>BALB			1	D2Mit445			D2Mit445v2	D2Dcr65	chr2:121,123,352-121,123,488	July 2007	CAAGCTGTTTTTTGACCTACCTATACA	CCCTGCTTGCTATTGTTTTTAATTCT	Yes	PrimerExpress poor	5/4/07
31	3	2	10	122.652	D2Dcr122.518	151		SSLP	3				B6>>129X1								B6>>BALB		no poly	1	D2Mit397		Yes	D2Mit397v2	D2Dcr66	chr2:122,652,339-122,652,489	July 2007	CGGCTGATGAAGGTTCTTTTTC	CCACAGTTGGTAATTATCTGGCTACTC	Yes		5/4/07			Y2
238	3	2	4	122.652	D2Dcr122.518a	120		SSLP	2				B6>>129X1								B6>>BALB		no poly	1	D2Mit396		Yes	D2Mit396v2	D2Dcr67	chr2:122,652,362-122,652,481	July 2007	GGTAATTATCTGGCTACTCCAATAGGA	CCCTCAGTTGTTAGGAAATTTTGTG	Yes		5/4/07
217	3	2	39	123.215	D2Dcr123.081v1	143		SSLP	3				B6>>129X1								B6>>BALB	het upper band weak	no poly	1	D2Mit164		Yes	D2Mit164v1	D2Mit164	chr2:123,215,789-123,215,931	July 2007	TCTCTGCTAATTAAGTTGAAGAGTGC	ACCAGTGTGTGTTTGTATGATGTG	Yes		5/4/07
644	3	2		123.215	D2Dcr123.081v2	120		SSLP														F hits twice, but 2nd makes 2339bp product (no factor?)		1		TEST		D2Mit164v2	D2Dcr68	chr2:123,215,831-123,215,950	July 2007	CAGAAGAAAAAAATCCATAAGTGAACA	ACTTTTTTCAAACAGACAAACCAGTGT	Yes
109	3	2	15	124.64	D2Dcr124.506	99		SSLP	2				129X1>>B6								no poly		no poly	1			Yes	D2Jax125.070	D2Dcr69	chr2:124,640,945-124,641,043	July 2007	AAACTACTGTGCTCAGAGAGAGAATATAACA	TCTGGAAATCTCATATTCACAAAATGA	Yes		5/4/07
167	3	2	33	125.551	D2Dcr125.417	100		SSLP	1	MRL>>FVB			B6>>129X1								B6>>BALB		no poly	1	D2Mit398		Yes	D2Mit398v2	D2Dcr70	chr2:125,551,372-125,551,471	July 2007	CCATGGCCACCTGCAAA	TTTAAAAGTATAGGTGTGTGCCGTTT	Yes		5/4/07
110	3	2	12	125.598	D2Dcr125.464	99		SSLP	2				no poly								B6>BALB		no poly	1			Yes	D2Jax126.027	D2Dcr71	chr2:125,598,296-125,598,394	July 2007	TGGAATTAATGGAAAAGGAAGCA	CCAGGACTTGATGCAAGTGTGT	Yes		5/4/07
111	3	2	100	127.528	D2Dcr127.394	102		SSLP	1				B6>>129X1								no poly	heavy primer dimer	no poly	1			No	D2Jax127.954	D2Dcr72	chr2:127,528,244-127,528,345	July 2007	CAGTTCCTCATGGTGTGGTTACA	AAGTAGCTAGCAATGAAGTAATTTTATGGTT	Yes	Only one primer hits. UCSC okay.	5/4/07
228	3	2	6	128.157	D2Dcr128.023	95		SSLP	2				129X1>>B6								BALB>>B6	primers redesigned, no sequence on tube	no poly	1	D2Mit304		Yes	D2Mit304v2	D2Dcr73	chr2:128,157,547-128,157,641	July 2007	CTGTAAGCAGGTGTCGCTGATT	GCCCATCCCAGCAGGAT	Yes		5/4/07			LP>>B6
244	3	2	13	131.509	D2Dcr131.375	109		SSLP	2				129X1>>B6								BALB>>B6		no poly	1	D2Mit525		Yes	D2Mit525v2	D2Dcr74	chr2:131,509,940-131,510,048	July 2007	TGACCTCCTCATGCAACTGC	TGTCAGGAGACCTGTGTGTCCATA	Yes		5/4/07
226	3	2	8	132.196	D2Dcr132.062	103		SSLP	2				129X1>>B6								no poly		no poly	1	D2Mit257		Yes	D2Mit257v2	D2Dcr75	chr2:132,196,681-132,196,783	July 2007	TTTCTTGGTATGGTGTTCTAGTGATGT	CAAAACCCATCTTTGCATCCA	Yes		5/4/07
175	3	2	6	132.754	D2Dcr132.620	131		SSLP	2				no poly								no poly		no poly	1			Yes	D2Jax131.1	D2Dcr76	chr2:132,754,419-132,754,549	July 2007	GGCAACATAGACAGAATCCTCTCAA	ATGAATTCAAGCAGGATTTGTGTGT	Yes		5/4/07
215	3	2	23	133.061	D2Dcr132.927	106		SSLP	1				no poly								no poly		no poly	1	D2Mit107		Yes	D2Mit107v2	D2Dcr77	chr2:133,061,440-133,061,545	July 2007	GGAGTGAAGCCAGCATAAGAGAAT	TTCAAAGTGCCCACATGCA	Yes		5/4/07
654	3	3		134.365	D2Dcr134.231	93		SSLP	1				B6>>129X1								no poly			1				D2Mit448v3	D2Dcr78	chr2:134,365,795-134,365,887	July 2007	TGTTTGCATTTGAGTGCGTGT	TTGGGGCACATTTCATATGTATACA	Yes		5/22/07			B6>>LP
176	3	2	94	134.775	D2Dcr134.641	123		SSLP	0				no poly								no poly		no poly	1			Yes	D2Jax133.1	D2Dcr79	chr2:134,775,406-134,775,524	July 2007	CCAGCCAGTCTAGCCAGTCAGTATA	TTAGATATGATGGACAAAATTATATATGTGTGT	Yes		5/4/07
187	3	2	100	135.106	D2Dcr134.972	104		SSLP	2				no poly								no poly		no poly	1	D2Mit208		Yes	D2Mit208v2	D2Dcr80	chr2:135,106,421-135,106,524	July 2007	CACCACAGCCATGCACAAA	ATGTGAGCATGCATGTGTACATGT	Yes		5/4/07
177	3	2	19	136.653	D2Dcr136.653	116		SSLP	2	MRL>>FVB			129X1>B6								no poly		no poly	1			Yes	D2Jax135.1	D2Dcr81	chr2:136,787,639-136,787,753	July 2007	CACATGCAAACACAAGCATTCTCT	CCTCACTGTTCTTCCCAGTAACTAAAGT	Yes		5/16/07			LP>>B6
155	3	2	35	138.073	D2Dcr137.938	101		SSLP	0				no poly								no poly		no poly	1			Yes	D2Jax136.1	D2Dcr82	chr2:138,073,284-138,073,384	July 2007	TGTAAAAGTGTAAAGATGATTGAAATACACA	CCTTCAAATTTTATTTATATTCCCTTCAAA	Yes		5/4/07
178	3	2	7	139.833	D2Dcr139.699	101		SSLP	1				no poly								no poly		no poly	1			Yes	D2Jax138.1	D2Dcr83	chr2:139,833,380-139,833,480	July 2007	CACACTGCTGAGGAACTGGAATA	TGTCACACTGTCCGTCTTTCTGT	Yes		5/4/07
157	3	2	10	139.86	D2Dcr139.726	98		SSLP	3				no poly								no poly	heavy primer dimer	no poly	1			Yes	D2Jax138.2	D2Dcr84	chr2:139,860,700-139,860,797	July 2007	CATGCAAACAACCAGAGTCAAATT	CCCCCCACCTATTTTGATGTATA	Yes		5/4/07
179	3	2	13	140.834	D2Dcr140.699	113		SSLP	2				no poly								no poly		no poly	1			Yes	D2Jax139.1	D2Dcr85	chr2:140,834,137-140,834,249	July 2007	TTAGAACTCATGTAGAGAGCAAAATGTCT	ACATGTCAGGGTTTCTTTACTTTCAGT	Yes		5/4/07
158	3	2	11	140.845	D2Dcr140.711	96		SSLP	2				no poly								no poly		no poly	1			Yes	D2Jax139.2	D2Dcr86	chr2:140,845,668-140,845,763	July 2007	AAGAGGTTTATATACTATGTATGCTTGTCTACAAT	ATGGACAAGAATATTCACAGGGTTT	Yes		5/4/07
180	3	2	42	141.751	D2Dcr141.617	109		SSLP	0				no poly								no poly		no poly	1			Yes	D2Jax140.1	D2Dcr87	chr2:141,751,268-141,751,376	July 2007	AATCATCCAGGAAACCCTCATTAA	TTCAATCTTTCTTTTTTGGTGTGTGT	Yes		5/4/07
159	3	2	28	141.795	D2Dcr141.661	110		SSLP	0				no poly								no poly		no poly	1			Yes	D2Jax140.2	D2Dcr88	chr2:141,795,336-141,795,445	July 2007	GTGAGAACATACATGAATTAGTACACAGATATCA	CCTTTTATTATCTAAATTTAATAGTGAAGAATTATTCT	Yes		5/4/07			no poly
684	3			142.158	D2Dcr142.024	97		SSLP	1				no poly								no poly							D2Dcr142.024	D2Dcr118	chr2:142,158,362-142,158,458	July 2007	TTCCAGCTGCACTTCCAACA	GTCTTGAACAAATGAAAGCTGGATC	Yes		8/13/07, 8/15/07			no poly
685	3			142.623	D2Dcr142.488	98		SSLP	3				no poly								no poly				test P180!			D2Dcr142.488	D2Dcr119	chr2:142,623,215-142,623,312	July 2007	GGAGGGAAGCCATGGGTAGA	CATTCCGGTCGGCTAGCA	Yes		8/13/07, 8/15/07			no poly
181	3	2	100	142.764	D2Dcr142.630	127		SSLP	0				no poly								no poly		no poly	1			Yes	D2Jax141.1	D2Dcr89	chr2:142,764,534-142,764,660	July 2007	TGGAAGAGCAGTCAAGTGCTCTTAA	GGAGAACAATATGATGGTTAAAGAAACA	Yes		5/4/07			no poly
686	3			142.944	D2Dcr142.809	97		SSLP	3				no poly								no poly				test P180!			D2Dcr142.809	D2Dcr120	chr2:142,944,227-142,944,323	July 2007	TGGAAGGGAACTTGATATGCTCA	ACAAAATGTATCAGTTGGTCTGGCT	Yes		8/13/07, 8/15/07			no poly
687	3			143.195	D2Dcr143.061	109		SSLP	4				no poly								no poly				test P180!			D2Dcr143.061	D2Dcr121	chr2:143,195,512-143,195,620	July 2007	ATGCACATGTACACAAAGTTCCTTG	GGCCACACACTTCCTTACCTTTATTAT	Yes		8/21/07			no poly
688	3			143.416	D2Dcr143.282	96		SSLP	3				no poly								no poly				test P180!			D2Dcr143.282	D2Dcr122	chr2:143,416,539-143,416,634	July 2007	GGACTTAAGACCAACTTGGGATACATAA	AGTTGGCGTGTCGGTAAATGA	Yes		8/21/07			no poly
689	3			143.418	D2Dcr143.284	99		SSLP	2				no poly								no poly				test P180!			D2Dcr143.284	D2Dcr123	chr2:143,418,742-143,418,840	July 2007	AGAGCATGGGCAGCACCA	TCCAACTTTGCATCCTTTATGTAATG	Yes		8/21/07			no poly
771	3			143.683	H3b Tg start sequence																													Yes
383	3	2	4	143.757	D2Dcr143.622	110		SSLP	2				129X1>>B6								no poly			1	D2Mit194		Yes	D2Mit194v2	D2Dcr90	chr2:143,757,255-143,757,364	July 2007	GACCTCTGGAATTCCAAAGTCAA	GGGGAAGTTAGTGATTCCCTTTAGAA	Yes		5/4/07			LP>>B6
772	3			143.845	H3b Tg end sequence																													Yes
162	3	2	19	143.863	D2Dcr143.728	96		SSLP	2				no poly								no poly		no poly	1	test P180!		Yes	D2Jax142.220	D2Dcr91	chr2:143,863,166-143,863,261	July 2007	TTCATGTCTTCTCAGGAAATGTTTACA	AAAGAACGTGTGGCCGTGTT	Yes		5/4/07
672	3	2		143.93	D2Dcr143.796.3	105		SSLP	3				B6>>129X1								no poly			1	test P180!			D2Dcr143.796.3	D2Dcr92	chr2:143,930,665-143,930,769	July 2007	GGGCTGCAGAGGGTCCA	GGCTCCAATCCCCTGAACAT	Yes		5/22/07
671	3	2		143.93	D2Dcr143.796.4	98		SSLP	1				B6>>129X1								no poly	important H3b boundary		1	test P180!			D2Dcr143.796.4	D2Dcr93	chr2:143,930,759-143,930,856	July 2007	GGATTGGAGCCTGGGATCTC	TTTCCATGCCCCACACAATT	Yes		5/22/07
164	3	2	9	143.985	D2Dcr143.850	91		SSLP	1				129X1>B6								no poly		no poly	1	test P180!		Yes	D2Jax142.335	D2Dcr94	chr2:143,985,174-143,985,264	July 2007	AGCTCCATATGGCCTCTGGAA	TTGGGATGGCTCCCTGTGT	Yes		5/4/07
208	3	2	4	144.007	D2Dcr143.873	151		SSLP	2													bands over wells on test gel. Can't judge.	no poly	1	test P180!		Yes	D2H3bJax3	D2Dcr95	chr2:144,007,734-144,007,885	July 2007	GAGACTGGTAAAGGAGATTCTGGG	TGTTGTAATCTCTGGCTGTGCAG	Yes		5/4/07
206	3	2	24	144.035	D2Dcr143.901	163		SSLP	2				129X1>>B6								no poly		no poly	1	test P180!		Yes	D2H3bJax1	D2Dcr96	chr2:144,035,823-144,035,986	July 2007	GCCTGGGCAACTCAGTGATT	TCCTCCGATGTATCTCCAGAG	Yes		5/4/07
657	3	3		144.139	D2Dcr144.004	96		SSLP	1				B6>>129X1								no poly			1	D2Mit491			D2Mit491v3	D2Dcr97	chr2:144,139,204-144,139,299	July 2007	CCCTTGCCCGGATGGA	TTGTTCCTATCCCTGTTTCTGTCTCT	Yes		5/22/07
156	3	2	4	144.647	D2Dcr144.513	104		SSLP	2				129X1>>B6								no poly		no poly	1	D2Mit168		Yes	D2Mit168v3	D2Dcr98	chr2:144,647,837-144,647,940	July 2007	CACAGACACTGCACTATTACACAATCA	GGTGGTTGTTCCTGCTATTGTTT	Yes		5/4/07			LP>>B6
183	3	2	9	144.808	D2Dcr144.673	99		SSLP	1				no poly								no poly		no poly	1			Yes	D2Jax143.1	D2Dcr99	chr2:144,808,173-144,808,271	July 2007	CTTCATGACTTGATCCACCAACA	CAACAAACTAACATATCAATAATTCATACTCTCT	Yes		5/4/07			no poly
216	3	2	6	145.296	D2Dcr145.162	122		SSLP	3	no poly			B6>>129X1								no poly		no poly	1	D2Mit109		Yes	D2Mit109v2	D2Dcr100	chr2:145,296,285-145,296,408	July 2007	AAGCCTCTCCAATCAGTCACATG	GCCTAAAAGGGTATCACGTGTGT	Yes		5/4/07			B6>>LP
184	3	2	2	145.705	D2Dcr145.570	114		SSLP	3	MRL>FVB		no poly	no poly								B6>>BALB		no poly	1			Yes	D2Jax144.1	D2Dcr101	chr2:145,705,184-145,705,297	July 2007	CTGGTGTCTATCTTTATTCGAGCATT	GGTGGTAGTGGACAGCACTCTCT	Yes		5/4/07		B6>>FVB	no poly	B6>>MRL					129X1>>FVB	129X1>>MRL
185	3	2	19	146.682	D2Dcr146.548	96		SSLP	3				no poly								B6>>BALB		no poly	1			Yes	D2Jax145.1	D2Dcr102	chr2:146,682,952-146,683,047	July 2007	CAGGGCAGCATAGTGAGAACCTAT	AGCTCTGTAGGAAAAATAAAGGTGTGT	Yes		5/4/07			no poly
112	3	2	3	147.551	D2Dcr147.417	99		SSLP	2				no poly								B6>>BALB		no poly	1			Yes	D2Jax148.122	D2Dcr103	chr2:147,551,564-147,551,662	July 2007	CCAATGGCACTTACCCCTACA	CTTCAACAGATCCCTAGCACTTTAAA	Yes		5/4/07			no poly
113	3	2	100	148.684	D2Dcr148.549	96		SSLP	2				no poly								B6>>BALB		no poly	1			Yes	D2Jax149.254	D2Dcr104	chr2:148,684,094-148,684,189	July 2007	CATGTTCTTTCTCTCTCTTAATAAGAACCTACTA	CCTCAAACATACTCCATGGTGTGT	Yes		5/4/07			no poly
114	3	2	4	150.467	D2Dcr150.333	96		SSLP	2				no poly								no poly		no poly	1			Yes	D2Jax151.373	D2Dcr105	chr2:150,467,522-150,467,617	July 2007	AGGTGTGTTGGTCTTAGCTCAATTCTA	TGCTCATTTCAAGAGAAGTACAATGA	Yes		5/4/07			no poly
168	3	2	8	152.261	D2Dcr152.127	110		SSLP	3				no poly								no poly	tech?	no poly	1	D2Mit309		Yes	D2Mit309v2	D2Dcr106	chr2:152,261,900-152,262,009	July 2007	CTGAACACACATTGTCACCCTACA	AATTTCTAGAGCAGAGGTCATAAAATCTATT	Yes		5/4/07			LP>>B6
171	3	2	9	152.683	D2Dcr152.548	159		SSLP	1				no poly								no poly	tech?	no poly	1	D2Mit285		Yes	D2Mit285v2	D2Dcr107	chr2:152,683,024-152,683,182	July 2007	TGAGTTCAATCCCTGTCTGTGGTA	AAACTCAATACAGTATGACACTTACAAGGTTT	Yes		5/4/07			LP>>B6
170	3	2	4	153.77	D2Dcr153.636	139		SSLP	2				B6>>129X1								B6>>BALB		no poly	1	D2Mit59		Yes	D2Mit59v2	D2Dcr108	chr2:153,770,963-153,771,101	July 2007	GTGTCCCAACCCATAGAGAAGTTT	ATAGGGGCTCAGTCACTGTGTAGAAA	Yes		5/4/07			B6>>LP
169	3	2	4	153.798	D2Dcr153.664	101		SSLP	0				no poly								no poly		no poly	1	D2Mit493		Yes	D2Mit493v2	D2Dcr109	chr2:153,798,641-153,798,741	July 2007	GAGTTTCCATCACACCTTCATCAA	TTCCCGAGTTGTCCCTCTATGTA	Yes		5/4/07			no poly
174	3	2	100	155.475	D2Dcr155.341	115		SSLP	2	FVB>>MRL			129X1>>B6								BALB>>B6	upper band weak	no poly	1	D2Mit451		Yes	D2Mit451v2	D2Dcr110	chr2:155,475,396-155,475,510	July 2007	GCAGCATTAGATAGACTGGGCAA	CCTCCAAACCCTCCCATGTAA	Yes		5/4/07			LP>>B6
658	3	2		155.693	D2Dcr155.558	99		SSLP	1				129X1>B6								no poly			1	D2Mit262			D2Mit262v2	D2Dcr111	chr2:155,693,153-155,693,251	July 2007	CTCTCATGTGTGCCATTATGCAT	CTCTGCTTCTGCCCACTCTGA	Yes		5/22/07			no poly
172	3	2	3	155.95	D2Dcr155.816	116		SSLP	2				B6>>129X1								B6>>BALB		no poly	1	D2Mit48		Yes	D2Mit48v2	D2Dcr112	chr2:155,950,423-155,950,538	July 2007	AGAAGATGCTGCCTCGTGTGT	CGCAGAGTCGCGCATGT	Yes		5/4/07, 6/21/07			B6>>LP
227	3	2	11	159.255	D2Dcr159.121	120		SSLP	2				B6>>129X1								no poly			1	D2Mit287		Yes	D2Mit287	D2Dcr113	chr2:159,255,854-159,255,973	July 2007	TGAGGAAGATACCAAATGTCAACCT	TGACTTGTATGTGGTATGACAGATGC	Yes		5/4/07, 6/21/07			B6>>LP
221	3	2	100	160.286	D2Dcr160.152	118		SSLP	2				129X1>>B6								no poly			1	D2Mit196		Yes	D2Mit196v2	D2Dcr114	chr2:160,286,727-160,286,844	July 2007	GAACCTACACACATGCATACAAACAC	TAAAGCATTCTCCTGTATGGAAATAAAAC	Yes		5/4/07, 6/21/07			LP>>B6
674	3	4	6	162.278	D2Dcr162.143	98		SSLP	2				B6>>129X1								B6>>BALB							D2Dcr162.143	D2Dcr124	chr2:162,278,071-162,278,168	July 2007	CAGATTCTCTCTGGCCACACATT	ATGGGAGGTATGAGAAAGGCTGT	Yes		6/21/07			B6>>LP
188	3	2	11	163.02	D2Dcr162.885	102		SSLP	2				no poly								BALB>>B6		B10>>B6	1	D2Mit226		Yes	D2Mit226v2	D2Dcr115	chr2:163,020,182-163,020,283	July 2007	TTTTTGCAACTTTGTTAAGAATTCCA	GAAAACACCCTCCCACCCTT	Yes		5/4/07, 6/21/07			LP>>B6
675	3	4	8	163.05	D2Dcr162.916	102		SSLP	3				B6>129X1								B6>BALB							D2Dcr162.916	D2Dcr125	chr2:163,050,442-163,050,543	July 2007	TGACAATGTAAATCCAAGGCATGT	TTCATGTTTTTGTCATGTGTACGTGT	Yes		6/21/07			B6>LP
458	3	2	9	164.773	D2Dcr164.639	112		SSLP	2				B6>>129X1								B6>>BALB	hits chr 2!!		1	D17Mit102		Yes	D17Mit102v2	D2Dcr116	chr2:164,773,560-164,773,671	July 2007	GACTGTGGGCAGGGCATAA	CCTCCAGGCTTATGCTGACTCA	Yes		5/4/07, 6/21/07			B6>>LP
676	3	4	11	165.299	D2Dcr165.654	97		SSLP	3	no poly			no poly								no poly							D2Dcr165.654	D2Dcr126	chr2:165,299,949-165,300,045	July 2007	CCCACACTCTCACATGCCTGTA	CCCCTCTTCTGTACTTTCTATCTCCAT	Yes		6/21/07			LP>>B6
677	3	4	9	166.158	D2Dcr166.023	97		SSLP	2				no poly								no poly							D2Dcr166.023	D2Dcr127	chr2:166,158,273-166,158,369	July 2007	GATTTTAAAGTCTTCTGCTGCCACA	GAAGTCAGGGTGGCTGCAGTAT	Yes		6/21/07			B6>LP
678	3	4	100	166.94	D2Dcr166.805	99		SSLP	2	no poly			129X1>>B6								BALB>>B6							D2Dcr166.805	D2Dcr128	chr2:166,940,271-166,940,369	July 2007	TGCACATGGATACTTGGCACA	AGCCTCTGACCTCCACAAGGA	Yes		6/21/07			no poly
679	3	4	24	167.429	D2Dcr167.294	96		SSLP	4	no poly		no poly	no poly								no poly							D2Dcr167.294	D2Dcr129	chr2:167,429,243-167,429,338	July 2007	TGGTCAGCTTTCTGCTACACCTT	CTTCTGCATTCACCCTGCTCA	Yes		6/21/07		no poly	no poly	no poly					no poly	no poly
680	3	4	2	167.873	D2Dcr167.738	98		SSLP	2	no poly			B6>129X1								B6>BALB							D2Dcr167.738	D2Dcr130	chr2:167,873,279-167,873,376	July 2007	TGTCAGAGCGGTTGCCTAACAT	GCCACTACCCCACAATTTGTACA	Yes		6/21/07			B6>LP
230	3	2	4	169.101	D2Dcr168.967	164		SSLP	2				B6>129X1								B6>BALB			1	D2Mit343		Yes	D2Mit343	D2Dcr117	chr2:169,101,377-169,101,540	July 2007	TTTCCTTAAAGGCTGCATGGA	CCTCAAGGTTGTCTTTTGTTTAGACA	Yes		5/4/07, 6/21/07			B6>LP
857	3			178.571	D2Dcr178.571	98		PCR	2	MRL>FVB			no poly	S1>>X1	P3>>X1	no poly		129S1>>B6	129P3>>B6									D2Dcr178.571		chr2:178,571,969-178,572,066		GGGAGATACATGTCTACTTGTCATACACA	CCAGAGCCACCACCAGGT	On order
909	3			181.7	chr 2 end			PCR																						chr 2 ends ~181.7 Mb				On order
601	4	2	10	30.71	D3Dcr31.002	97		SSLP	2	no poly		Z1	129X1>>B6								no poly			1			Yes	D3Dcr31.002	D3Dcr1	chr3:30,710,553-30,710,648	July 2007	AGGCCAGGCTGTGCATGT	CCAATTTTAAGTCTGGAGATACAGTGTTT	Yes		4/5/07, 5/4/07
602	4	2	45	30.909	D3Dcr31.201	107		SSLP	3	no poly		no poly	no poly								no poly			1			Yes	D3Dcr31.201	D3Dcr2	chr3:30,909,761-30,909,867	July 2007	GTCTTTCTCAGTCTGTGGCGTCTA	AACAGAGAATAGGTCAGAAGCTTGGT	Yes		4/5/07, 5/4/07		no poly		no poly					no poly	no poly
603	4	2	6	31.146	D3Dcr31.438	96		SSLP	3	no poly		no poly	no poly	no poly	no poly	no poly		no poly	no poly		no poly			1			Yes	D3Dcr31.438	D3Dcr3	chr3:31,146,221-31,146,316	July 2007	ACTCACAGTAAGTTCCAGTCCAGGT	TCCAGTAGCATTCCTCAAGCATAT	Yes		4/5/07, 5/4/07		no poly		no poly				no poly	no poly	no poly
604	4	2	16	55.747	D3Dcr56.031	109		SSLP	2	FVB>>MRL		DBA>>B6	no poly								no poly			1			Yes	D3Dcr56.031	D3Dcr4	chr3:55,747,533-55,747,641	July 2007	TTAGTTAATAAAAATAATGCACCACACAAGT	TGAAAATCCTATCTTTTAGCTATTAAAACTGT	Yes		4/5/07, 5/4/07		FVB>>B6		no poly					FVB>>129X1	no poly
605	4	2	12	55.79	D3Dcr56.074	101		SSLP	3	FVB>MRL		no poly	no poly								no poly			1			Yes	D3Dcr56.074	D3Dcr5	chr3:55,790,135-55,790,233	July 2007	GAGCACGTGTAAAGGCATTCTACA	GATTAGGTTTTATGAAATTTACATATGCAAA	Yes		4/5/07, 5/4/07
606	4	2	8	55.991	D3Dcr56.275	109		SSLP	1			no poly	no poly								no poly			1			Yes	D3Dcr56.275	D3Dcr6	chr3:55,991,420-55,991,525	July 2007	AACACTAGCTTATGCTTTGTCACACA	GAGGTAACAGAATCCCATTTATCTTGT	Yes		4/5/07, 5/4/07
607	4	2	1	56.206	D3Dcr56.490	103		SSLP	2			DBA>B6	no poly								no poly			1			Yes	D3Dcr56.490	D3Dcr7	chr3:56,206,482-56,206,582	July 2007	TGCCCACCACAGTACATGTGA	TGGGTAACTCATCCAATCCAAAGTA	Yes		4/5/07, 5/4/07
608	4	2	4	80.883	D3Dcr81.115	96		SSLP	2	FVB>>MRL		B6>>DBA	B6>>129X1								B6>>BALB			1			Yes	D3Dcr81.115	D3Dcr8	chr3:80,833,804-80,833,899	July 2007	CATTTTTCTACCTGTATCATATGTCTTAAGTGA	AGCTAGCGAGGAAAAGGGTGT	Yes		4/5/07, 5/4/07
609	4	2	10	80.954	D3Dcr81.236	103		SSLP	2			no poly	no poly								no poly			1			Yes	D3Dcr81.236	D3Dcr9	chr3:80,954,019-80,954,115	July 2007	TGAATGTGGCCAGTGGGATA	GCTTTTGAGACTGTAATTAGTGAAGTGTGT	Yes		4/5/07, 5/4/07
610	4	2	5	80.972	D3Dcr81.254	100		SSLP	2			DBA>>B6	129X1>B6								BALB>>B6			1			Yes	D3Dcr81.254	D3Dcr10	chr3:80,972,321-80,972,419	July 2007	TGAGGAGGACACCCAGAATTAACT	GCTGATAGACTTGAGTGTGGGTGTAT	Yes		4/5/07, 5/4/07
611	4	2	53	81.053	D3Dcr81.335	99		SSLP	3			DBA>>B6	no poly								BALB>>B6			1			Yes	D3Dcr81.335	D3Dcr11	chr3:81,053,025-81,053,120	July 2007	ATGTTTCAAATGTTATGGAATGTCTCA	GAAAACAGATAACAAAATAAACAAGGGATA	Yes		4/5/07, 5/4/07
233	4	2	3	87.067	D3Dcr87.349	116		SSLP	2				B6>>129X1								B6>>BALB		no poly	1	D3Mit187		Yes	D3Mit187v2	D3Dcr12	chr3:87,067,075-87,067,190	July 2007	TAATAGAGACAAATCACCAGCCTTTAGTAA	AGGGTTCCCAAGAAAAGGAAAA	Yes		5/4/07
234	4	2	4	87.105	D3Dcr87.387	103		SSLP	0				no poly								no poly	heavy primer dimer	no poly	1	D3Mit40		Yes	D3Mit40v2	D3Dcr13	chr3:87,105,549-87,105,651	July 2007	GTCTAACTATCCCCCCGACACA	CGTGGTTGTTTGTAATTGTCTACTCTGT	Yes		5/4/07
235	4	2	61	89.036	D3Dcr89.318	108		SSLP	1				no poly								BALB>>B6		no poly	1	D3Mit49		Yes	D3Mit49v2	D3Dcr14	chr3:89,036,593-89,036,700	July 2007	CCACTTTCCTCCTCCTCCAGATA	TTTTTGATCCTCTGGCCCAAA	Yes		5/4/07
236	4	2	17	90.407	D3Dcr90.689	112		SSLP	3	no poly			no poly								BALB>>B6		no poly	1	D3Mit28		Yes	D3Mit28v2	D3Dcr15	chr3:90,407,843-90,407,954	July 2007	CTGATGTGGAGGTTCATGTATGTGT	GGGAGCTCAGATGTAGCCATTTA	Yes		5/4/07
249	4	2	8	123.674	D3Dcr123.963	137		SSLP	4	no poly			129X1>B6								B6>>BALB		no poly	1	D3Mit199		Yes	D3Mit199v2	D3Dcr16	chr3:123,674,629-123,674,765	July 2007	AGACCTCAGAAAGTGAGTCCCATT	CACATACCATGACATTCATGCTATTGT	Yes		5/4/07
248	4	2	4	148.408	D3Dcr148.682	116		SSLP	3	MRL>FVB			B6>>129X1								BALB>>B6		no poly	1	D3Mit147		Yes	D3Mit147v2	D3Dcr17	chr3:148,408,378-148,408,493	July 2007	GATAGATATCCGCCTCTGGTAGAGATAT	CATCTATCCTCTGAAGTTCCCAATGTA	Yes		5/4/07
201	4	2	82	149	D3Dcr149.274	96		SSLP	1				129X1>>B6								B6>BALB		no poly	1			Yes	D3Jax150.010	D3Dcr19	chr3:149,000,228-149,000,323	July 2007	GGGTTTGTCTTGTCTGTATATGTCATGA	GGGAGAGGGATAGAGGAGAGAGA	Yes		5/4/07
202	4	2	49	149.186	D3Dcr149.461	112		SSLP	1				no poly								no poly		no poly	1			Yes	D3Jax150.197	D3Dcr20	chr3:149,186,514-149,186,623	July 2007	TCAATATTACCCCAGCCTGTTTATAA	TTAAAGAAGATAAGAAAGAGAGGGACAGA	Yes		5/4/07
250	4	2	14	149.932	D3Dcr149.207	108		SSLP	2	no bands		no bands	B6>>129X1								B6>>BALB		no poly	1	D3Mit293		Yes	D3Mit293v2	D3Dcr18	chr3:148,932,688-148,932,795	July 2007	ACCTGCACGTATTTTATGTCTACTCATATAGATA	GCTTTGAGTGTGCATGTATATTTTGTTT	Yes		5/4/07		no bands		no bands					no bands	no bands
203	4	2	7	152.079	D3Dcr152.354	109		SSLP	1	MRL>FVB			129X1>>B6								no poly	heavy primer dimer	no poly	1			Yes	D3Jax153.106	D3Dcr21	chr3:152,079,773-152,079,881	July 2007	GCTACCAAATCTGTTCGTTTTCTCT	GGCCTTCTACAGGTCCAGAAATAT	Yes		5/4/07
204	4	2	100	152.394	D3Dcr152.668	111		SSLP	1	no bands			no poly								no poly		no poly	1			Yes	D3Jax153.419	D3Dcr22	chr3:152,394,037-152,394,147	July 2007	TTCACAGACACACATACACACTGACA	GTACTTGTGAGTGTGGCTGAGAGAA	Yes		5/4/07
199	4	2	8	153.246	D3Dcr153.521	105		SSLP	2	no poly			129X1>>B6								no poly		no poly	1	D3Mit302		Yes	D3Mit302v2	D3Dcr23	chr3:153,246,960-153,247,064	July 2007	TTCTCTGTCCTGCTCCCAAAGT	TGCATAGATCTCAAGGAAGACATACAT	Yes		5/9/07
910	4			159.6	chr 3 end			PCR																						chr 3 ends ~159.6 Mb				On order
693	5			18.331	D4Dcr18.331	96		SSLP	2	no poly			129X1>B6								BALB>B6		no poly					D4Dcr18.331	D4Dcr31	chr4:18,331,308-18,331,403	July 2007	CACTAGAGGATAGTGATCATAAAGCAAAGA	TTTATCTGCCCATTATCCATCCAC	Yes
356	5	2	16	18.385	D4Dcr18.385	101		SSLP	1	no poly			no poly								no poly		no poly	1			Yes	D4Jax18.385	D4Dcr1	chr4:18,385,901-18,386,001	July 2007	TTCATCTCTAAAACATAAGGAAATTGGA	GCTGTCTTTTGACATTGTCTTTGTGT	Yes		5/9/07
694	5			18.411	D4Dcr18.411	101		SSLP	0	no bands			no poly								no poly		no poly					D4Dcr18.411	D4Dcr32	chr4:18,411,430-18,411,530	July 2007	ACTGGACAGACTCAAGAAGTTGCA	CCCTCTCAAATTCACACCATTAATG	Yes
332	5	2	6	18.656	D4Dcr18.656	98		SSLP	2	no poly		no poly	no poly								B6>BALB		no poly	1			Yes	D4Jax18.656	D4Dcr2	chr4:18,656,597-18,656,694	July 2007	AGGGATGGTTCACTGAAATACACA	AGCAGAACATCTCTCTCTAGGGTTTT	Yes		5/9/07		no poly		no poly					no poly	no poly
333	5	2	11	18.752	D4Dcr18.752	96		SSLP	2	no poly		DBA>B6	129X1>B6	no poly	no poly	no poly		129S1>B6	129P3>B6		no poly		no poly	1			Yes	D4Jax18.752	D4Dcr3	chr4:18,752,059-18,752,154	July 2007	TCTTCCCACTTGCCTCCAAA	GAAGGTAGAGGCCTCGTGTGTAT	Yes		5/9/07		FVB>B6		MRL>B6				no poly	no poly	no poly
695	5			18.893	D4Dcr18.893	101		SSLP	2				no poly								no poly		no poly					D4Dcr18.893	D4Dcr33	chr4:18,893,621-18,893,721	July 2007	CAGACTGTACATGATGGAAGTAGTGAATT	TCACTTCTTTTTAACATTTATTATCACATACATCT	Yes
364	5	2	43	19.151	D4Dcr19.151	101		SSLP	2	no poly		no poly	no poly	no poly	no poly	no poly		no poly	no poly		no poly			1			Yes	D4Jax19.151	D4Dcr4	chr4:19,151,808-19,151,908	July 2007	GGTAATGAAATTTTAACTCTGTGATGTGT	GGAAAAGAAACATTAAGGAAATCTACTACA	Yes		5/9/07		no poly		no poly				no poly	no poly	no poly
365	5	2	3	19.369	D4Dcr19.369	103		SSLP	3				no poly								no poly			1			Yes	D4Jax19.369	D4Dcr5	chr4:19,369,172-19,369,274	July 2007	GGAGATTGCGCACGTGTGT	GGTGCCAAATACTGATATAGATGATGTTA	Yes		5/9/07
357	5	2	12	19.583	D4Dcr19.583	107		SSLP	2				B6>129X1								B6>BALB		no poly	1			Yes	D4Jax19.583	D4Dcr6	chr4:19,583,492-19,583,598	July 2007	CCTATAATATTGCTAACAAATGAACTTACAACA	CTGAAATCACAAAAGATGTGTGATTTT	Yes		5/9/07
858	5			43.213	D4Dcr43.213	101		PCR	3	no poly			no poly	no poly	no poly	no poly		no poly	no poly									D4Dcr43.213		chr4:43,213,399-43,213,499		CCTCAATGGTTTGTGTTCCTGA	GCTATTGTGCTGCTTAAGGCATATTA	On order
1	5	2	47	70.333	D4Dcr70.158	106		SSLP	2	no poly			129X1>>B6								no poly	heavy primer dimer	no poly	1			Yes	D4Jax68.099	D4Dcr7	chr4:70,333,588-70,333,693	July 2007	CCACCTCCATATGTGTCACATATCA	CAATCAATTAAAAAGATAGTGTGTATGTGTGT	Yes		5/9/07
2	5	2	19	86.195	D4Dcr86.021	97		SSLP	3	no poly			no poly								no poly		no poly	1			Yes	D4Jax84.080	D4Dcr8	chr4:86,195,715-86,195,811	July 2007	GGAGAGAACAGATTCCAGCAAGTT	AACAGGGCTTATTGCTAGTGTGTGT	Yes		5/9/07
3	5	2	10	87.121	D4Dcr86.947	97		SSLP	3	no poly		B6>>DBA	no poly								no poly	some primer dimer	no poly	1			Yes	D4Jax85.010	D4Dcr9	chr4:87,121,980-87,122,075	July 2007	TACATGGCCCTGGGTTCAA	GACAGTCATATTGCTACTTCTACCCTTCT	Yes		5/9/07		no poly		no poly					no poly	no poly
334	5	2	3	87.449	D4Dcr87.274	102		SSLP	3	no poly		no poly	no poly	no poly	no poly	no poly		no poly	no poly		no poly		Y2	1			Yes	D4Jax86.077	D4Dcr10	chr4:87,449,311-87,449,412	July 2007	TTGTCAGCATCTACTTCCTAACCATCT	TCAAACCTGACGGCAGTGAGT	Yes		5/9/07		no poly		no poly				no poly	no poly	no poly
151	5	2	3	89.106	D4Dcr88.932	105		SSLP	2	no poly		DBA>>B6	B6>>129X1	no poly	no poly	no poly		B6>>129S1	B6>>129P3		no poly		no poly	1			Yes	D4Jax87.043	D4Dcr11	chr4:89,106,870-89,106,974	July 2007	TCCTCAAAGCAAAGCGATTCA	TGTTTCTCCAACAATCTGGTGTGT	Yes		5/9/07		no poly		no poly				DBA1>>129	129X1>>FVB	MRL>>129X1
335	5	2	9	92.471	D4Dcr92.297	97		SSLP	3	no poly		no poly	129X1>>B6	no poly	no poly	no poly		129S1>>B6	129P3>>B6		no poly		no poly	1			Yes	D4Jax91.135	D4Dcr12	chr4:92,471,903-92,471,999	July 2007	ACCTGTTGGTTGCTTTCAGGA	TGGCTCAAAATCCCGTGTTT	Yes		5/9/07		no poly		no poly				129>>DBA1	129X1>>FVB	129X1>>MRL
152	5	2	16	96.959	D4Dcr96.785	93		SSLP	1	MRL>>FVB			no poly								no poly		no poly	1			Yes	D4Jax95.239	D4Dcr13	chr4:96,959,788-96,959,880	July 2007	CACATATGTGCTTGTACACACAGGAA	AGCATACCTATTTGTGCATTCTTTGT	Yes		5/9/07
336	5	2	6	99.71	D4Dcr99.535	100		SSLP	3	no poly			no poly								no poly		Y2	1			Yes	D4Jax98.383	D4Dcr14	chr4:99,710,295-99,710,394	July 2007	TTCAGGCATAACACACACTATCAATTT	GACACGCAGCCAGTGAATGTA	Yes		5/9/07
5	5	2	5	99.716	D4Dcr99.541	96		SSLP	3	no poly		no poly	no poly								no poly		no poly	1			Yes	D4Jax98.021	D4Dcr15	chr4:99,716,591-99,716,686	July 2007	TCACTTTGATTGTAGGTAAGACCTATTTTT	AGGCCATTCTAAGAGCTTCTGAGA	Yes		5/9/07		no poly		no poly					no poly	no poly
6	5	2	17	115.85	D4Dcr115.675	96		SSLP	2				no poly								no poly		no poly	1			Yes	D4Jax114.177	D4Dcr16	chr4:115,850,479-115,850,574	July 2007	ATAATCTATTGAACCTCAGACCACACA	TGACACCTTAAACTTCTGATTTAAGCAT	Yes		5/9/07
337	5	2	5	116.468	D4Dcr116.293	104		SSLP	2				no poly								B6>>BALB		Y2	1			Yes	D4Jax115.141	D4Dcr17	chr4:116,468,644-116,468,747	July 2007	GTTTGCTAGGTGCACATCTACACA	ATTACAAACATGAGCCGGCATA	Yes		5/9/07
7	5	2	14	117.674	D4Dcr117.499	100		SSLP	3	MRL>>FVB			B6>>129X1								B6>>BALB		no poly	1			Yes	D4Jax116.001	D4Dcr18	chr4:117,674,359-117,674,458	July 2007	AACACCCATCTGGCCTCCTTA	ATTAAGTTCATTGAGTATTATACCTTTAGAAGATGT	Yes		5/9/07
338	5	2	3	120.338	D4Dcr120.163	96		SSLP	3				no poly								B6>>BALB		no poly	1			Yes	D4Jax119.011	D4Dcr19	chr4:120,338,333-120,338,428	July 2007	AGGCACTATGGAGGGCTCTATACA	CAAGCGCCTATGGTGAAAGTT	Yes		5/9/07
530	5	2	45	120.523	D4Dcr120.348	96		SSLP	2				no poly								BALB>>B6			1			Yes	D4Jax120.348	D4Dcr20	chr4:120,523,126-120,523,221	July 2007	AAAGTTATCCTTTGACTTCCAAATACTTTT	TTAGTTTATTTGTGCGAGCAAGTGT	Yes		5/9/07
531	5	2	16	123.199	D4Dcr123.024	103		SSLP	3				no poly								no poly			1			Yes	D4Jax123.024	D4Dcr21	chr4:123,199,704-123,199,806	July 2007	TTACTTCACTCGTCCCCTATTACTATATATTTAA	GAGACAGTTACTGAAATGTTTATTATGAAGAA	Yes		5/9/07
660	5	2		124.048	D4Dcr123.873	103		SSLP	2	no poly			B6>>129X1								B6>>BALB			1				D4Mit12v2	D4Dcr22	chr4:124,048,422-124,048,524	July 2007	GTGCCAGCTGGTAGGTTCACA	ACAAACACCTATTGAGTCCCATTATGT	Yes		5/22/07
536	5	2	4	125.017	D4Dcr142.842	96		SSLP	3				B6>>129X1								B6>BALB	confirm position and change name		1	D4Mit338		Yes	D4Mit338v2	D4Dcr23	chr4:125,017,654-125,017,749	July 2007	TGATTATGTGCTTCAGTCCTGGA	AAAGTAAGTCAAGGTCAATGTACACTGATA	Yes		5/9/07
532	5	2	11	125.274	D4Dcr125.099	97		SSLP	3	no poly		DBA>>B6	129X1>>B6								BALB>>B6			1			Yes	D4Jax125.099	D4Dcr24	chr4:125,274,255-125,274,351	July 2007	GGTCTTTCCGACTTTGGGATAA	CAGGCCTTTAAGCAGGTGGAA	Yes		5/9/07		FVB>B6		MRL>B6					129X1>FVB	129X1>MRL
190	5	2	4	127.792	D4Dcr127.617	97		SSLP	2	FVB>>MRL		DBA>>B6	129X1>>B6	no poly	no poly	no poly		129S1>>B6	129P3>>B6		BALB>>B6		Y2	1	D4Mit16		Yes	D4Mit16v2	D4Dcr25	chr4:127,792,499-127,792,594	July 2007	AGACTCCACTTTCTGTCATGTGTAGAA	TCATCCCCGTGAACTTCCAT	Yes		5/9/07		FVB>>B6		no poly				no poly	FVB>129X1	129X1>>MRL
533	5	2	56	128.532	D4Dcr128.357	96		SSLP	2	MRL>FVB		DBA>B6	129X1>>B6	no poly	no poly	no poly		129S1>>B6	129P3>>B6		no poly			1			Yes	D4Jax128.357	D4Dcr26	chr4:128,532,753-128,532,848	July 2007	TGTCTAAAACATGCAAGCACACA	CAAAACACAGCATCAGGGTATTTATT	Yes		5/9/07		FVB>B6		MRL>>B6				129>>DBA1	129X1>>FVB	129X1>MRL
534	5	2	9	132.983	D4Dcr132.699	98		SSLP	3	FVB>>MRL		no poly	129X1>>B6	no poly	no poly	no poly		129S1>>B6	129P3>>B6		B6>>BALB			1			Yes	D4Mit204v2	D4Dcr27	chr4:132,983,279-132,983,376	July 2007	GCCTCAGGCACCTAAGTACATGT	GATTCTCTCCGGCTCACACCT	Yes		5/9/07		FVB>>B6		B6>>MRL				129>>DBA1	129X1>FVB	129X1>>MRL
253	5	2	37	133.341	D4Dcr133.058	99		SSLP	3	no poly			B6>>129X1								no poly		Y2	1	D4Mit71		Yes	D4Mit71v2	D4Dcr28	chr4:133,341,853-133,341,951	July 2007	CTGCATGAAAGAAACCCCAAA	CACCCAACAACCACCATCAAAT	Yes		5/9/07
661	5	2		135.917	D4Dcr135.633	103		SSLP	1				no poly								no poly	Fuzzy	Y2	1	D4Mit69			D4Mit69v2	D4Dcr29	chr4:135,917,004-135,917,106	July 2007	CCTCTGCTGACCTCCACATGT	TGTGTGCATTTGCTACTTGTGTGT	Yes		5/22/07
535	5	2	3	137.446	D4Dcr137.162	109		SSLP	2	no poly		DBA>>B6	no poly								BALB>>B6			1	D4Mit54		Yes	D4Mit54v2	D4Dcr30	chr4:137,446,458-137,446,566	July 2007	ACATATGTCTCCCTCCAAAGCGT	GGTCTCAACTACCTTGCTCTACACA	Yes		5/9/07		FVB>>B6		MRL>>B6					FVB>>129X1	MRL>>129X1
859	5			155.52	D4Dcr155.520	96		PCR	3	no poly			129X1>>B6	no poly	no poly	no poly		129S1>>B6	129P3>>B6									D4Dcr155.520		chr4:155,520,819-155,520,914		GATCAAGGGAAGAGAGTGTCTCCATA	TACAGTCTTTAACCCATTTCAAGTCTG	On order
911	5			155.6	chr 4 end			PCR																						chr 4 ends ~155.6 Mb				On order
860	6			99.026	D5Dcr99.026	105		PCR	2	no poly			no poly	no poly	no poly	no poly		no poly	no poly									D5Dcr99.026		chr5:99,026,032-99,026,136		AGGAACAAGAAAGGACAATGACACT	CGAGCCCTGGTTAGTCGAGT	On order
861	6			111.45	D5Dcr111.450	96		PCR	2	no poly			no poly	no poly	no poly	no poly		no poly	no poly									D5Dcr111.450		chr5:111,450,862-111,450,957		AGAAGGGAAGGCCACCTCTG	CCTAGTCCCACAATGACTTGATGT	On order
662	6	2		128.154	D5Dcr127.963	96		SSLP	2	MRL>>FVB			no poly								BALB>>B6			1				D5Jax125.222	D5Dcr11	chr5:128,154,971-128,155,066	July 2007	GCCATCACACCTGGCTTAGAA	TCTTGGTTTGGTCCCCAGTACTAC	Yes		5/22/07
388	6	2	5	132.924	D5Dcr132.733	96		SSLP	3				129X1>>B6								no poly			1			Yes	D5Jax130.036	D5Dcr12	chr5:132,924,813-132,924,908	July 2007	AGCTCTCTTGGGAAGAAATTACCA	TGTACAGTGAGGTAGGGATAAGAGGTGT	Yes		5/9/07
389	6	2	25	135.296	D5Dcr135.105	96		SSLP	2				no poly								no poly			1			Yes	D5Jax132.265	D5Dcr13	chr5:135,296,481-135,296,576	July 2007	AGGTGTGGAGCACACATGCA	TTGCTTTCAACACTCATGCCTATT	Yes		5/9/07
390	6	2	100	138.659	D5Dcr138.448	104		SSLP	3				no poly								BALB>>B6	129 failed? May be L4!		1			Yes	D5Jax135.599	D5Dcr14	chr5:138,659,376-138,659,479	July 2007	CTCCTTCATTTTATCTTCTGCCCTATAT	GGAGCCAGCACCATCTTGTAAT	Yes		5/9/07
391	6	2	82	138.998	D5Dcr138.786	106		SSLP	2	FVB>>MRL			B6>129X1								BALB>>B6			1			Yes	D5Jax135.936	D5Dcr15	chr5:138,998,310-138,998,415	July 2007	CTCTCTAAGGGACAAAACTACTAGGATGAA	TGCTTTTGAGAGTGTGTGTGAGAGT	Yes		5/9/07
392	6	2	37	139.66	D5Dcr139.438	113		SSLP	1				no poly								no poly			1			Yes	D5Jax136.591	D5Dcr16	chr5:139,660,909-139,661,021	July 2007	GCCCCCACTTTTTTATATTTAACACA	GTAACAGTATTCTTATTATTTTTATCCCTTCCT	Yes		5/9/07
393	6	2	7	139.921	D5Dcr139.698	96		SSLP	3				129X1>B6								no poly			1			Yes	D5Jax136.852	D5Dcr17	chr5:139,921,237-139,921,332	July 2007	AGCTAGACAGGTAGACATGATAGCGAA	TGCATTTGAGGGAGAGATGACTCT	Yes		5/9/07
394	6	2	5	140.178	D5Dcr139.954	101		SSLP	2				no poly								no poly			1			Yes	D5Jax137.111	D5Dcr18	chr5:140,178,267-140,178,367	July 2007	AGCAAGCAAGCACGTGTGAT	TCCGACTCCCAGGCTCCT	Yes		5/9/07
395	6	2	61	140.202	D5Dcr139.979	98		SSLP	1				no poly								no poly			1			Yes	D5Jax137.135	D5Dcr19	chr5:140,202,796-140,202,893	July 2007	GGACTGTGTCCCCCATACCA	TCTGCTTTCTTGTAGCACCTAGGA	Yes		5/9/07
396	6	2	4	140.242	D5Dcr140.019	99		SSLP	3				no poly								B6>>BALB			1			Yes	D5Jax137.175	D5Dcr20	chr5:140,242,886-140,242,984	July 2007	CCACCGGGTCTAAAAACTTACATT	GGCAAACACTGCTACTGATCTATAGTCT	Yes		5/9/07
397	6	2	13	140.27	D5Dcr140.047	99		SSLP	3				B6>>129X1								B6>>BALB			1			Yes	D5Jax137.203	D5Dcr1	chr5:140,270,721-140,270,819	July 2007	CTTCACACCCACTTTGGCAA	GAAACAGCTAAGCCCAGACATGT	Yes		5/9/07
398	6	2	3	140.392	D5Dcr140.169	108		SSLP	2				129X1>>B6								B6>>BALB			1			Yes	D5Jax137.325	D5Dcr2	chr5:140,392,950-140,393,057	July 2007	ACTTCCTCTGGTTAGCGCACA	GGGCTACCCTCATCCCTGA	Yes		5/9/07
399	6	2	24	140.735	D5Dcr140.512	98		SSLP	3				no poly								no poly			1			Yes	D5Jax137.668	D5Dcr21	chr5:140,735,752-140,735,849	July 2007	GCGCACACGTGAGCATACA	TGTCAGAAGATGGAGTTGCCATA	Yes		5/9/07
400	6	2	12	140.764	D5Dcr140.540	96		SSLP	2				no poly								no poly			1			Yes	D5Jax137.697	D5Dcr22	chr5:140,764,286-140,764,381	July 2007	GCCCACACCACAGCACTTCT	TGGGTGGTCATTATACCTGTCAGA	Yes		5/9/07
401	6	2	38	140.781	D5Dcr140.557	98		SSLP	1				no poly								no poly			1			Yes	D5Jax137.714	D5Dcr23	chr5:140,781,115-140,781,212	July 2007	TCGGCCTCTAAGCTCCACAT	TTTCATTTTGCTTCTTTTAAGTTTATTCA	Yes		5/9/07
402	6	2	2	140.903	D5Dcr140.679	100		SSLP	3				B6>129X1								no poly			1			Yes	D5Jax137.837	D5Dcr24	chr5:140,903,083-140,903,182	July 2007	CAATTGAAGAAAGAGCGGTGTGTA	CTGCTGTAAGGAGACGGGTGT	Yes		5/9/07
403	6	2	10	140.978	D5Dcr140.754	96		SSLP	2				no poly								no poly			1			Yes	D5Jax137.915	D5Dcr25	chr5:140,978,028-140,978,123	July 2007	ACAAGCCAGCTCCAGCAAATT	TCCTTTGAAAATGTATGCGTGTGT	Yes		5/9/07
404	6	2	1	141.229	D5Dcr141.005	103		SSLP	3				no poly								no poly			1			Yes	D5Jax138.166	D5Dcr26	chr5:141,229,270-141,229,372	July 2007	TGTGTCATGTATTGTTGAAGCTCTTACA	CGTTGCTGGCGTTTGAGAA	Yes		5/9/07
599	6	2	5	141.353	Card11Digest	344		PCR														Digest product with enzyme Bsp18261. Mutant ~345bp		4				Card11Digest		chr5:141,353,722-141,354,065	July 2007	CCTCACCCTGATCCCTTACAGC	GAGGTGGCCGAGTGGGTAC	Yes
583	6	2	9	141.367	CARD11EXON11.12	2065		PCR																6				CARD11EXON11.12		chr5:141,367,000-141,369,064	July 2007	GAGAGCCAAATCCCCCATCA	GAAATCCTCTTCGTGCCCCTT	Yes
405	6	2	13	141.384	D5Dcr141.161	105		SSLP	2				129X1>B6								BALB>B6			1			Yes	D5Jax138.321	D5Dcr27	chr5:141,384,685-141,384,789	July 2007	TCCTTAAGAGCTCCAAGAAGACAGT	TTGCTCCTGAAGACATATCTGCA	Yes		5/9/07
406	6	2	6	141.395	D5Dcr141.172	100		SSLP	3				no poly								no poly			1			Yes	D5Jax138.333	D5Dcr28	chr5:141,395,968-141,396,067	July 2007	CTTCTGTCTTTTCAATCTGGATACATTT	AGCACCACAAAACCATATCCATT	Yes		5/9/07
407	6	2	11	141.397	D5Dcr141.174	98		SSLP	3				129X1>>B6								BALB>>B6			1			Yes	D5Jax138.335	D5Dcr3	chr5:141,397,991-141,398,088	July 2007	CACATGCACCAGAAAACACTTGT	AAAGCCAGAGAAACCAGGAGTCA	Yes		5/9/07
408	6	2	2	141.433	D5Dcr141.209	102		SSLP	3				129X1>>B6								BALB>>B6			1			Yes	D5Jax138.370	D5Dcr4	chr5:141,433,379-141,433,480	July 2007	AACGGAGGGAAACACTATGCA	GCTTCTTATAACTGGCAATGTCTTCTT	Yes		5/9/07
409	6	2	100	141.47	D5Dcr141.246	105		SSLP	2				no poly								no poly			1			Yes	D5Jax138.407	D5Dcr29	chr5:141,470,293-141,470,397	July 2007	CCCTCCAATATTTCTGCACACA	GAATCCACACACAGACATACTCATACAT	Yes		5/9/07
410	6	2	8	141.498	D5Dcr141.274	101		SSLP	2				129X1>B6								no poly			1			Yes	D5Jax138.435	D5Dcr5	chr5:141,498,426-141,498,526	July 2007	GGAGTATATTTTCTGAAGTAGGAACATGAA	GGCTGCTGTGGGCGTAAGT	Yes		5/9/07
411	6	2	6	141.67	D5Dcr141.447	96		SSLP	2				no poly								no poly			1			Yes	D5Jax138.611	D5Dcr30	chr5:141,670,552-141,670,647	July 2007	GACCCTTGGCTTCCACATGT	TGAGGGACGAGGTACACAGTGT	Yes		5/9/07
412	6	2	9	141.714	D5Dcr141.491	97		SSLP	2				B6>>129X1								B6>BALB			1			Yes	D5Jax138.654	D5Dcr6	chr5:141,714,454-141,714,550	July 2007	AAAGGGTTTTAAAGGAGAACCTACACA	TCAACAACCCCTCAAGAAATGA	Yes		5/9/07
413	6	2	23	141.74	D5Dcr141.517	99		SSLP	3				no poly								no poly			1			Yes	D5Jax138.681	D5Dcr31	chr5:141,740,839-141,740,937	July 2007	TCCTCTGGTCTTCACATGCTCAT	AACTTTATATTATGTGCATCAAACCTCAGTA	Yes		5/9/07
414	6	2	11	141.933	D5Dcr141.710	99		SSLP	2				129X1>>B6								no poly			1			Yes	D5Jax138.874	D5Dcr7	chr5:141,933,788-141,933,886	July 2007	CCTCAGCCTGGCGCTCT	CCACATCTCAAGAAAGCTGGTGT	Yes		5/9/07
415	6	2	12	142.029	D5Dcr141.805	97		SSLP	2				no poly								B6>BALB			1			Yes	D5Jax138.969	D5Dcr32	chr5:142,029,185-142,029,281	July 2007	TCTGCCTCCCTAGCATTGAAAT	GTGTTCACTCCTCTAGAAACCACTAAAA	Yes		5/9/07
416	6	2	30	142.095	D5Dcr141.872	97		SSLP	3				no poly								no poly			1			Yes	D5Jax139.035	D5Dcr33	chr5:142,095,521-142,095,617	July 2007	ACCATGCATGCATGAATGTACAT	AACTCAAAAGTGTCTGACATTTATTTGAAT	Yes		5/9/07
417	6	2	4	143.071	D5Dcr142.848	100		SSLP	3				no poly								no poly			1			Yes	D5Jax140.019	D5Dcr34	chr5:143,071,495-143,071,594	July 2007	ATGCCTGTCACACACTTGCAT	GATGTTCCACCATTCTTGGTCTTT	Yes		5/9/07
418	6	2	5	145.297	D5Dcr144.790	103		SSLP	0	no bands			no poly								no poly			1			Yes	D5Jax142.004	D5Dcr35	chr5:145,297,358-145,297,460	July 2007	CATCTCAAATTCGATATAGTAAGACTTTATACATTA	TGAAAGACGGAAAGATCAGGTGT	Yes		5/9/07
419	6	2	10	145.401	D5Dcr144.894	97		SSLP	1	no poly			no poly								no poly			1			Yes	D5Jax142.109	D5Dcr36	chr5:145,401,342-145,401,438	July 2007	TTGTAGCTTTTACTTTACACAGGCAACA	TTTGGCTTTCTGTCCCCTCA	Yes		5/9/07
420	6	2	8	148.506	D5Dcr148.004	98		SSLP	2	no poly			B6>>129X1								B6>>BALB			1			Yes	D5Jax145.019	D5Dcr8	chr5:148,506,159-148,506,256	July 2007	GTAAGCTGTGAATGAATGAGGTCATTTA	GACTCATCCCTCCAGCTCCAT	Yes		5/9/07
421	6	2	31	150.413	D5Dcr149.879	104		SSLP	1	no poly		no poly	no poly	no poly	no poly	no poly		no poly	no poly		no poly			1			No	D5Jax147.072	D5Dcr9	chr5:150,413,569-150,413,672	July 2007	TATTGGTCTCCCCAGGCATT	CTTGCATGAGTGTCTGTGCACT	Yes	hits chr 19 best!! Lots of other hits	5/9/07		no poly		no poly				no poly	no poly	no poly
422	6	2	100	150.966	D5Dcr150.432	100		SSLP	3	no poly		no poly	no poly								no poly			1			Yes	D5Jax147.632	D5Dcr10	chr5:150,966,884-150,966,983	July 2007	GTGTTGCATGTATGTATGTGTACCTCAT	GGATCCAACCAACACCTGTTTCT	Yes		5/9/07		no poly		no poly					no poly	no poly
912	6			152.5	chr 5 end			PCR																						chr 5 ends ~152.5 Mb				On order
339	7	2	3	8.203	D6Dcr8.203	104		SSLP	2	no poly	Y2		B6>>129X1								no poly		Y2	1			Yes	D6Jax7.986	D6Dcr2	chr6:8,203,036-8,203,139	July 2007	AGGGAAAATTGAGTATGGTTAGCAA	ACAGCTTACCTATCTCAAGCATATAATTGAGT	Yes		5/9/07
340	7	2	34	8.237	D6Dcr8.237	96		SSLP	1	no poly	Y2	B6>>DBA	B6>>129X1								B6>>BALB		Y2	1			Yes	D6Jax8.021	D6Dcr3	chr6:8,237,720-8,237,815	July 2007	ACATGTGCACCTGTGTGTATATGAA	GAGCCTGATGTCATACTAATATTTCTGTGT	Yes		5/9/07		B6>>FVB		B6>>MRL					129X1>FVB	129X1>MRL
280	7	2	27	26.247	D6Dcr26.247	133		SSLP	2	FVB>MRL	Y3		no poly								no poly	hits chr 6!! Fuzzy	no poly	1	D7Mit215		Yes	D7Mit215v2	D6Dcr4	chr6:26,247,041-26,247,173	July 2007	TACAACATTATAATTTTTGAGGTGTTAAATTTTA	ACACTCCTCTCTGGCCTCCAT	Yes		5/9/07
265	7	2	16	33.791	D6Dcr33.771	101		SSLP	1	FVB>MRL	Y1		no poly								no poly			1	D6Mit309		Yes	D6Mit309v2	D6Dcr5	chr6:33,791,205-33,791,305	July 2007	GGTCTTTATGCTTTTTTTCAAATCTGT	CACTAGGAAACCCACCCTGAGA	Yes		5/9/07
261	7	2	9	45.264	D6Dcr45.243	122		SSLP	1	no poly	Y1		no poly								no poly			1	D6Mit223		Yes	D6Mit223v2	D6Dcr6	chr6:45,264,059-45,264,180	July 2007	CATTGGTAGTAGACTTGATATTTCCATTCT	TTACATGCTTGAGTGCTGGCATA	Yes		5/9/07
268	7	2	7	47.419	D6Dcr47.398	109		SSLP	1	no poly	Y3		no poly								B6>>BALB			1	D6Mit352		Yes	D6Mit352v2	D6Dcr7	chr6:47,419,252-47,419,360	July 2007	CTATGTCTTTAGGTCTTTAGTAGGATGATGA	GAATTACCCAAACTCACTGGTCATAT	Yes		5/9/07
257	7	2	17	48.996	D6Dcr48.975	102		SSLP	2	no poly		no poly	no poly								no poly			1	D6Mit142		Yes	D6Mit142v2	D6Dcr8	chr6:48,996,348-48,996,449	July 2007	CATGCATGCCATATACTTGAAACA	GTTGGCTCCTGGAGGTGGT	Yes		5/9/07		no poly		no poly					no poly	no poly
663	7	2		51.112	D6Dcr51.091	104		SSLP	3	no poly			129X1>>B6								BALB>>B6			1				D6Mit275v2	D6Dcr9	chr6:51,112,096-51,112,199	July 2007	GAACCCTGACTTTTTTGCATATTATATATG	ACTCCACCATCTCACACAGCAGT	Yes		5/22/07
269	7	2	10	53.421	D6Dcr53.401	132		SSLP	2		Y1		B6>>129X1								no poly			1	D6Mit355		Yes	D6Mit355v2	D6Dcr10	chr6:53,421,465-53,421,596	July 2007	GTGAGATGGAGCAAGGCATTAA	GCAATATATAATGTACCACTCATGTTT	Yes		5/9/07
266	7	2	19	55.505	D6Dcr55.485	101		SSLP	2	no poly	Y2		B6>>129X1								B6>>BALB			1	D6Mit316		Yes	D6Mit316v2	D6Dcr11	chr6:55,505,938-55,506,038	July 2007	TGCCCTCATGCAGACAAACTC	TGCTCATTTCACTGCCCATCT	Yes		5/9/07	Y2
256	7	2	37	56.881	D6Dcr56.860	111		SSLP	2	MRL>>FVB		no poly	B6>>129X1								no poly	hits X chr better than chr 6!		1	D6Mit123		Yes	D6Mit123v2	D6Dcr12	chr6:56,881,173-56,881,283	July 2007	AAGGAGCAGGTCCAATACGTGT	CCAACCACCAAGACCTAAGAGTTT	Yes	hits X chr best!!??	5/9/07	Y2	B6>>FVB		no poly					FVB>>129X1	MRL>>129X1
366	7	2	8	67.282	D6Dcr67.262	99		SSLP	2	no poly		no poly	no poly								no poly			1			Yes	D6Jax67.445	D6Dcr13	chr6:67,282,422-67,282,520	July 2007	GTGTGAGCAGAGCTAGTTAGGAAGAA	TGCCTACCTCCAGCCCTCA	Yes		5/9/07		no poly		no poly					no poly	no poly
367	7	2	43	67.296	D6Dcr67.275	99		SSLP	2	no poly	Y2		no poly								no poly			1			Yes	D6Jax67.459	D6Dcr14	chr6:67,296,245-67,296,343	July 2007	GCCCTATTGAAGGTGGATTCTAAA	CTCTAAGAGGGTGCTCACACACA	Yes		5/9/07
359	7	2	23	68.34	D6Dcr68.320	102		SSLP	0		no poly		no poly								no poly		no poly	1			Yes	D6Jax68.523	D6Dcr15	chr6:68,340,827-68,340,928	July 2007	ACACGTGTGAGTGCAGGCA	TCAAAGATGAGTCCAGGCTGGTA	Yes		5/9/07
342	7	2	86	68.408	D6Dcr68.388	99		SSLP	1		Y3		no poly								no poly		no poly	1			Yes	D6Jax68.591	D6Dcr16	chr6:68,408,841-68,408,939	July 2007	CATTAAGTTCTGGAATAAAACCACACA	TGTGCTGTTTAAGGCCTATTGTAATTA	Yes		5/9/07
259	7	2	100	75.397	D6Dcr75.377	118		SSLP	1		no poly		no poly								no poly	fuzzy bands		1	D6Mit188		Yes	D6Mit188v2	D6Dcr17	chr6:75,397,576-75,397,693	July 2007	ACTTTAGTCATTATTAGGATTGCCTATGTATTT	TGGAAACGTAAATGAGGAAAATACCTAAT	Yes		5/9/07					Y2
262	7	2	8	76.323	D6Dcr76.303	126		SSLP	0		no poly		no poly								no poly			1	D6Mit262		Yes	D6Mit262v2	D6Dcr18	chr6:76,323,453-76,323,578	July 2007	CATGCACTCAAACAGATCTCCATTAA	CATATGTTAACTGTATTCAGGTGCTCTAGA	Yes		5/9/07
260	7	2	64	81.92	D6Dcr81.935	125		SSLP	0	no poly	no poly		no poly								no poly			1	D6Mit210		Yes	D6Mit210v2	D6Dcr19	chr6:81,920,180-81,920,304	July 2007	GAGGAAGAGAACTGATAGAATGTGTATAAATGTA	CCTCTCTGAGAGTAGGGAGTGCTT	Yes		5/9/07
258	7	2	26	81.923	D6Dcr81.939	105		SSLP	2	no poly		no poly	129X1>>B6								BALB>>B6	second hit on diff. Part of chr 6		1	D6Mit144		Yes	D6Mit144v2	D6Dcr20	chr6:81,923,786-81,923,890	July 2007	CCCTGTCCAGTTCCAGACTGA	AAAAAAGAGAACTGAGTCCCAAAAGT	Yes		5/9/07		FVB>>B6		MRL>>B6					no poly	no poly
254	7	2	2	86.756	D6Dcr86.772	99		SSLP	2		no poly		no poly								BALB>>B6	129 test failed		1	D6Mit29		Yes	D6Mit29v2	D6Dcr21	chr6:86,756,822-86,756,920	July 2007	AGAAAGCATTTGGTGTGGGTAAA	GTTGGTCACTGCAGGAGTTCCT	Yes		5/9/07
255	7	2	8	93.413	D6Dcr93.429	149		SSLP	3	FVB>>MRL	Y1		129X1>>B6								B6>>BALB			1	D6Mit102		Yes	D6Mit102v2	D6Dcr22	chr6:93,413,943-93,414,091	July 2007	CCATGTGGATATCTTCCCTTGAT	ATATGTATACCCAGTTGTAAATCTTGTGTGT	Yes		5/9/07
539	7	2	9	109.995	D6Dcr110.011	101		SSLP	2	MRL>>FVB	Y2		B6>>129X1								B6>>BALB			1			Yes	D6Jax110.011	D6Dcr23	chr6:109,995,942-109,996,042	July 2007	CACTCACTCATAGCATACATGAACACA	AGCTGGTTGACAGAATCATTTTAATCT	Yes		5/9/07
540	7	2	10	120.054	D6Dcr120.070	103		SSLP	3	no poly	Y2		no poly								no poly			1			Yes	D6Jax120.070	D6Dcr24	chr6:120,054,668-120,054,770	July 2007	CCCAACTCTGTAGCAGGCAACT	GCATACTAAATAAAGTCTATATTCATTGAGCCTA	Yes		5/9/07
541	7	2	23	130.334	D6Dcr130.350	99		SSLP	1	no poly	no poly		no poly								BALB>>B6			1			Yes	D6Jax130.350	D6Dcr25	chr6:130,334,915-130,335,013	July 2007	GGGAATCCCTTTATTTGAAACACA	ACTCCTCCCCACTTCCCATATT	Yes		5/9/07
542	7	2	4	140.002	D6Dcr140.016	98		SSLP	3	MRL>>FVB	Y2		129X1>>B6								BALB>>B6			1			Yes	D6Jax140.016	D6Dcr26	chr6:140,002,803-140,002,900	July 2007	ACCCATGATGTCCTTATGCACA	AGAAATGTTACAAAGCTGTCTTGATCTAAT	Yes		5/9/07
913	7			149.5	chr 6 end			PCR																						chr 6 ends ~149.5 Mb				On order
279	8	1	20	19.471	D7Dcr19.471	126		SSLP	3	no poly			129X1>>B6								B6>>BALB		no poly	1	D7Mit191		Yes	D7Dcr18.045	D7Dcr1	chr7:19,471,931-19,472,056	July 2007	GTTTGGGTTTGTACTACCTAGATACCTCTATA	TGTACAGACATACACTGAGGTGTATACACAT	Yes		5/9/07
645	8	2	9	26.302	D7Dcr26.302	98		SSLP	2	FVB>>MRL		no poly	B6>>129X1								no poly	fuzzy		1	D7Mit22			D7Dcr25.226	D7Dcr2	chr7:26,302,925-26,303,022	July 2007	AAGGAGTCAACAGAGTAAATGCATGA	ACTGGAGGGTCTCTGCACACA	Yes		5/22/07		no poly		B6>>MRL					FVB>>129X1	MRL>>129X1
275	8	2		30.711	D7Dcr30.711	99		SSLP	3	no poly			129X1>B6								BALB>>B6	primers redesigned, no sequence on tube	no poly	1	D7Mit117			D7Dcr29.635	D7Dcr3	chr7:30,711,335-30,711,433	July 2007	AGTGTCATAGAACTAATGGAATGGATGT	AAGTTGGACTGCAGCCTGTAAGT	Yes		5/9/07
285	8	2		31.118	D7Dcr31.118	117		SSLP	2				129X1>>B6								BALB>>B6	primers redesigned, no sequence on tube	no poly	1	D7Mit246			D7Dcr30.041	D7Dcr4	chr7:31,118,118-31,118,234	July 2007	GCAGAGTGTTGCTGGATGCA	TCCTCTACTTGAGTGCTGAGATAACAG	Yes	pos based on Mit246 BLAST	5/9/07
293	8	1	100	34.527	D7Dcr34.527	101		SSLP	3	FVB>>MRL		B6>>DBA	B6>>129X1								B6>>BALB		no poly	1	D7Mit308		Yes	D7Dcr33.451	D7Dcr5	chr7:34,527,932-34,528,032	July 2007	CACCACACATACACATAAACACGA	CTTGAGATCATAACCCTCCTGAGAA	Yes		5/9/07		no poly		B6>>MRL					FVB>>129X1	129X1>MRL
287	8	1	8	36.322	D7Dcr36.322	94		SSLP	2				129X1>>B6	X1>>S1	no poly	P3>>S1		no poly	129P3>>B6		B6>>BALB		no poly	1	D7Mit268		Yes	D7Dcr35.245	D7Dcr6	chr7:36,322,112-36,322,205	July 2007	AGGCACTCCCACAGGGATAA	TGCCTTAGCCTTGTAACCTTGGTA	Yes		5/9/07
115	8	1	14	36.866	D7Dcr36.866	100		SSLP	1				129X1>>B6	X1>>S1	no poly	P3>>S1		no poly	129P3>>B6		B6>BALB		no poly	1			Yes	D7Jax30.093	D7Dcr7	chr7:36,866,918-36,867,017	July 2007	CACTCTCACTGTTTATGAACACATATAATCA	CAATCTCCAACACAGCAAAACTCT	Yes		5/9/07
294	8	1	6	37.21	D7Dcr37.210	171		SSLP	3				no poly	X1>>S1	no poly?	P3>>S1		B6>>129S1	no poly?		B6>>BALB		no poly	1	D7Mit309		Yes	D7Dcr36.133	D7Dcr8	chr7:37,210,179-37,210,349	July 2007	TGAGCAAGTGATAAGGACCCTACAA	GATGGACAGATACAGACAGAAGGTAGA	Yes		5/9/07
282	8	1		47.279	D7Dcr47.279	150		SSLP	2	no poly			no poly	no poly	P3>>X1	P3>>S1		no poly	129P3>>B6		no poly	primers redesigned, no sequence on tube	no poly	1	D7Mit228			D7Dcr39.798	D7Dcr9	chr7:47,279,830-47,279,979	July 2007	TAGATTCTTGGCCTTTTCTTGTAACA	AAACCTCCACACTGACTTCCATAGTA	Yes		5/9/07
288	8	1	6	47.287	D7Dcr47.287	127		SSLP	0	no poly			no poly	X1>>S1	no poly	P3>>S1		B6>>129S1	no poly		no poly		no poly	1	D7Mit270		Yes	D7Dcr39.806	D7Dcr10	chr7:47,287,222-47,287,348	July 2007	CATCCTCCTTCCCCGTGTG	TCAATGGTGCCTGAGTGAGATT	Yes		5/9/07
26	8	1	14	49.015	D7Dcr49.015	109		SSLP	2	no poly		no poly	no poly								no poly		no poly	1			Yes	D7Jax33.981	D7Dcr11	chr7:49,015,354-49,015,462	July 2007	CATGAAGTAGCAAGTCAAACATTAAACA	AGGCTTAATGGTATGACAATGTGTGT	Yes		5/9/07		no poly		no poly					no poly	no poly
140	8	1	18	50.729	D7Dcr50.729	96		SSLP	1				no poly	S1>X1	P3>X1	no poly		129S1>B6	129P3>B6		no poly		no poly	1			Yes	D7Jax36.157	D7Dcr12	chr7:50,729,467-50,729,562	July 2007	TCCCCCAGCACACCTTCA	GCTCAGGCTGTCAACTGGCT	Yes		5/9/07
295	8	1	48	50.827	D7Dcr50.827	132		SSLP	2	no poly			129X1>>B6	X1>>S1	no poly	P3>>S1		no poly	129P3>>B6		no poly		no poly	1	D7Mit314		Yes	D7Dcr43.439	D7Dcr13	chr7:50,827,018-50,827,149	July 2007	CCTGATACATGTGGCATTTATTCAC	GTGATCAGTGTTGTAGATTTTTCTTATTTATATTT	Yes		5/9/07
27	8	6	11	51.524	D7Dcr51.524	96		SSLP	1				129X1>B6	X1>S1	no poly	P3>S1		no poly	129P3>B6		no poly		no poly	1			Yes	D7Jax37.062	D7Dcr14	chr7:51,524,942-51,525,037	July 2007	CCTTCTTTCTGGACTGTACTTCCTAGA	AATGATGAAATATCAGGAACGTGTGT	Yes		5/9/07
575	8	6	43	52.223	D7Dcr52.223	101		SSLP	2	no poly			no band	no bands	no bands	no bands		no bands	no bands		no poly	B6 strong, 129 weak, BALB failed		1			Yes	D7Jax44.836	D7Dcr15	chr7:52,223,556-52,223,656	July 2007	CACACCTGCATGCATGCAA	GCTCAAGGTGTGGTTTACCACTTA	Yes		5/9/07
576	8	6	5	52.322	D7Dcr52.332	97		SSLP	2				B6>>129X1	X1>>S1	no poly	P3>>S1		B6>>129S1	B6>>129P3		B6>>BALB			1			Yes	D7Jax44.935	D7Dcr16	chr7:52,322,825-52,322,921	July 2007	CCCCTAGCTCCAATCCCACT	AATTGATTGATGTGTCCTTGACTTGT	Yes		5/9/07
577	8	1	29	52.395	D7Dcr52.395	102		SSLP	0				no band	no bands	no bands	no bands		no bands	no bands		no poly			1			Yes	D7Jax45.008	D7Dcr17	chr7:52,395,633-52,395,734	July 2007	GCCACAGTCCAACCAGGAA	TTTGGTGTTCTATTTGCTTGGTTT	Yes		5/11/07
283	8	1	14	52.942	D7Dcr52.942	96		SSLP	3				129X1>>B6	no poly	no poly	no poly		129S1>>B6	129P3>>B6		BALB>>B6		no poly	1	D7Mit229		Yes	D7Mit229v3	D7Dcr18	chr7:52,942,362-52,942,457	July 2007	TTGTTTGCCAAGCATGTCAGA	GTGGGTGGAGTCCCTGACA	Yes		5/11/07
117	8	1	19	55.428	D7Dcr55.428	95		SSLP	1				no band	no bands	no bands	no bands		no bands	no bands		no poly	very weak, 129 failed	no poly	1			Yes	D7Jax41.121	D7Dcr19	chr7:55,428,532-55,428,626	July 2007	CATACCCATTCACCCAGGAACA	CCAATGCAATGCATGTGACTCT	Yes		5/11/07
289	8	1	9	56.148	D7Dcr56.148	122		SSLP	2				B6>129X1	S1>X1	no poly	S1>P3		no poly	B6>129P3		no poly	129 failed	no poly	1	D7Mit272			D7Dcr48.761	D7Dcr20	chr7:56,148,386-56,148,507	July 2007	GAAACCACCTCATACAAACCAGAA	CACTAGATTTTGTGCACATGCACAT	Yes		5/11/07
118	8	6	50	56.737	D7Dcr56.737	95		SSLP	2				129X1>B6	no poly	no poly	no poly		129S1>B6	129P3>B6		no poly		no poly	1				D7Jax42.192	D7Dcr21	chr7:56,737,184-56,737,278	July 2007	CGCACATAATCTGGCCTACACA	AAAGAAAATAATCTGAAGTTTCTTCTTCTTCTAT	Yes		5/11/07
276	8	6	2	58.658	D7Dcr58.658	186		SSLP	1	no poly			129X1>>B6	X1>>S1	P3>X1	P3>>S1		B6>>129S1	129P3>>B6		B6>>BALB	HEAVY primer dimer, very weak banding 5/20/11	no poly	1	D7Mit145			D7Dcr51.271	D7Dcr22	chr7:58,658,636-58,658,821	July 2007	AATTAGACATTCAGGTGACCTTGGT	CCACCTAACACTAGCATTTGATATATGTAGA	Yes		5/11/07, 5/20/11
119	8	1	100	58.778	D7Dcr58.778	103		SSLP	3	no poly			129X1>>B6	X1>S1	no poly	P3>>S1		no poly	129P3>>B6		BALB>>B6		no poly	1				D7Jax44.330	D7Dcr23	chr7:58,778,942-58,779,044	July 2007	ATATTCTGAGTTCCTGAATGAAAGACAA	TTCAAGGCATATTAAAATCGAAGTCTCTA	Yes		5/11/07
120	8	1	19	60.977	D7Dcr60.977	98		SSLP	4	no poly			129X1>>B6	no poly	no poly	no poly		129S1>>B6	129P3>>B6		BALB>>B6		no poly	1				D7Jax46.389	D7Dcr24	chr7:60,977,251-60,977,348	July 2007	CAATAATTGAACACACAGACAGAGAAATA	CCCTCATCTCTTTGGTCTCTGTAA	Yes		5/11/07		FVB>>B6		MRL>>B6
121	8	1	20	62.564	D7Dcr62.564	101		SSLP	1	no bands			B6>129X1	S1>>X1	no poly	S1>>P3		129S1>>B6	B6>129P3		no poly	very weak banding 5/20/11	no poly	1				D7Jax48.036	D7Dcr25	chr7:62,564,267-62,564,367	July 2007	TACCTTAAATTTAATCAGAATGTAATTGATTGTTT	ACTCTTGCACAGTAAACTTTCCATAAA	Yes		5/11/07, 5/20/11
273	8	1	17	65.754	D7Dcr65.754	121		SSLP	1	no poly			B6>129X1	X1>S1	no poly	P3>S1		B6>>129S1	B6>129P3		B6>>BALB	very weak banding 5/20/11	no poly	1	D7Mit91			D7Dcr58.366	D7Dcr26	chr7:65,754,442-65,754,562	July 2007	TCTTGCTTGCATACACTCACGAA	CCTGGTGTGTCTGTGCAAGTGT	Yes		5/11/07, 5/20/11		no poly
291	8	1	4	72.879	D7Dcr72.879	130		SSLP	3				129X1>>B6	X1>>S1	no poly	P3>>S1		no poly	129P3>>B6		no poly		no poly	1	D7Mit297			D7Dcr65.613	D7Dcr27	chr7:72,879,616-72,879,745	July 2007	CCCACAGAGGGCATGAACA	TCAATTAGGCTAGTGGGCATCTC	Yes		5/11/07		FVB>>B6
286	8	1	2	73.484	D7Dcr73.484	104		SSLP	2				129X1>>B6	X1>>S1	P3>X1	P3>>S1		no poly	129P3>>B6		B6>BALB		no poly	1	D7Mit248			D7Dcr66.219	D7Dcr28	chr7:73,484,948-73,485,051	July 2007	AATATAATAACCATCCCCCCAACAT	TGGGCAGGAAGGTCTTTCAT	Yes		5/11/07		no poly
122	8	1	12	74.951	D7Dcr74.951	92		SSLP	2	FVB>>MRL			129X1>>B6	X1>>S1	no poly	P3>>S1		no poly	129P3>>B6		no poly		no poly	1				D7Jax60.213	D7Dcr29	chr7:74,951,541-74,951,632	July 2007	TTGATAGCACAGAGGAAGGGAGATA	CTTGAGTTCCTGAAGGGAAATCAT	Yes		5/11/07		FVB>B6
296	8	1	11	81.093	D7Dcr81.093	171		SSLP	2				B6>>129X1	S1>X1	no poly	S1>P3		B6>>129S1	B6>>129P3		B6>>BALB		no poly	1	D7Mit318			D7Dcr73.822	D7Dcr30	chr7:81,093,821-81,093,991	July 2007	GAACCCAGAGCCCTCATTCA	AAGGTGATACTAAGATTTTCTGAGTTATTTTAAA	Yes		5/11/07		B6>FVB
290	8	1	18	83.598	D7Dcr83.598	103		SSLP	3	FVB>>MRL			129X1>>B6	no poly	no poly	no poly		129S1>>B6	129P3>>B6		B6>>BALB		no poly	1	D7Mit279			D7Dcr76.327	D7Dcr31	chr7:83,598,437-83,598,539	July 2007	AACATCTCACCCTATACCCTA	CAGCCTGTCAGCCACTCATG	Yes		5/11/07		FVB>>B6
123	8	1	16	84.779	D7Dcr84.779	101		SSLP	0				no poly	no poly	no poly	no poly		no poly	no poly		no poly		no poly	1				D7Jax70.014	D7Dcr32	chr7:84,779,223-84,779,323	July 2007	ATAGAAATTTAGGATGCTATGGAGAAACA	TTTTCCTTAGAGCCCAATCAGAGTA	Yes		5/11/07		no poly
141	8	1	2	86.359	D7Dcr86.359	95		SSLP	3	no poly			B6>>129X1	S1>>X1	no poly	S1>>P3		no poly	B6>>129P3		B6>>BALB		no poly	1				D7Jax71.399	D7Dcr33	chr7:86,359,530-86,359,624	July 2007	GACACGCCTTACAGCTAGGATACA	ATCAGGATCAATCACAGTACTGGAGT	Yes		5/11/07		B6>>FVB
278	8	1	14	88.313	D7Dcr88.313	132		SSLP	3	no poly		no poly	no poly	no poly	no poly	no poly		no poly	no poly		no poly		no poly	1	D7Mit163			D7Dcr81.041	D7Dcr34	chr7:88,313,029-88,313,160	July 2007	TCACAGGTAAATGGAGGACAGACA	CAGAGGTAAGCCAGAAAACTCACAT	Yes		5/11/07		no poly		no poly					no poly	no poly
124	8	1	16	89.934	D7Dcr89.934	101		SSLP	2	no bands			B6>>129X1	no poly	no poly	no poly		B6>>129S1	B6>>129P3		no poly		no poly	1				D7Jax75.141	D7Dcr35	chr7:89,934,895-89,934,995	July 2007	TGGCAAAGGACTGGAGAGAAAA	GTCATAGCTCTTTCCTCTACTGCAGA	Yes		5/11/07		no poly
125	8	1	3	95.887	D7Dcr95.887	96		SSLP	0				no poly	no poly	no poly	no poly		no poly	no poly		no poly		no poly	1				D7Jax80.744	D7Dcr36	chr7:95,887,505-95,887,600	July 2007	TGCCCAAGCTCCATTGGATA	TTGATCTTTAGGAGAGACATAGTCTTGATT	Yes		5/11/07		no poly
142	8	1	10	96.162	D7Dcr96.162	103		SSLP	4	no poly			no poly	no poly	no poly	no poly		no poly	no poly		no poly		no poly	1				D7Jax81.295	D7Dcr37	chr7:96,162,754-96,162,856	July 2007	GGTGTCTGACAGAGACCCCAGTA	GGGGCGATGGGATAAAGAACT	Yes		5/11/07		no poly
292	8	1	18	98.732	D7Dcr98.732	129		SSLP	4	no poly		DBA>>B6	B6>129X1	no poly	no poly	no poly		no poly	no poly		BALB>>B6		no poly	1	D7Mit301			D7Dcr91.459	D7Dcr38	chr7:98,732,412-98,732,540	July 2007	CCCTAATGTCTGTGAAGTATGCTTTCT	GCTTTGCAGATGGCTCTACGT	Yes		5/11/07		FVB>>B6		MRL>>B6
277	8	1	100	99.893	D7Dcr99.893	109		SSLP	2	no poly			no poly	no poly	no poly	no poly		no poly	no poly		no poly		no poly	1	D7Mit148			D7Dcr92.620	D7Dcr39	chr7:99,893,559-99,893,667	July 2007	AAGAGTTGTCCTCTGACTTCCATATATGT	TTTTCTCTAGCTTTTAAAAATATCTGTCATTTATTA	Yes		5/11/07		FVB>>B6
126	8	1	13	100.512	D7Dcr100.512	104		SSLP	2				B6>>129X1	no poly	no poly	no poly		B6>>129S1	B6>>129P3		no poly		no poly	1				D7Jax85.440	D7Dcr40	chr7:100,512,468-100,512,571	July 2007	TCTGAGTTTCAAAGTTCTACACAAAGACA	GGACACACAGTATCAGCTCTGATTTCT	Yes		5/11/07		FVB>B6
297	8	1	100	105.05	D7Dcr105.050	108		SSLP	2	no poly			B6>>129X1	no poly	no poly	no poly		B6>>129S1	B6>>129P3		B6>>BALB		no poly	1	D7Mit321			D7Dcr97.777	D7Dcr41	chr7:105,050,978-105,051,085	July 2007	CTTACTTTTAACTAAAAAGTTCTTTTGCATTT	GACCTCCACATGCACACCAT	Yes		5/11/07		B6>>FVB
299	8	1	25	106.659	D7Dcr106.659	120		SSLP	4	MRL>>FVB		no poly	B6>>129X1	no poly	no poly	no poly		B6>>129S1	B6>>129P3		B6>>BALB		no poly	1	D7Mit353			D7Dcr99.385	D7Dcr42	chr7:106,659,837-106,659,956	July 2007	AGAAGGTCATCTTCTGACCTCTACCT	CTTTAGGCAAATGCTCTGATACTAAGTT	Yes		5/11/07		B6>>FVB		B6>MRL					no poly	no poly
274	8	1	15	107.654	D7Dcr107.654	92		SSLP	3				129X1>>B6	no poly	no poly	no poly		129S1>>B6	129P3>>B6		BALB>>B6		no poly	1	D7Mit96			D7Dcr100.379	D7Dcr43	chr7:107,654,218-107,654,309	July 2007	CTTCTTGGGCTTTCCTCAGACTT	CCTCCAGCACATACATGAAACATAT	Yes		5/11/07		FVB>>B6
127	8	1	21	110.264	D7Dcr110.264	99		SSLP	1				B6>129X1	no poly	no poly	no poly		B6>129S1	B6>129P3		no poly	primer dimer, very weak bands 5/20/11	no poly	1				D7Jax95.231	D7Dcr44	chr7:110,264,339-110,264,437	July 2007	ATAGTAAATGAAAGGAGACAAAGAGGAA	AGCCGTCTTGTCCGTCTGTT	Yes		5/11/07, 5/20/11		B6>>FVB
128	8	1	17	114.043	D7Dcr114.043	104		SSLP	2	MRL>>FVB			129X1>B6	no poly	no poly	no poly		129S1>B6	129P3>B6		no poly		no poly	1				D7Jax99.237	D7Dcr45	chr7:114,043,940-114,044,043	July 2007	AATAGTAAGGAAAATGGAAATACCAACAA	ATGCTATCTTTACATGACACACATCAGT	Yes		5/11/07		no poly
94	8	1	5	119.355	D7Dcr119.355	105		SSLP	1				129X1>>B6	no poly	no poly	no poly		129S1>>B6	129P3>>B6		BALB>>B6	129 and BALB failed, CB6F1 large poly, very weak bands 5/20/11	no poly	1	D7Mit281			D7Dcr112.003	D7Dcr46	chr7:119,355,877-119,355,981	July 2007	GGATCCCCCTTAAAGTCCTGATT	CTTGCACGTGTACAGGCATGT	Yes		5/11/07, 5/20/11
92	8	1	14	120.077	D7Dcr120.077	141		SSLP	2				B6>>129X1	no poly	no poly	no poly		B6>>129S1	B6>>129P3		B6>>BALB		no poly	1	D7Mit222			D7Dcr112.725	D7Dcr47	chr7:120,077,992-120,078,132	July 2007	CCATCCAGTGCAGGGAGAAA	CTTAAGTTTATGTGGCATGTATAAATGTTTT	Yes		5/11/07		no poly
93	8	1	8	122.709	D7Dcr122.709	99		SSLP	2	no poly			129X1>>B6	S1>X1	no poly	S1>P3		129S1>>B6	129P3>>B6		no poly		no poly	1	D7Mit253			D7Dcr115.356	D7Dcr48	chr7:122,709,194-122,709,292	July 2007	TTAATTATGTGGGTGCAACCAAAT	ATTTTTGGTGATATAGATACTAGGTGTGTGT	Yes		5/11/07		no poly
834	8			130.008	D7Dcr130.008	96		PCR	2	FVB>MRL	no poly	no poly	no poly	no poly	no poly	no poly		no poly	no poly									D7Dcr130.008	D7Dcr51	chr7:130,008,101-130,008,196		ATCACTGTGGGTTCTGGTAATTGA	GATATGCATCATCAGGAATGTGGT	Yes		4/29/11		FVB>B6						no poly
835	8			130.07	D7Dcr130.070	99		PCR	2	MRL>>FVB	no poly	no poly	no poly	no poly	no poly	no poly		no poly	no poly									D7Dcr130.070	D7Dcr52	chr7:130,070,457-130,070,555		TGTGCCCATCTATGCATCACA	CATTTGATGATAACGATGACTCCTGT	Yes		4/29/11		B6>>FVB		no poly				no poly	no poly	no poly
836	8			130.095	D7Dcr130.095	96		PCR	2		no poly	no poly	no poly	no poly	no poly	no poly		no poly	no poly									D7Dcr130.095	D7Dcr53	chr7:130,095,254-130,095,349		GACTCCTTGTTCTGGCCTCTGA	CAAAAATGCAGGGATGAAACGT	Yes		4/29/11		no poly						no poly
96	8	1	4	135.509	D7Dcr135.509	101		SSLP	1				129X1>B6	no poly	no poly	no poly		129S1>B6	129P3>B6		no poly		no poly	1	D7Mit67			D7Dcr128.156	D7Dcr49	chr7:135,509,018-135,509,118	July 2007	GGGACGAAAGAGGGAGAACACA	AATTGCAGGGATATTCTGCAATCT	Yes		5/11/07		no poly
90	8	1	10	136.36	D7Dcr136.360	123		SSLP	2				B6>>129X1	no poly	no poly	no poly		B6>>129S1	B6>>129P3		no poly		no poly	1	D7Mit103			D7Dcr129.008	D7Dcr50	chr7:136,360,991-136,361,113	July 2007	GCACATAGACAAAGCAGCCATATAA	AGCCTCTCTTTCCTGTAAACTATGTGT	Yes		5/11/07		no poly
837	8			140.191	D7Dcr140.191	96		PCR	2	no poly	no poly	no poly	no poly	no poly	no poly	no poly		no poly	no poly									D7Dcr140.191	D7Dcr54	chr7:140,191,246-140,191,341		CTGGCATGAAGTCACGTCTAAGA	AGCTACACAAATGTCCTCCTATCTATCA	Yes		4/29/11		no poly						no poly
838	8			140.218	D7Dcr140.218	96		PCR	2	no poly	no poly	no poly	no poly	no poly	no poly	no poly		no poly	no poly									D7Dcr140.218	D7Dcr55	chr7:140,218,552-140,218,647		TTAAATCTAACAGCAATCCATGTGTACA	TGAGAATAGCCCCATGTGCAT	Yes		4/29/11		no poly		no poly				no poly	no poly	no poly
914	8			152.5	chr 7 end			PCR																						chr 7 ends ~152.5 Mb				On order
68	9	1	4	15.057	D8Dcr15.057	102		SSLP	1	no poly			129X1>>B6								BALB>>B6			1				D8Jax15.111	D8Dcr1	chr8:15,057,191-15,057,292	July 2007	CCAAGAAAAAGTCACATCTGCATT	GGCTATGGACAGGGAAGACAGT	Yes		5/11/07
8	9	1	14	16.246	D8Dcr16.246	98		SSLP	3	FVB>>MRL		DBA>>B6	129X1>>B6								BALB>>B6			1				D8Jax16.295	D8Dcr2	chr8:16,246,728-16,246,825	July 2007	ATGAGTACATCCACCCACAAATCTATT	GATGTATATATGACCATGGCTGAATGA	Yes		5/11/07		FVB>>B6		no poly					no poly	129X1>>MRL
146	9	1	11	18.58	D8Dcr18.580	100		SSLP	2				no poly								no poly	129, BALB failed, primer dimer		1				D8Jax19.202	D8Dcr3	chr8:18,580,047-18,580,146	July 2007	CGGCTCCCAACAGTACTCCTAT	AATATACACACATCTTGTGGGTGCTT	Yes		5/11/07
69	9	1	28	23.446	D8Dcr23.446	98		SSLP	2	no poly			no poly								no poly			1				D8Jax20.721	D8Dcr4	chr8:23,091,701-23,091,798	July 2007	AATAATTATGAACTGTGTTTTGAACACAAGT	GGCACCAGACACACACAGTGA	Yes		5/11/07
9	9	1	21	24.267	D8Dcr24.267	96		SSLP	1	no poly		DBA>>B6	no poly	no poly	no poly	no poly		no poly	no poly		BALB>B6		Y2	1				D8Jax21.543	D8Dcr5	chr8:23,912,491-23,912,586	July 2007	AGCCCCATCTCTGTGGTTTTAA	TGTGTAACTTACTGAAAGCCAGGAA	Yes		5/16/07		no poly		no poly				DBA1>>129	no poly	no poly
147	9	1	30	25.056	D8Dcr25.056	96		SSLP	1	no poly		no poly	no poly	no poly	no poly	no poly		no poly	no poly		no poly			1				D8Jax22.361	D8Dcr6	chr8:24,701,428-24,701,523	July 2007	TGCTCATGCAAGAAACCCTAGTTA	TGCTTTCTTTTCTCCCTCTGGT	Yes		5/11/07		no poly		no poly				no poly	no poly	no poly
70	9	1	32	26.724	D8Dcr26.724	101		SSLP	1	no poly		no poly	no poly								no poly			1				D8Jax24.005	D8Dcr7	chr8:26,369,546-26,369,646	July 2007	GGATGACAGGTAATGGCACACA	TGTTTCCTTCTTTAAAATACTTAGTTTGTCTT	Yes		5/11/07		no poly		no poly					no poly	no poly
49	9	1	9	37.598	D8Dcr37.598	106		SSLP	3	no poly			129X1>>B6								BALB>>B6			1				D8Jax35.045	D8Dcr8	chr8:37,192,642-37,192,747	July 2007	ACCTCAGGCCGATACATGTGTAT	TGTTAATCAGAGAACCAGGAGCCTT	Yes		5/11/07
50	9	1	43	39.622	D8Dcr39.622	95		SSLP	1	no poly		DBA>>B6	129X1>>B6	no poly	no poly	no poly		129S1>>B6	129P3>>B6		BALB>>B6			1				D8Jax37.074	D8Dcr9	chr8:39,216,880-39,216,974	July 2007	AACCCCAAGCTTAATAAATGTTTAAAGAAT	TGAATAATATTCATAGGCTGTTTTGTGT	Yes		5/11/07		FVB>>B6		MRL>>B6				no poly	no poly	no poly
51	9	1	13	42.549	D8Dcr42.549	104		SSLP	2	no poly		no poly	B6>129X1								no poly			1				D8Jax40.075	D8Dcr10	chr8:42,136,402-42,136,505	July 2007	GACCTCATCCCCACCAACACT	AGTGCACAGATGCTGGGTGA	Yes		5/11/07		no poly		no poly					no poly	no poly
61	9	1	3	43.523	D8Dcr43.523	102		SSLP	2				no poly								no poly	129 & BALB failed, primer dimer		1				D8Jax41.055	D8Dcr11	chr8:43,109,687-43,109,788	July 2007	ATTTTCAATGTGAGGACCATAGCA	ATGCCTTGTGTACTCGTGTGTGT	Yes		5/11/07
52	9	1	25	44.571	D8Dcr44.571	96		SSLP	2				no poly								no poly			1				D8Jax42.104	D8Dcr12	chr8:44,158,220-44,158,315	July 2007	TCATGCATCTTTACCTTTGTGTCTTTA	AAACTGTACAATGGACTCAGTAGGATGT	Yes		5/11/07
62	9	1	15	45.562	D8Dcr45.562	96		SSLP	1				no poly								no poly	poor		1				D8Jax43.070	D8Dcr13	chr8:45,149,443-45,149,538	July 2007	CAATCTATTTCAGTTTTTCAGTTGCATTAT	CTTGGCCCTTCATTTATGTGTGT	Yes		5/11/07
53	9	1	14	47.5	D8Dcr47.500	101		SSLP	2				no poly								no poly			1				D8Jax45.008	D8Dcr14	chr8:47,086,968-47,087,068	July 2007	ACTTGCAGTCTGATCCTGACACA	CATTGTTATTTTTCTAGATGGCTAGGTTTT	Yes		5/11/07
63	9	1	15	48.498	D8Dcr48.498	96		SSLP	2	no poly			B6>>129X1								no poly			1				D8Jax46.023	D8Dcr15	chr8:48,084,761-48,084,856	July 2007	CCACAAGGTTGAAAGGTTGATACA	GAACACCTTTGGGATGGAGAGATAT	Yes		5/11/07
54	9	1	1	49.492	D8Dcr49.492	96		SSLP	3				129X1>>B6								no poly			1				D8Jax47.042	D8Dcr16	chr8:49,079,324-49,079,419	July 2007	ACAAACTACCTGTATCGGAACTTATTTCA	CGCCTGGCCCTGGTATATTT	Yes		5/11/07
191	9	1	14	52.336	D8Dcr52.336	98		SSLP	2	MRL>>FVB		no poly	B6>>129X1								no poly		Y2	1	D8Mit205			D8Mit205v2	D8Dcr17	chr8:51,922,715-51,922,812	July 2007	CTTTGACTGCATTGACATTCTCCTAT	CAAGTAAAATAAGCATAATGCACACACA	Yes		5/16/07		B6>>FVB		MRL>>B6					no poly	MRL>>129X1
64	9	1	16	52.733	D8Dcr52.733	98		SSLP	0				no poly								no poly	bands are primer dimer?		1				D8Jax50.307	D8Dcr18	chr8:52,320,065-52,320,162	July 2007	AATCAGTTCATGTAGACAAGCACACA	CCACATATTTGTGTGGGAGTGTACA	Yes		5/11/07
55	9	1	89	54.806	D8Dcr54.806	104		SSLP	2				no poly								no poly			1				D8Jax52.384	D8Dcr19	chr8:54,393,059-54,393,162	July 2007	TTTCCAATTGTTAAAGCATTCTCAA	GGTTGCAGGTTATATTTCTCTCTTTGT	Yes		5/11/07
65	9	1	2	56.096	D8Dcr56.096	96		SSLP	1				no poly								no poly		Y2	1				D8Jax53.677	D8Dcr20	chr8:55,683,156-55,683,251	July 2007	TTTCCAAATCACCTGTTCCTTGT	TGTACCTTGTACGTATGCGTGTGT	Yes		5/11/07
56	9	1	4	59.183	D8Dcr59.183	100		SSLP	1				no poly								no poly			1				D8Jax55.013	D8Dcr21	chr8:58,770,555-58,770,654	July 2007	TCTTCTTCCAGCATGCACTGAA	GCCTTCCAGTATCTGGCCTAAGT	Yes		5/11/07
66	9	1	100	60.521	D8Dcr60.521	108		SSLP	1				B6>129X1	no poly	no poly	no poly		B6>129S1	B6>129P3		no poly			1				D8Jax56.478	D8Dcr22	chr8:60,108,015-60,108,122	July 2007	CTGTACACAGCAGTAAAATCCTAAGACT	ACATCAAGCAAAATTCTTAAATAACTGAA	Yes		5/11/07
57	9	1	9	61.495	D8Dcr61.495	103		SSLP	3	no poly			no poly	S1>>X1	P3>>X1	no poly		129S1>>B6	129P3>>B6		no poly	not done, missing?		1				D8Jax57.441	D8Dcr23	chr8:61,081,856-61,081,958	July 2007	AACAAGCAATCTATTTTCTGGACACA	CATTTAGCTACAGGTGCTATGAGTTCA	Yes		5/16/07
67	9	1	43	62.387	D8Dcr62.387	112		SSLP	1				no poly	no poly	no poly	no poly		no poly	no poly		no poly			1				D8Jax58.357	D8Dcr24	chr8:61,973,938-61,974,049	July 2007	CCAAATATATGATTTGGCTGAAACA	TCTACACACTAACTTTTTCTTTATTTTAATGTGT	Yes		5/16/07
58	9	1	6	64.31	D8Dcr64.310	97		SSLP	1				no poly								no poly			1				D8Jax60.308	D8Dcr25	chr8:63,897,033-63,897,129	July 2007	AATTCAAACCAGAAGCCCATCA	TGAAGTCAGAGTGGCTCGAAAGA	Yes		5/16/07
59	9	1	100	65.984	D8Dcr65.984	101		SSLP	4				no poly								no poly			1				D8Jax62.003	D8Dcr26	chr8:65,570,773-65,570,873	July 2007	AGGTGATAACATTTGAACTGTAAATAAATGA	GAACAGCTCTATTCACCTGAGATTTGT	Yes	not clear	5/16/07
60	9	1	14	68.887	D8Dcr68.887	105		SSLP	1	MRL>>FVB			no poly								no poly			1				D8Jax64.920	D8Dcr27	chr8:68,482,599-68,482,703	July 2007	AGGTAACACCTGCCTCCTACACA	TCTGGCCTCATTTGGATAGGATAT	Yes		5/16/07
71	9	1	15	98.856	D8Dcr98.856	116		SSLP	0				no poly								no poly			1				D8Jax95.328	D8Dcr28	chr8:98,491,233-98,491,348	July 2007	CAGTATTTTGAACACAGTTTGCTACTGA	CCCACTATATTTAATACTTGAGATGAATTAAAATT	Yes		5/16/07
88	9	1	20	103.16	D8Dcr103.160	98		SSLP	1	no poly		no poly	no poly	no poly	no poly	no poly		no poly	no poly		no poly	primer dimer		1				D8Jax99.643	D8Dcr29	chr8:102,794,877-102,794,974	July 2007	GGTAATTATATATTCACAAAGATTTTAGGTGTACA	CAGGCTACAAGAAGAGAAATGTGTGT	Yes		5/16/07		no poly		no poly				no poly	no poly	no poly
72	9	1	39	103.522	D8Dcr103.522	106		SSLP	1	no poly		DBA>B6	no poly	no poly	no poly	no poly		no poly	no poly		no poly		Y2	1				D8Jax100.011	D8Dcr30	chr8:103,157,082-103,157,187	July 2007	TGTGTGAGATTCTGAGTTCATTCCTAT	TCCATTTTTCTGACTTTGTTTCTATCCT	Yes		5/16/07		FVB>B6		MRL>B6				DBA1>129	no poly	no poly
37	9	1	6	104.226	D8Dcr104.226	96		SSLP	1				no poly								no poly			1				D8Jax100.711	D8Dcr31	chr8:103,860,804-103,860,899	July 2007	TGAATCCTATGTCATGAACAACACA	TTGCAAGAAGTGGGAAGTTATTGA	Yes		5/16/07
38	9	1	24	104.407	D8Dcr104.407	113		SSLP	2	no poly			B6>>129X1								B6>>BALB		Y2	1				D8Jax100.893	D8Dcr32	chr8:104,042,219-104,042,331	July 2007	CCCTGAACAAACTCATACACAAACA	ACAGGAAAGACAGTTACTTCACACATGT	Yes		5/16/07
89	9	1	21	104.626	D8Dcr104.626	99		SSLP	2	no poly			no poly								no poly		Y3	1				D8Jax101.112	D8Dcr33	chr8:104,261,409-104,261,507	July 2007	AACAAACCAACCAACATTCATCATA	GCAAATAAGAAATCAACATAATAAATCAGTGT	Yes		5/16/07
39	9	1	10	104.71	D8Dcr104.710	105		SSLP	3	no poly		DBA>>B6	129X1>>B6								BALB>>B6		Y2	1				D8Jax101.196	D8Dcr34	chr8:104,344,822-104,344,926	July 2007	CCCTCATTACTACCAAATGAAGGAAT	AATTAGAAAGCACAAGGTTAGCTCTGT	Yes		5/16/07		FVB>>B6		B6>>MRL					129X1>>FVB	129X1>>MRL
40	9	1	9	105.103	D8Dcr105.103	100		SSLP	2	no poly		no poly	129X1>>B6	no poly	no poly	no poly		129S1>>B6	129P3>>B6		BALB>>B6			1				D8Jax101.666	D8Dcr35	chr8:104,738,003-104,738,102	July 2007	GCGTCTCTGTAGATAAGAGCACTCA	AGTCCTTCTCCTCACAATATCTAGTCAA	Yes		5/16/07		no poly		no poly				129>>DBA1	129X1>>FVB	129X1>>MRL
148	9	1	7	105.454	D8Dcr105.454	96		SSLP	0				no poly								no poly			1				D8Jax102.028	D8Dcr36	chr8:105,089,466-105,089,561	July 2007	TCTGCTGCCTTATGGTGCATA	TTTAAATGCTTGAAACACCACAGATTA	Yes		5/16/07
153	9	1	6	105.511	D8Dcr105.511	96		SSLP	1				no poly								no poly			1				D8Jax102.084	D8Dcr37	chr8:105,146,542-105,146,637	July 2007	AACAGTGATTGTCAGTAGTCCTTAGAGCT	TGAATAGAATTGCCAGAATCCTTGT	Yes		5/16/07
154	9	1	100	106.236	D8Dcr106.236	102		SSLP	0				no poly								no poly			1				D8Jax102.811	D8Dcr38	chr8:105,871,341-105,871,442	July 2007	TCTCGCTGAACACACAAACACA	CAGGGCCTGAGAAGCTGCT	Yes		5/16/07
696	9			108.022	D8Dcr108.022	103		SSLP	3	no poly		DBA>B6	no poly	no poly	no poly	no poly		no poly	no poly									D8Dcr108.022	D8Dcr42	chr8:108,022,864-108,022,966	July 2007	CCCAGATTACTCCAAAGGACTTAGAA	GCAGAGAGGAATCCTGACAGGA	Yes				no poly		no poly				DBA1>129	no poly	no poly
697	9			108.034	D8Dcr108.034	97		SSLP	3	no poly		no poly	no poly	no poly	no poly	no poly		no poly	no poly									D8Dcr108.034	D8Dcr43	chr8:108,034,346-108,034,442	July 2007	ACCCCTCCATCTGGTTTCAGTT	AAGCCCAAGCTCTCTTCTCATTG	Yes				no poly		no poly				no poly	no poly	no poly
73	9	1	12	108.45	D8Dcr108.450	102		SSLP	2				no poly								no poly	bands fuzzy		1				D8Jax105.031	D8Dcr39	chr8:108,085,658-108,085,759	July 2007	CAGAGCTAGATAAGACCTTATCTTGAAAACTT	GAAGAAACTTGTGGGTCCCAGTAA	Yes		5/16/07
698	9			112.182	D8Dcr112.182	96		SSLP																				D8Dcr112.182	D8Dcr44	chr8:112,182,575-112,182,670	July 2007	GAACCATTTTTCTAGCCCCCAT	CTTCCAGGTGGTTCCCAACA	Yes
699	9			112.191	D8Dcr112.191	106		SSLP	2				no poly								no poly		no poly					D8Dcr112.191	D8Dcr45	chr8:112,191,972-112,192,077	July 2007	GAAAGGGCAAAGAACTTCACACA	TCCCCTCACTTTATTTAATTTTGCATA	Yes
74	9	1	100	113.405	D8Dcr113.405	102		SSLP	0				no poly	no poly	no poly	no poly		no poly	no poly		no poly			1				D8Jax110.041	D8Dcr40	chr8:113,042,590-113,042,691	July 2007	TGGTAGTTTGAATGAGAAATGACCTAA	CCCTACCAACTGGGACCAAATAT	Yes		5/16/07
690	9			118.408	D8Dcr118.408	96		SSLP	3	MRL>>FVB													B10>>B6					D8Dcr118.408	D8Dcr46	chr8:118,046,431-118,046,526	July 2007	CCTTGCAGGGAGAAGCTGAATA	AAGCTAGAAGGTGGCATGCG	Yes		11/9/07
75	9	1	18	118.572	D8Dcr118.572	101		SSLP	1				no poly								no poly			1				D8Jax115.260	D8Dcr41	chr8:118,210,786-118,210,886	July 2007	TCAAGCAAGTTCTTCCTTAATTGTTACA	TTTCACAGAATATTCTACAATGTCCCTATT	Yes		5/16/07
691	9			118.613	D8Dcr118.613	100		SSLP	2														B10>>B6					D8Dcr118.613	D8Dcr47	chr8:118,251,609-118,251,708	July 2007	GGAAGGACTGAACCAAATACAAAACTT	TCACCAGTTGCTTCTATTACCGC	Yes		11/9/07
692	9			118.63	D8Dcr118.630	96		SSLP	2														B10>B6					D8Dcr118.630	D8Dcr48	chr8:118,268,254-118,268,349	July 2007	AATGCAAGAACATGCCCCAA	GACTGGAGGCCTGTCAACAACT	Yes		11/9/07
907	9			131.7	chr 8 end			PCR																						chr 8 ends ~131.7 Mb				On order
1026	10			10.009	D9Dcr10.009	100		PCR	2	FVB>>MRL	no poly			no poly			no poly	B6>>129S1										D9Dcr10.009		chr9:10,009,317-10,009,416		CCACGGATGGAAGTACAGAACA	TTGCATAATACTCTACAATGTACTTGTGTG	On order				no poly		B6>>MRL					FVB>>129X1	129X1>>MRL
1027	10			15.019	D9Dcr15.019	96		PCR	2	no poly	no poly			no poly			no poly	no poly										D9Dcr15.019		chr9:15,019,957-15,020,052		ACCCACACCAGCAAACCAAA	TGTTGGTTGTATTGTGCAGGC	On order				no poly		no poly					no poly	no poly
97	10	2	1	63.401	D9Dcr63.401	96		SSLP	2				B6>129X1								B6>BALB		no poly	1	D9Mit106		Yes	D9Mit106v2	D9Dcr1	chr9:63,451,682-63,451,777	July 2007	TATGCACAGAGCAGTGGGACTAAA	CTTTGTTGTGCATACGCGAATATA	Yes		4/6/07
104	10	2	13	65.375	D9Dcr65.375	116		SSLP	3				B6>129X1								B6>>BALB		Y2	1	D9Mit336		Yes	D9Mit336v2	D9Dcr2	chr9:65,425,664-65,425,779	July 2007	CATAGGCAAGTGGTTCACAGAAAT	GTAAAGGGGTTAAGAATGTGAAGTTTTATA	Yes		4/6/07
343	10	2	22	65.784	D9Dcr65.784	105		SSLP	2	FVB>>MRL			B6>>129X1								B6>>BALB		Y2	1			Yes	D9Jax66.227	D9Dcr3	chr9:65,833,998-65,834,102	July 2007	CATGACTCTGAATAGATAAGCATTTTATCA	ATCAAAAATATTCTTAAGGGCTCTGTGT	Yes		4/6/07
344	10	2	28	66.416	D9Dcr66.416	103		SSLP	3				no poly								no poly		no poly	1			Yes	D9Jax66.859	D9Dcr4	chr9:66,465,822-66,465,924	July 2007	TGCCTCCTGCTGGCTGTATT	CCCAGAACAAGACAGGGTCAGT	Yes		4/6/07
103	10	2	12	66.954	D9Dcr66.954	96		SSLP	3				129X1>>B6								BALB>>B6		no poly	1	D9Mit302		Yes	D9Mit302v2	D9Dcr5	chr9:67,003,372-67,003,467	July 2007	GTCACACAGGGCTTTGCTGAA	TCCCTCTCACACATATCAAACATACAT	Yes		4/6/07
129	10	2	5	67.328	D9Dcr67.328	96		SSLP	2				129X1>B6								B6>>BALB		Y2	1			Yes	D9Jax70.001	D9Dcr6	chr9:67,377,034-67,377,129	July 2007	TGCTCTCTGATCTTAACACGTATGCTA	TTGGCATGAAACAACAGAACAATA	Yes		4/6/07
345	10	2	11	67.793	D9Dcr67.793	109		SSLP	3				no poly								B6>>BALB		Y2	1			Yes	D9Jax68.236	D9Dcr7	chr9:67,841,551-67,841,659	July 2007	CTCAGGCTTACCCACCATTCA	TGCCAACTGTGTATGTTTTCTTAAGA	Yes		4/6/07
100	10	2	72	68.628	D9Dcr68.628	104		SSLP	4				129X1>>B6								BALB>>B6		Y2	1	D9Mit260		Yes	D9Mit260v2	D9Dcr8	chr9:68,676,723-68,676,826	July 2007	ATACCTGATGCCCTCCTCTGACTT	ATCTGAGTATCATGGAGACTGTAGGAGT	Yes		4/6/07
99	10	2	42	71.553	D9Dcr71.553	95		SSLP	2				no poly								BALB>B6			1	D9Mit155		Yes	D9Mit155v2	D9Dcr9	chr9:71,603,025-71,603,119	July 2007	CATATGTGCCATGGTGCTCCT	TATTACATATTTATTTACTTGCCGGTGTGT	Yes		4/6/07
130	10	2	23	72.242	D9Dcr72.242	96		SSLP	2				no poly								B6>>BALB			1			Yes	D9Jax75.006	D9Dcr10	chr9:72,291,828-72,291,923	July 2007	CCTTTATTTTATATATTAGTCACCCCTCAAT	ACTACAAATTACATATTACAAAAAAGCGTGT	Yes		4/6/07
579	10	2	61	74.133	D9Dcr74.133	101		SSLP	3	FVB>>MRL		DBA>>B6	B6>>129X1								BALB>>B6			1			Yes	D9Jax74.133	D9Dcr11	chr9:74,183,853-74,183,953	July 2007	CCACGTGCACAAAACTTGTACA	GCCATCTTCCTAGCCTCAACAT	Yes		4/6/07		FVB>>B6		no poly					FVB>>129X1	MRL>>129X1
102	10	2	27	75.426	D9Dcr75.426	111		SSLP	4	MRL>FVB			B6>>129X1								B6>>BALB			1	D9Mit263		Yes	D9Mit263v2	D9Dcr12	chr9:75,487,990-75,488,100	July 2007	CCACATCTGTCTCCTCTATTCAGAA	GGTAGAGGGGAAAAAGATATTTGTCA	Yes		4/6/07
580	10	2	5	76.07	D9Dcr76.070	96		SSLP	1				no poly								no poly			1			Yes	D9Jax76.070	D9Dcr13	chr9:76,132,213-76,132,308	July 2007	TAAATGGCTGAAAGATATCCCAACA	GAATTTGGCAAGTTGAGGGTGT	Yes		4/6/07
131	10	2	28	77.379	D9Dcr77.379	104		SSLP	2				B6>>129X1								B6>>BALB			1			Yes	D9Jax80.133	D9Dcr14	chr9:77,441,695-77,441,798	July 2007	TAATCCAAGTCTCTGCAACATTCAA	ACATTCATACATTCTGCCATGCTAGT	Yes		4/6/07
581	10	2	13	78.112	D9Dcr78.112	97		SSLP	1				129X1>B6								BALB>>B6	banding weak, but might be better next time…		1			Yes	D9Jax78.112	D9Dcr15	chr9:78,174,456-78,174,552	July 2007	TTCTGCTTACTAGGTTGCAATGCA	CTTTGCTTTTGTTGTAATTGTTAATGAGT	Yes		4/6/07
582	10	2	14	80.306	D9Dcr80.306	96		SSLP	2				no poly								no poly	smeared bands		1			Yes	D9Jax80.306	D9Dcr16	chr9:80,403,640-80,403,735	July 2007	AGTGCATACACCTGTGCTCATGT	ACCACTCTAGCTGTGTTCTCTCTACTGT	Yes		4/6/07
584	10	2	12	80.348	D9Dcr80.348	96		SSLP	2				129X1>>B6								BALB>>B6	heavy primer dimer banding, redesign?		1			Yes	D9Jax80.348	D9Dcr17	chr9:80,445,407-80,445,502	July 2007	GGCTGTTTAGAACAATGGAGCTACA	CAAAGTCAACATAGCACAGACGTATGT	Yes		4/6/07
10	10	2	100	81.488	D9Dcr81.488	99		SSLP	2				no poly								no poly			1			Yes	D9Jax82.072	D9Dcr18	chr9:81,585,479-81,585,577	July 2007	TCTGAAATTCATGGCCTCTTATTCTT	CATTCCAATGTGGATAAGTGAGAGTGT	Yes		4/6/07
132	10	2	100	82.33	D9Dcr82.330	104		SSLP	2				no poly								no poly			1			Yes	D9Jax85.290	D9Dcr19	chr9:82,427,104-82,427,207	July 2007	AAGAAACACAGATACACAGAGACATATATGTTTA	AAGATTCTTTGTCTCATGATGTAGAGTCA	Yes		4/6/07
585	10	2	45	82.743	D9Dcr82.743	104		SSLP	4				no poly								no poly			1			Yes	D9Jax82.743	D9Dcr20	chr9:82,840,274-82,840,377	July 2007	CTTTACACAGACACACACGTGCA	AAGGTAGAAATGCTAGACTCTGATCTCA	Yes		4/6/07
586	10	2	7	82.918	D9Dcr82.918	96		SSLP	2				129X1>>B6								BALB>>B6	weak results test trial, can do better?		1			Yes	D9Jax82.918	D9Dcr21	chr9:83,015,072-83,015,167	July 2007	AAACATTATTTGATGCAGATATTTTATACATGT	GGCCTCAAGTAATGCCGTGT	Yes		4/6/07
636	10	2		83.887	D9Dcr83.887	98		SSLP	3	no poly		DBA>>B6	129X1>>B6								BALB>>B6	includes replacement forward		1	D9Mit133			D9Mit133v2	D9Dcr22	chr9:83,984,828-83,984,925	July 2007	AAATGCATGTCTCGCTGTACACA	GAATGAGGGGAGAAGGAAGAAGATA	Yes		4/12/07		FVB>>B6		MRL>>B6					no poly	no poly
626	10	2	22	86.036	D9Dcr86.036	99		SSLP	4	no poly			129X1>>B6								BALB>>B6	to replace D9Mit11, CB6F1 only shows B6 band?		1	D9Mit11		Yes	D9Dcr86.036	D9Dcr23	chr9:86,133,441-86,133,539	July 2007	ACTGATCTCTGGCCTTCATGTGTA	CCAACCATGACTGGCTCTGTAAA	Yes		4/12/07
300	10	2	4	89.774	D9Dcr89.774	117		SSLP	2	no poly		no poly	no poly	no poly	no poly	no poly		no poly	no poly		no poly			1	D9Mit10		Yes	D9Mit10v2	D9Dcr24	chr9:89,871,845-89,871,961	July 2007	ACCAACCCTTCAAGGCACAA	TCCCCAATACCTCTATCCATATCAA	Yes		4/6/07		no poly		no poly				no poly	no poly	no poly
313	10	2	11	90.559	D9Dcr90.559	107		SSLP	0				no poly								no poly			1	D9Mit308		Yes	D9Mit308v2	D9Dcr25	chr9:90,656,634-90,656,740	July 2007	TGGTAGACAATGCATACAAGAATATTTAGA	CAATGAAAGTTTGTGTCCAGGAAAC	Yes		4/6/07
303	10	2	20	94.25	D9Dcr94.250	112		SSLP	1				B6>>129X1								B6>>BALB	VERY weak but clear polymorphism		1	D9Mit50		Yes	D9Mit50v2	D9Dcr26	chr9:94,341,283-94,341,394	July 2007	GCCAGGAAGCAGACATACAGACA	GGCTGAGCACATGTATTTGCAT	Yes		4/6/07
312	10	2	20	96.207	D9Dcr96.207	114		SSLP	2	no poly?			129X1>B6	no poly	no poly	no poly		129S1>B6	129P3>B6		BALB>>B6			1	D9Mit274		Yes	D9Mit274v2	D9Dcr27	chr9:96,298,192-96,298,305	July 2007	GGCCAAGAGAATATAAAAGGTAATGTTT	TCTGTTTCATCCTTGTACTGCACA	Yes		4/6/07
634	10	2		98.296	D9Dcr98.296	99		SSLP	2	FVB>>MRL		no poly	129X1>>B6	no poly	no poly	no poly		129S1>>B6	129P3>>B6		BALB>>B6	includes replacement forward		1	D9Mit345			D9Mit345v2	D9Dcr28	chr9:98,387,475-98,387,573	July 2007	GAGACAGACAGAGTGAGAACATAGTCGT	CAAGATCTTCTTCTAACCTCTACATACATGT	Yes		4/12/07		FVB>>B6		B6>>MRL				129>>DBA1	no poly	129X1>>MRL
635	10	2		98.607	D9Dcr98.607	104		SSLP	2	MRL>>FVB		B6>>DBA	B6>>129X1	S1>>X1	P3>>X1	no poly		no poly	no poly		BALB>>B6	replaced both 4/5/07		1	D9Mit35			D9Mit35v2	D9Dcr29	chr9:98,698,702-98,698,805	July 2007	GATAAACTTTGCACACTGACCAACA	CTTCTGCTTTGAAAAGAAAAAGGGTATA	Yes		4/12/07		B6>>FVB		MRL>>B6				no poly	no poly	MRL>>129X1
318	10	2	40	98.628	D9Dcr98.628	122		SSLP	2	FVB>>MRL		DBA>>B6	129X1>B6	X1>>S1	X1>>P3	no poly		no poly	no poly		BALB>>B6			1	D9Mit355		Yes	D9Mit355v2	D9Dcr30	chr9:98,719,955-98,720,076	July 2007	TCATTCACTTCCTGGTCCTGTCA	GCTGAAGGAAAGCCCACACTT	Yes		4/6/07		FVB>>B6		B6>>MRL				no poly	no poly	129X1>>MRL
594	10	2	8	98.832	D9Dcr98.832	95		SSLP	2				no poly	no poly	no poly	no poly		no poly	no poly		no poly			1			Yes	D9Jax98.832	D9Dcr31	chr9:98,923,135-98,923,229	July 2007	TAAATTCTGACAGAGTCTAGTGATTCTAGATCA	TGGGCAGCAAGGAGGTGT	Yes		4/6/07
595	10	2	7	98.964	D9Dcr98.964	96		SSLP	3	no poly		DBA>>B6	no poly	no poly	no poly	no poly		no poly	no poly		no poly	B6 band failed		1			Yes	D9Jax98.964	D9Dcr32	chr9:99,055,182-99,055,277	July 2007	TGGCATGTGTGAACCTGCA	CCGGAGTGCTTTGATCACAGT	Yes		4/6/07		no poly		no poly					no poly	no poly
507	10	2	4	98.969	D9Dcr98.969	100		SSLP	3				no poly	no poly	no poly	no poly		no poly	no poly		no poly			1			Yes	D9Jax98.969	D9Dcr33	chr9:99,060,582-99,060,681	July 2007	TTCGAATGAACACCCTAGCACAT	CTCAGTTCAAGAAATTTAACCAACAAA	Yes		4/6/07
596	10	2	5	98.978	D9Dcr98.978	88		SSLP	3				no poly	no poly	no poly	no poly		no poly	no poly		no poly			1			Yes	D9Jax98.978	D9Dcr34	chr9:99,069,957-99,070,044	July 2007	GCCTTTCTTCCACAGATGCTCT	TAGGTACAAGGCTGCTGCTGCTA	Yes		4/6/07
597	10	2	18	99.578	D9Dcr99.578	96		SSLP	2				129X1>>B6	X1>>S1	X1>>P3	no poly		no poly	no poly		BALB>>B6			1			Yes	D9Jax99.578	D9Dcr35	chr9:99,669,801-99,669,896	July 2007	CCCTGGACTTCATCTTCAGCA	CGGAGGTGTTGGTATTGATGGT	Yes		4/6/07
508	10	2	4	99.598	D9Dcr99.598	106		SSLP	2				no poly	no poly	no poly	no poly		no poly	no poly		no poly			1			Yes	D9Jax99.598	D9Dcr36	chr9:99,689,823-99,689,928	July 2007	GAGAGAATTTCCTGAGTAGGCACAA	CTTTCACAGATTCCAGTAGGTAGGTCT	Yes		4/6/07
598	10	2	1	99.68	D9Dcr99.680	97		SSLP	2				B6>>129X1	no poly	no poly	no poly		no poly	no poly		BALB>B6			1			Yes	D9Jax99.680	D9Dcr37	chr9:99,771,589-99,771,685	July 2007	GAATAAAGTTTGGGGAGTAGGACTCA	CACAAAACTTCGCGGTTCGT	Yes		4/6/07
509	10	2	2	100.292	D9Dcr100.292	96		SSLP	3				129X1>B6	X1>S1	X1>P3	no poly		no poly	no poly		BALB>>B6			1			Yes	D9Jax100.292	D9Dcr38	chr9:100,383,723-100,383,818	July 2007	ACTAAGGGACGCTGTGGTTCAA	CGTGGGAGAACTGGCAAAAT	Yes		4/6/07
510	10	2	5	100.983	D9Dcr100.983	94		SSLP	2				B6>129X1	X1>>S1	X1>>P3	no poly		B6>>129S1	B6>>129P3		B6>>BALB	129 band smeared		1			Yes	D9Jax100.983	D9Dcr39	chr9:101,029,543-101,029,636	July 2007	TTAAAAGATAGGTTCACGACTAAATACACA	GCAGAAGGGACCTCCCATT	Yes		4/6/07
308	10	2	7	101.385	D9Dcr101.385	99		SSLP	3		PWD>>B6		129X1>>B6	X1>>S1	X1>>P3	no poly		no poly	no poly		BALB>>B6			1	D9Mit182		Yes	D9Mit182v2	D9Dcr40	chr9:101,431,148-101,431,246	July 2007	GTGAAATTGGTTATGTAAATGTCTGAGATATT	GACTAGGGTGAACTGGGATCTAAAGA	Yes		4/6/07
133	10	2	13	102.521	D9Dcr102.521	99		SSLP	3				no poly								B6>BALB			1			Yes	D9Jax105.147	D9Dcr41	chr9:102,567,931-102,568,029	July 2007	CTTAGCAATTAAAAGTGCACACAACA	CCATTTGTGAGCACGTATGCATA	Yes		4/6/07
28	10	2	10	102.78	D9Dcr102.780	96		SSLP	4		B6>>PWD		B6>>129X1								B6>>BALB			1			Yes	D9Jax105.423	D9Dcr42	chr9:102,824,422-102,824,517	July 2007	GCTAACCGCTCTGGCTCCTA	TTGAGCTAGTCGAGGCATTTTAAA	Yes		4/6/07
511	10	2	2	103.002	D9Dcr103.002	96		SSLP	3				no poly								no poly			1			Yes	D9Jax103.002	D9Dcr43	chr9:103,046,752-103,046,847	July 2007	TTCGTTCTCTACTTACCTGGCAGTT	GACTAGAGTACATGTGTTAGCGGAGAATA	Yes		4/6/07
512	10	2	4	103.044	D9Dcr103.044	96		SSLP	2		no poly		B6>>129X1								B6>>BALB	B6 and het bands weak		1			Yes	D9Jax103.044	D9Dcr44	chr9:103,088,999-103,089,094	July 2007	AGGGAAACCTTGTAGCCTTGAAA	TGTACGCATTCAGGGTGTGTGT	Yes		4/6/07
134	10	2	100	103.389	D9Dcr103.389	103		SSLP	3				129X1>B6								B6>>BALB			1			Yes	D9Jax106.077	D9Dcr45	chr9:103,433,544-103,433,646	July 2007	TACATGCTGTGGTGTTACTCAAACA	TCCTCAGTCACTCTCCACCTTATTT	Yes		4/6/07
513	10	2	4	103.667	D9Dcr103.667	101		SSLP	2		B6>>PWD		B6>129X1								B6>>BALB			1			Yes	D9Jax103.667	D9Dcr46	chr9:103,711,720-103,711,820	July 2007	GTGCTGATCTCAAGACTTCATTTCA	CGGGACTATAATTCTCATTGTGTAAGTGT	Yes		4/6/07
587	10	2	85	103.713	D9Dcr103.713	99		SSLP	3				no poly								no poly			1			Yes	D9Jax103.713	D9Dcr47	chr9:103,757,405-103,757,503	July 2007	AAGCACTTTTGCCAATCTTACACA	CCTAGCCTTGACCCCAGACA	Yes		4/6/07
29	10	2	100	103.779	D9Dcr103.779	101		SSLP	2				no poly								no poly			1			Yes	D9Jax106.467	D9Dcr48	chr9:103,823,641-103,823,741	July 2007	TCAGGAGCTAAGACTGACCCCT	CCTCCTTCCTTCTGATCCCAAT	Yes		4/6/07
592	10	2	5	103.934	D9Dcr103.934	96		SSLP	2				no poly								no poly			1			Yes	D9Jax103.934	D9Dcr49	chr9:103,978,941-103,979,036	July 2007	TTTGGTAATGTATTCAGATATCTTTTTAGCA	CAGATACAGGTTCATCCACTCAAAAT	Yes		4/6/07
588	10	2	14	103.974	D9Dcr103.974	100		SSLP	2				no poly								Y1			1			Yes	D9Jax103.974	D9Dcr50	chr9:104,018,060-104,018,159	July 2007	CCTTCAAAGAGTGTTTTTGTTTCTCA	GGACAGATTGTTCTCCATGGTGAT	Yes		4/6/07
593	10	2	5	103.981	D9Dcr103.981	95		SSLP	2				129X1>>B6								BALB>>B6			1			Yes	D9Jax103.981	D9Dcr51	chr9:104,025,093-104,025,187	July 2007	CATGCCTGGCAGCCTGA	CATTTACTTTTGGATGGTATAAAATTTGTTT	Yes		4/6/07
514	10	2	9	104.021	D9Dcr104.021	105		SSLP	4				no poly								no poly			1			Yes	D9Jax104.021	D9Dcr52	chr9:104,065,789-104,065,893	July 2007	CTTTCAAAGACATACACTTCATACTATTTTATACA	CATTTGTGTGTGTGTGTGAGAGTGT	Yes		4/6/07
589	10	2	11	104.126	D9Dcr104.126	101		SSLP	2				no poly								no poly			1			Yes	D9Jax104.126	D9Dcr53	chr9:104,170,130-104,170,230	July 2007	GAGCTACCTCTCTGTTCTCCTGATTTAA	CCTAATGTGAAAAATGGGGGAAAT	Yes		4/6/07
590	10	2	23	104.166	D9Dcr104.166	102		SSLP	2				no poly								no poly			1			Yes	D9Jax104.166	D9Dcr54	chr9:104,209,971-104,210,072	July 2007	ATCCCTGGGTTTAATCCCAGTATT	ACAGAGAGTGACGTATGCACTAAGTGT	Yes		4/6/07
591	10	2	100	104.453	D9Dcr104.453	100		SSLP	1				no poly								no poly	primer dimer. Ordered twice! First as 107.141		1			Yes	D9Jax104.453	D9Dcr55	chr9:104,497,795-104,497,894	July 2007	TGAATTTATTTTATCATCATCATTATGTACACA	TCCGACCTTCACACAAACACTATAGT	Yes		4/6/07
32	10	2	13	104.64	D9Dcr104.640	105		SSLP	2		B6>PWD		B6>>129X1								B6>>BALB			1	D9Mit53		Yes	D9Mit53v2	D9Dcr56	chr9:104,684,730-104,684,834	July 2007	TTTAAGACTTTATTCATGTGTCTCCAAAA	GAAGCATCACATAAAACGTGTGTGT	Yes		4/6/07
559	10	2	100	104.7	D9Dcr104.700	106		SSLP	2				no poly								B6>BALB			1			Yes	D9Jax104.700	D9Dcr57	chr9:104,744,914-104,745,019	July 2007	GTGTACACACAAACATGCACACATAT	TTCCATTCCTCCACCCCTCT	Yes		4/6/07
560	10	2	10	104.757	D9Dcr104.757	100		SSLP	2				B6>>129X1								B6>>BALB			1			Yes	D9Jax104.757	D9Dcr58	chr9:104,801,845-104,801,944	July 2007	TCTTAACTCTTTTTCCTTTGGGCAT	GTGGTAAGACACAGAGGCAATTGT	Yes		4/6/07
561	10	2	9	104.763	D9Dcr104.763	100		SSLP	3				129X1>>B6								BALB>>B6	het second band weak		1			Yes	D9Jax104.763	D9Dcr59	chr9:104,807,905-104,808,004	July 2007	CAGATTAAACACAGTCCTCATACATACTAAGA	GGATTGTACTGTGTTATTCTGTTCTAGCAA	Yes		4/6/07
934	10			104.794	D9Dcr104.794	501		Sequencing																						chr9:104,794,305-104,794,805		TTCAAGGATAACCTGGGCCA	AGAGTCCCCAAAATTCCAAATGT	On order
494	10	2	4	104.809	D9Dcr104.809	96		SSLP	3				no poly								no poly			1			Yes	D9Jax104.932	D9Dcr60	chr9:104,853,677-104,853,772	July 2007	ACATGCAAGTGCGTACACAAGAT	AACACCCTGAAGTGGCTCCA	Yes		4/6/07
562	10	2	11	104.842	D9Dcr104.842	105		SSLP	2				Z2								Z2	129 & BALB give 2 bands each		1			Yes	D9Jax104.842	D9Dcr61	chr9:104,886,955-104,887,059	July 2007	CTAATGTTGCCATGCCCAAA	GCTTCATTGCTATAAATATCCAAATAGAA	Yes		4/6/07
563	10	2	2	104.852	D9Dcr104.852	96		SSLP	2				B6>129X1								B6>BALB			1			Yes	D9Jax104.852	D9Dcr62	chr9:104,896,662-104,896,757	July 2007	CAGGCAATGAGAGTGTGCATACA	CCCCAGAGTGGATAGACACAATTT	Yes		4/6/07
564	10	2	16	104.869	D9Dcr104.869	97		SSLP	3				129X1>>B6								BALB>>B6			1			Yes	D9Jax104.869	D9Dcr63	chr9:104,913,628-104,913,724	July 2007	GCCCCACACATCCCAGAGTAT	GCCAGCTACAGCAGGGAAAT	Yes		4/6/07
1031	10			104.966	D9Dcr104.966			Sequencing																				D9Dcr104.966		chr9:104,966,527-104,966,977		TCTCGAGAGTCAGCTCATAGAGACA	CCCCGCAGAGACTCATTACCT	On order
495	10	2	12	104.999	D9Dcr104.999	96		SSLP	2				no poly								no poly	smeared bands		1			Yes	D9Jax105.122	D9Dcr64	chr9:105,043,671-105,043,766	July 2007	GCTGTGGATGCTGCTGTGTT	GCCGGAGGGAAGTAACGTGT	Yes		4/6/07
565	10	2	15	105.038	D9Dcr105.038	101		SSLP	4	FVB>>MRL		DBA>>B6	129X1>>B6	no poly	no poly	no poly		129S1>>B6	129P3>>B6		BALB>>B6			1			Yes	D9Jax105.038	D9Dcr65	chr9:105,082,325-105,082,425	July 2007	GGGTAGTGGGTAGTACTTTCTGGAAT	AGCACTTTACTGAACCATCTTTTCAA	Yes		4/6/07		FVB>>B6		MRL>>B6				DBA1>129	FVB>>129X1	no poly
566	10	2	16	105.043	D9Dcr105.043	109		SSLP	3	MRL>>FVB		DBA>B6	129X1>B6	no poly	no poly	no poly		129S1>B6	129P3>B6		BALB>B6			1			Yes	D9Jax105.043	D9Dcr66	chr9:105,087,760-105,087,868	July 2007	GGTTACTTAGGGGATACATATGCACA	CAAGGAGACCTGACTTCAATACTGA	Yes		4/6/07		B6>>FVB		MRL>B6				no poly	129X1>>FVB	no poly
567	10	2	5	105.056	D9Dcr105.056	101		SSLP	2				B6>129X1								B6>BALB	smeared bands		1			Yes	D9Jax105.056	D9Dcr67	chr9:105,101,050-105,101,150	July 2007	AGACAAAAGGTGGGACCTGTAGA	GCTGTCTGTGAAGAAATGCGTGT	Yes		4/6/07
935	10			105.077	D9Dcr105.077	701		Sequencing																						chr9:105,077,117-105,077,817		GGCTTCCATGAACACTAGGTATGC	TGGATTCCCTGGTTGCAGAT	On order
936	10			105.109	D9Dcr105.109	636		Sequencing																						chr9:105,109,600-105,110,235		AATGTTCCCTTTCCTCTGGAATT	AGCTATCCTAAGAGGTTCTTGACATTG	On order
937	10			105.124	D9Dcr105.124	525		Sequencing																						chr9:105,124,711-105,125,235		GAGAGGTTGGGCCAAGCAG	GACCTAAGTCATCGGTCACCACTT	On order
568	10	2	10	105.128	D9Dcr105.128	101		SSLP	2				no poly								no poly			1			Yes	D9Jax105.128	D9Dcr68	chr9:105,172,997-105,173,097	July 2007	GTAAGTAATCTAGAAAGCCTATACCCAACA	TGATCACTGGGTGACTTGGTGT	Yes		4/6/07
569	10	2	5	105.135	D9Dcr105.135	105		SSLP	2				no poly								no poly			1			Yes	D9Jax105.135	D9Dcr69	chr9:105,180,222-105,180,326	July 2007	CAATGTCACAAGACTCAACTATTCAAACT	GTCCAGTGCTATGACAAGGACACT	Yes		4/6/07
496	10	2	21	105.218	D9Dcr105.218	96		SSLP	3		PWD>B6		129X1>>B6								BALB>>B6			1			Yes	D9Jax105.342	D9Dcr70	chr9:105,262,634-105,262,729	July 2007	ACGAGTGGGCCAGTGAGTTCT	CACTCATGGCTGTAAGCTTCGTA	Yes		4/6/07
570	10	2	6	105.223	D9Dcr105.223	107		SSLP	3				129X1>B6								BALB>B6	129 & BALB each give 2 bands, lower matches B6		1			Yes	D9Jax105.223	D9Dcr71	chr9:105,268,054-105,268,160	July 2007	AAGTTCTGATGGTCTGGAGCTACA	GGGTTTTAACTTAGAAATCTGATTCAGTGT	Yes		4/6/07
571	10	2	3	105.229	D9Dcr105.229	111		SSLP	3				B6>>129X1								B6>>BALB			1			Yes	D9Jax105.229	D9Dcr72	chr9:105,273,256-105,273,366	July 2007	CCATGTTGCCTTGAGCGATA	GAATAAGTGGAAACTCTACTGCCTGTT	Yes		4/6/07
572	10	2	82	105.238	D9Dcr105.238	96		SSLP	3				129X1>>B6								BALB>>B6			1			Yes	D9Jax105.238	D9Dcr73	chr9:105,282,888-105,282,983	July 2007	CTGTCTCTCCCCACCCCAT	CACTGGGCTCTACATGTGCAGA	Yes		4/6/07
573	10	2	11	105.293	D9Dcr105.293	96		SSLP	3		B6>PWD		B6>>129X1								B6>>BALB			1			Yes	D9Jax105.293	D9Dcr74	chr9:105,337,547-105,337,642	July 2007	AAAAACATACCAAGTTTACATTCAAATTGT	TGTAAGGATTTATGAGAGATTGGATGA	Yes		4/6/07
979	10			105.293	D9Dcr105.293v2	602		Sequencing																						chr9:105,293,002-105,293,602		GTCCTGTCTGTCCTGGAAGTCAC	ACAGAGCTCGGTGTGGTGTTG	On order
983	10			105.293	D9Dcr105.293v3	801		PCR																						chr9:105,292,976-105,293,776		TTTTCGAGACTGGGTTTCTCTGT	TGGTATCCTTGTCACCTTTCAGTTT	On order
938	10			105.293	D9Dcr105.293v4	501		Sequencing																						chr9:105,293,073-105,293,573		GTGCTGAGATCAAAGGCGTG	CGAGCTCCATGCTCAGGAG	On order
574	10	2	12	105.337	D9Dcr105.337	113		SSLP	3				129X1>B6								BALB>B6	big poly but het upper band weak		1			Yes	D9Jax105.337	D9Dcr75	chr9:105,382,142-105,382,254	July 2007	GCTGGCTATAAATACCTACATTAAGAGTGT	TGCATAGTTAGAGATGACCTTGAACA	Yes		4/6/07
939	10			105.364	D9Dcr105.364	701		Sequencing																						chr9:105,364,901-105,365,601		GGCGCTCCAGCATTTATACC	CTAGCAACTTGCTCTCTTTGGAAA	On order
981	10			105.364	D9Dcr105.364v2	701		Sequencing																						chr9:105,364,941-105,365,641		ACCAAAGGCAGGCCATACAA	CGTGAGATTCCATTTAGGTATTACCA	On order
982	10			105.364	D9Dcr105.364v3	901		PCR																						chr9:105,364,835-105,365,735		GAGCACGACCCTAACAAACTGC	GAGTGGTGGGATCTATGCTGG	On order
940	10			105.396	D9Dcr105.396	1025		Sequencing																						chr9:105,396,602-105,397,626		AGACATTTCACATGCAAAGGGC	AAACCCTCTGCATCCCCAG	On order
980	10			105.396	D9Dcr105.396v2	1038		Sequencing																						chr9:105,396,725-105,397,762		CATCTGCCAGGGGCCTTT	GGCCGCCTCGACAGAAT	On order
497	10	2	13	105.413	D9Dcr105.413	102		SSLP	2		B6>>PWD		B6>>129X1								B6>>BALB	weak on test trial. Can do better?		1			Yes	D9Jax105.537	D9Dcr76	chr9:105,457,181-105,457,282	July 2007	AAAGACTGAGTGTGTGGAGTTGATCT	TTACAGACTTCCCTTCCTTACATTAACA	Yes		4/6/07
550	10	2	8	105.416	D9Dcr105.416	114		SSLP	4				B6>>129X1								B6>>BALB			1			Yes	D9Jax105.416	D9Dcr77	chr9:105,461,072-105,461,185	July 2007	GCTGAGATTGCTTTAGTAGATGTATAAATGT	GGGACTGCCTAGCTTAATCATGAT	Yes		4/6/07
551	10	2	9	105.422	D9Dcr105.422	97		SSLP	1												Y3	failed on test trial. Can do better?		1			Yes	D9Jax105.422	D9Dcr78	chr9:105,466,955-105,467,051	July 2007	CATCTTGACACATAAGTAGGAAGCAGA	CAAAAGCCCCCTGAGATTCCTA	Yes		4/6/07
552	10	2	100	105.428	D9Dcr105.428	105		SSLP	4				129X1>>B6								BALB>>B6			1			Yes	D9Jax105.428	D9Dcr79	chr9:105,473,137-105,473,241	July 2007	AGAAGCTCAAGCAAGGGTTCTCT	GAGGGAGCTGAAAGTTCTACATCTGT	Yes		4/6/07
553	10	2	10	105.436	D9Dcr105.436	103		SSLP	1				no poly								no poly			1			Yes	D9Jax105.436	D9Dcr80	chr9:105,480,498-105,480,600	July 2007	TGCCCGTACGTCTGTACACTCA	GTTTCTTTAGAACAAACTCCCAGTAATTAAT	Yes		4/6/07
554	10	2	100	105.489	D9Dcr105.489	97		SSLP	1				no poly								no poly			1			Yes	D9Jax105.489	D9Dcr81	chr9:105,533,823-105,533,919	July 2007	ATTGTTTCTCCCAACTATCAACTCTGT	GGAGAAGGAGAGAGAGAAAATTTATACTTACA	Yes		4/6/07
555	10	2	26	105.503	D9Dcr105.503	110		SSLP	2				no poly								no poly	129 no band, BALB band weak		1			Yes	D9Jax105.503	D9Dcr82	chr9:105,547,863-105,547,972	July 2007	ACATGGAGGTTTTATTTGTGTATATTCATAGA	GGTACTGCTCACTGTGCACGA	Yes		4/6/07
556	10	5	10	105.547	D9Dcr105.547	103		SSLP	3		PWD>>B6		129X1>>B6								BALB>>B6			1			Yes	D9Jax105.547	D9Dcr83	chr9:105,591,511-105,591,613	July 2007	AAAATTATGTCTCCATTCAACTTTCAAA	CTATGAGGAGATGGAAGACCAACA	Yes		4/6/07
557	10	5	42	105.55	D9Dcr105.550	107		SSLP	3				B6>>129X1								B6>>BALB	lower band weak on hets		1			Yes	D9Jax105.550	D9Dcr84	chr9:105,594,803-105,594,909	July 2007	GGGATGAGTGGCACAGATGA	GATATGTATATGGGTATGCACGCA	Yes		4/6/07
558	10	2	24	105.559	D9Dcr105.559	111		SSLP	2		B6>>PWD		B6>>129X1								B6>>BALB			1			Yes	D9Jax105.559	D9Dcr85	chr9:105,604,098-105,604,208	July 2007	CAGGTTGCTCCAAAGCCTTT	TTTATATGTTTTCTAAATCTCAAATGTACACATA	Yes		4/6/07
136	10	2	3	105.573	D9Dcr105.573	94		SSLP	2		B6>>PWD		B6>>129X1								B6>>BALB			1			Yes	D9Jax105.640	D9Dcr86	chr9:105,617,259-105,617,352	July 2007	GGAACAGGTTCCAGCACACA	TGCCTAGTATATCATCTCCCCTCTTT	Yes		4/6/07
314	10	2	7	105.74	D9Dcr105.740	140		SSLP	2				B6>>129X1								B6>>BALB			1	D9Mit310		Yes	D9Mit310v2	D9Dcr87	chr9:105,785,123-105,785,262	July 2007	TCTTTATCATGAAATAGGGATGCTGAT	CTTTACCTTTGTATTGTAATCCTTTGGTTTAT	Yes		4/6/07
304	10	2	43	106.27	D9Dcr106.270	86		SSLP	2	no poly	no poly		129X1>>B6								BALB>>B6			1	D9Mit51		Yes	D9Mit51v2	D9Dcr88	chr9:106,314,640-106,314,725	July 2007	AACAGGCAGTTAGGGCTCCA	TGACACATACCCACATGTATGCAA	Yes		4/6/07
41	10	2	9	106.298	D9Dcr106.298	100		SSLP	1				B6>129X1								B6>BALB			1			Yes	D9Jax109.0	D9Dcr89	chr9:106,342,825-106,342,924	July 2007	CCTCTAAGATACCCCCCAATCAT	TGTGTCACTGGCTTGTGTCGT	Yes		4/6/07
42	10	2	13	106.411	D9Dcr106.411	96		SSLP	1				no poly								no poly			1			Yes	D9Jax109.184	D9Dcr90	chr9:106,455,644-106,455,739	July 2007	TTAGTCTGTGATCTTTCCTTTGTAATTTACA	CATGTCCAAAATTATGCAAGAGTGT	Yes		4/6/07
43	10	2	10	106.461	D9Dcr106.461	99		SSLP	0				no poly								no poly			1			Yes	D9Jax109.235	D9Dcr91	chr9:106,505,976-106,506,074	July 2007	TAATGTGGAAGAACAAAAGGCTCA	CTGTTCATTTTGTTGAGCCTTAATGTT	Yes		4/6/07
515	10	2	11	106.476	D9Dcr106.476	96		SSLP	4	no poly		no poly	no poly								no poly			1			Yes	D9Jax106.476	D9Dcr92	chr9:106,520,843-106,520,938	July 2007	AGGAAGCTAGGGCATGGTATATGT	CCAGGCTGGCACACTGAGT	Yes		4/6/07		no poly		no poly					no poly	no poly
516	10	2	76	106.587	D9Dcr106.587	109		SSLP	1				no poly								no poly			1			Yes	D9Jax106.587	D9Dcr93	chr9:106,632,018-106,632,126	July 2007	AGAGGCAGGCAGGTGGATTT	TCCAGGTCTATTTTTCGTGTGTGT	Yes		4/6/07
44	10	2	7	106.641	D9Dcr106.641	100		SSLP	1				no poly								no poly			1			Yes	D9Jax109.415	D9Dcr94	chr9:106,685,634-106,685,733	July 2007	ATATGGTGGGACAAACTGAATAGTCA	TTAGGCATTTTGCCTCCTCTGT	Yes		4/6/07
628	10	2	19	106.788	D9Dcr106.788	96		SSLP	2				B6>129X1								B6>BALB	redesign - first failed after a while		1			Yes	D9Dcr106.788	D9Dcr95	chr9:106,832,256-106,832,351	July 2007	CTACCCCCTTGCCACTCCAT	GGTGAGTCCATTCAAGTGTTCAGA	Yes		4/12/07
46	10	2	12	107.011	D9Dcr107.011	103		SSLP	0				no poly								no poly			1			Yes	D9Jax109.786	D9Dcr96	chr9:107,055,965-107,056,067	July 2007	GAATCCAAGGTAGTTTTCTGTCCTACA	GCTAATATCTTTCCTTTAATGGGTAATATGT	Yes		4/6/07
629	10	2	7	107.024	D9Dcr107.024	93		SSLP	2				B6>>129X1								B6>>BALB	redesign - first failed after a while		1			Yes	D9Dcr107.024	D9Dcr97	chr9:107,068,472-107,068,564	July 2007	AGCCATGGGTTAAAGAGGGAGA	GTTTGCCGAAGGTGGCAA	Yes		4/12/07
517	10	2	2	107.212	D9Dcr107.212	96		SSLP	2				Z1								Z1	129 & BALB no band		1			Yes	D9Jax107.212	D9Dcr98	chr9:107,256,423-107,256,518	July 2007	GCTGAGATTTGGGCTAGGTTCTATT	TCGTAGAAGCACCCAGATGGA	Yes		4/6/07
481	10	2	5	107.25	D9Dcr107.250	107		SSLP	2				B6>>129X1								B6>>BALB			1			Yes	D9Jax107.457	D9Dcr99	chr9:107,294,372-107,294,478	July 2007	GTTTACCATCTACTGCCTGCTAGTACA	CATAGCAGGCTATAAACCAGGCTCT	Yes		4/6/07
137	10	2	18	107.309	D9Dcr107.309	96		SSLP	2				no poly								no poly			1			Yes	D9Jax110.084	D9Dcr100	chr9:107,353,739-107,353,834	July 2007	TCCGGAGGGAGCACACA	ATTTATTTCCACCATAAACCCAGATAA	Yes		4/6/07
482	10	2	5	107.484	D9Dcr107.484	107		SSLP	2		B6>>PWD		B6>>129X1								B6>>BALB			1			Yes	D9Jax107.692	D9Dcr101	chr9:107,528,749-107,528,855	July 2007	TGAGCCCGTCGCTTCTTACA	GTTTCTATGCAGAAGTCTCTGGTAGGAT	Yes		4/6/07
490	10	2	44	107.527	D9Dcr107.527	92		SSLP	2				B6>>129X1								B6>>BALB			1			Yes	D9Jax107.735	D9Dcr102	chr9:107,571,887-107,571,978	July 2007	GGCATCTGCAGATCCTCCTT	GCTGAGCAGGAGCAGGTGT	Yes		4/6/07
502	10	2	7	107.749	D9Dcr107.749	102		SSLP	3				B6>>129X1								B6>>BALB			1			Yes	D9Jax107.959	D9Dcr103	chr9:107,794,062-107,794,163	July 2007	GGCCTATCCATGGCTCTGTCT	TTTTTAGTTGACCTATGGCCTCAATA	Yes		4/6/07
503	10	2	7	107.858	D9Dcr107.858	103		SSLP	2				B6>129X1								B6>BALB			1			Yes	D9Jax108.068	D9Dcr104	chr9:107,903,209-107,903,311	July 2007	TCTGAATAGAGGGTATGCTTAACCGTAT	GAGAAATCCTGCCTTGCAAAA	Yes		4/6/07
504	10	2	2	107.917	D9Dcr107.917	96		SSLP	3				129X1>>B6								BALB>>B6			1			Yes	D9Jax108.127	D9Dcr105	chr9:107,961,840-107,961,935	July 2007	TGCAGGCACTAATTCAGTACAAAAGT	AATTTGGCAGGCCCAAGTT	Yes		4/6/07
491	10	2	5	107.936	D9Dcr107.936	102		SSLP	3				129X1>>B6								no poly			1			Yes	D9Jax108.144	D9Dcr106	chr9:107,980,631-107,980,732	July 2007	ATTTTCAGTCTCATTAGTTTTCTTGCAT	AAGGCGATGATTGCATAGGATAGA	Yes		4/6/07
492	10	2	80	108.004	D9Dcr108.004	95		SSLP	2				129X1>>B6								no poly			1			Yes	D9Jax108.212	D9Dcr107	chr9:108,048,741-108,048,835	July 2007	CCATCACTGCCTGGCTGAA	ATTAAAGACAAATCCTCCCAGTGAA	Yes		4/6/07
505	10	2	50	108.014	D9Dcr108.014	108		SSLP	2				129X1>>B6								no poly			1			Yes	D9Jax108.222	D9Dcr108	chr9:108,058,369-108,058,476	July 2007	ACCTTATTTAGTTAATTTATGCAGGGTGT	TGCAGTGAAAGGAGAGAACTAAATCTA	Yes		4/6/07
483	10	2	11	108.081	D9Dcr108.081	101		SSLP	2				129X1>>B6								no poly			1			Yes	D9Jax108.289	D9Dcr109	chr9:108,125,985-108,126,085	July 2007	TGAAGCAAAGACCTCAACCTTTACA	CCCCTTCTCTAGCACATGTTTTCA	Yes		4/6/07
47	10	2	8	108.14	D9Dcr108.140	96		SSLP	0				no poly								no poly			1			Yes	D9Jax110.962	D9Dcr110	chr9:108,184,332-108,184,427	July 2007	CTGTAGCATGCATCCCCAAA	TCCAGCCTACTCTCCAGATCTTATTT	Yes		4/6/07
506	10	2	9	108.352	D9Dcr108.352	98		SSLP	3				no poly								no poly			1			Yes	D9Jax108.542	D9Dcr111	chr9:108,396,278-108,396,375	July 2007	ACCAGAGCTAATCTTGCCTCTGTTT	GGAGCACAGAGCTTCTCCTCA	Yes		4/6/07
493	10	2	15	108.48	D9Dcr108.480	106		SSLP	3		PWD>>B6		129X1>>B6								BALB>>B6			1			Yes	D9Jax108.672	D9Dcr112	chr9:108,525,460-108,525,565	July 2007	GTGGCAAGGCATGGTGGTA	GTTTCATTACACATTTTGATTTAACTTAGTCA	Yes		4/6/07
306	10	2	2	108.498	D9Dcr108.498	108		SSLP	0				no poly								Y2	reported as BALB diff, but failed on test trial		1	D9Mit116		Yes	D9Mit116v2	D9Dcr113	chr9:108,543,418-108,543,525	July 2007	CTTTGCCTCCAAATCCTCCTAA	AAGGCTGAAGTTCATCATCCAAAA	Yes		4/6/07
138	10	2	11	109.367	D9Dcr109.367	98		SSLP	2		B6>>PWD		no poly								B6>>BALB			1			Yes	D9Jax112.107	D9Dcr114	chr9:109,412,625-109,412,722	July 2007	AGAGAGTTAGACAGTCAGGGAGCTTT	CACATTGAGGCAAAACAACATACA	Yes		4/6/07
518	10	2	48	109.766	D9Dcr109.766	96		SSLP	2				no poly								no poly			1			Yes	D9Jax109.766	D9Dcr115	chr9:109,823,872-109,823,967	July 2007	ATGAATACCCCACATACAGGAACACT	TTTTGGTTTCATTTTGTATATGTGCAT	Yes		4/6/07
519	10	2	7	110.599	D9Dcr110.599	107		SSLP	2				129X1>>B6								BALB>>B6	129 two bands?		1			Yes	D9Jax110.599	D9Dcr116	chr9:110,656,641-110,656,747	July 2007	GAAAGGTTGTGAACACCTGGAGA	CTCTGGTACTTCTGAGACACCCCTA	Yes		4/6/07
520	10	2	4	110.648	D9Dcr110.648	105		SSLP	2				129X1>>B6								BALB>>B6			1			Yes	D9Jax110.648	D9Dcr117	chr9:110,706,042-110,706,146	July 2007	CTCACCTCAGACTGTCACACTAGATCT	TTATAGTTAGGACACATAAGCGCTCTGT	Yes		4/6/07
521	10	2	4	110.967	D9Dcr110.967	97		SSLP	2				129X1>>B6								no poly			1			Yes	D9Jax110.967	D9Dcr118	chr9:111,025,475-111,025,571	July 2007	GCATTTGACAAGAATCAGTTACAATGAT	TGGGATGTGTCCTCCCTGAAT	Yes		4/6/07
633	10	2		111.205	D9Dcr111.205	101		SSLP	2				no poly								no poly	replacement for old, 129 failed?		1	D9Mit350			D9Mit350v2	D9Dcr119	chr9:111,262,920-111,263,020	July 2007	GAGGTGCACGTTGTGAGTTCA	GTTTGCTTGCTTTTAAAGATTTTTTAAA	Yes		4/12/07
522	10	2	10	111.252	D9Dcr111.252	96		SSLP	1				no poly								no poly	129 failed		1			Yes	D9Jax111.252	D9Dcr120	chr9:111,309,734-111,309,829	July 2007	CCGAGATGCAATTCTTCTTTGAT	GGGAAAAAATATTGCAAACACGT	Yes		4/6/07
523	10	2	1	111.259	D9Dcr111.259	106		SSLP	3				no poly								no poly			1			Yes	D9Jax111.259	D9Dcr121	chr9:111,317,581-111,317,686	July 2007	GGCTGTGCTCGTATACATGCAA	CCTTAATACTATTGGCATTTGGAGGT	Yes		4/6/07
139	10	2	8	111.624	D9Dcr111.624	96		SSLP	2				129X1>>B6								BALB>>B6			1			Yes	D9Jax114.390	D9Dcr122	chr9:111,681,978-111,682,073	July 2007	GGCCCTCTACATTTTCAGCAGTT	CACATGGACAAAATATTCTTGGCTAA	Yes		4/6/07
311	10	2	10	113.225	D9Dcr113.225	107		SSLP	2				no poly								BALB>>B6			1	D9Mit243		Yes	D9Mit243v2	D9Dcr123	chr9:113,283,192-113,283,298	July 2007	GCAGTAAGGTAAAAAGTGAGGAGTGTGT	TCACTCTCTTTCATTGTCTGGGAAA	Yes		4/6/07
161	10	2	21	114.777	D9Dcr114.777	98		SSLP	3				129X1>>B6								BALB>>B6			1	D9Mit125		Yes	D9Mit125v3	D9Dcr124	chr9:114,838,228-114,838,325	July 2007	CATGTGTGCAGGCAGGCATA	CAAATCCTGGGATTACAAATGAGTAT	Yes		4/6/07
630	10	2	10	114.97	D9Dcr114.970	113		SSLP	2				B6>>129X1								BALB>B6	reverse replaced		1	D9Mit17		Yes	D9Mit17v3	D9Dcr125	chr9:115,030,975-115,031,087	July 2007	GCTTACATATGATTAGTGTGCATGTAAACA	GAGTAGAGAGAAGGGTTCTGGTCAGT	Yes		4/12/07
310	10	2	100	115.247	D9Dcr115.247	129		SSLP	3	FVB>>MRL			B6>>129X1								B6>>BALB			1	D9Mit214		Yes	D9Mit214v2	D9Dcr126	chr9:115,307,830-115,307,958	July 2007	AAAGGACGCTACTTGAGAGCAGAA	AACCTGTCTCTGTAAAACTATCTCCATAAAA	Yes		4/6/07
524	10	2	6	115.567	D9Dcr115.567	111		SSLP	0				no poly								no poly	reported as BALB=B6, but failed on test trial		1			Yes	D9Jax115.567	D9Dcr127	chr9:115,627,875-115,627,985	July 2007	AGGTTCGCGTGAGTGCGT	TCAATTGTTGTGATGTTTTTCCTATAAA	Yes		4/6/07
525	10	2	43	115.648	D9Dcr115.648	105		SSLP	3				no poly								no poly			1			Yes	D9Jax115.648	D9Dcr128	chr9:115,709,254-115,709,358	July 2007	AGAAGATGTCCAGTGTAAACCTCTATCTT	AGGTCTCTTCCTTAATTGCTCTCTACTT	Yes		4/6/07
315	10	2	10	116.366	D9Dcr116.366	167		SSLP	1				B6>>129X1								B6>>BALB	weak on test trial. Can do better?		1	D9Mit311		Yes	D9Mit311v2	D9Dcr129	chr9:116,427,371-116,427,537	July 2007	GGGATAAAGCTCAGAAAACACTAATGTTT	CAACACTGTAGCATATAGAAAACCACCTA	Yes		4/6/07
526	10	2	4	117.042	D9Dcr117.042	96		SSLP	2				B6>129X1								B6>BALB			1			Yes	D9Jax117.042	D9Dcr130	chr9:117,102,540-117,102,635	July 2007	TGTGTGCATGAGCAGTCGAA	GCCTGCTTCTAGGTTATGTTTGACAT	Yes		4/6/07
527	10	2	12	118.067	D9Dcr118.067	96		SSLP	2				no poly								no poly			1			Yes	D9Jax118.067	D9Dcr131	chr9:118,127,998-118,128,093	July 2007	GTGAACTGAACCCGTATCTGCA	TCTGATAGCCACAGCCAGCA	Yes		4/6/07
528	10	2	19	118.563	D9Dcr118.563	100		SSLP	1				no poly								no poly			1			Yes	D9Jax118.563	D9Dcr132	chr9:118,624,228-118,624,327	July 2007	TTAAATAACATTTGCTTGCTCACAGTT	CAGAAGAAACCAAGCCTGTGTGT	Yes		4/6/07
529	10	2	20	118.601	D9Dcr118.601	101		SSLP	2				no poly								B6>>BALB	CB6F1 failed		1			Yes	D9Jax118.601	D9Dcr133	chr9:118,662,081-118,662,181	July 2007	TGATGTGTTTGTGCTCACCCA	AGCAGTGTGTAAGTGCATGTGGTAT	Yes		4/6/07
305	10	2	14	119.345	D9Dcr119.345	104		SSLP	2				no poly								BALB>>B6			1	D9Mit82		Yes	D9Mit82v2	D9Dcr134	chr9:119,405,894-119,405,997	July 2007	AAGAACTGGGTATGTTAAAGGACACA	GGAATTAACTATGACAGTCACTAAGAAAGAA	Yes		4/6/07
627	10	2	11	120.138	D9Dcr120.138	105		SSLP	3	FVB>>MRL			no poly								BALB>>B6	to replace D9Mit18		1	D9Mit18		Yes	D9Dcr120.138	D9Dcr135	chr9:120,198,592-120,198,696	July 2007	TTCAAATTAGGTGGCATTTTATCCTTTA	TCCACATGCAAATGTACACTCTTGTAT	Yes		4/12/07
48	10	2	19	120.138	D9Dcr120.138v1	180		SSLP													Y2			1	D9Mit18		Yes	D9Mit18v1	D9Mit18	chr9:120,198,563-120,198,742	July 2007	TCACTGTAGCCCAGAGCAGT	CCTGTTGTCAACACCTGATG	Yes	not clear
915	10			124	chr 9 end			PCR																						chr 9 ends ~124 Mb				On order
322	11	2	27	20.096	D10Dcr20.096	147		SSLP	0				B6>>129X1	no poly	no poly	no poly		B6>>129S1	B6>>129P3		no poly		no poly	1	D10Mit213			D10Mit213v2	D10Dcr1	chr10:20,127,246-20,127,392	July 2007	CCTCCTACTGATTGTCCCCTACCTA	GGACAAACTTTTAAAAATTGCATCTATTT	Yes		5/11/07
150	11	2	16	20.153	D10Dcr20.153	96		SSLP	2	no poly			129X1>>B6	no poly	no poly	no poly		129S1>>B6	129P3>>B6		BALB>>B6	primer dimer	no poly	1				D10Jax21.220	D10Dcr2	chr10:20,184,301-20,184,396	July 2007	GGTCCAACACTTTCTTCTCTCAGAGT	TACTTGTACGTGTATATTGAGTGTGAGTGT	Yes		5/11/07
323	11	2	10	20.237	D10Dcr20.237	111		SSLP	0				B6>>129X1	no poly	no poly	no poly		B6>>129S1	B6>>129P3		no poly		no poly	1	D10Mit282			D10Mit282v3	D10Dcr3	chr10:20,654,084-20,654,194	July 2007	TTTCTATTGAATGCCTGTAATAAATCAGATATA	CCACCACTATAAAACAGCATTTGTTACA	Yes		5/11/07
149	11	2	15	20.921	D10Dcr20.921	99		SSLP	3	no poly		no poly	no poly	no poly	no poly	no poly		no poly	no poly		no poly		no poly	1				D10Jax22.066	D10Dcr4	chr10:20,951,551-20,951,649	July 2007	ACAACTTCTGGCTTCCACTCACT	GTATGGCTTCTGCATGTGTACGT	Yes	Only one primer hit?	5/11/07		no poly		no poly					no poly	no poly
319	11	2	10	21.221	D10Dcr21.221	117		SSLP	0				129X1>B6	no poly	no poly	no poly		129S1>B6	129P3>B6		no poly	very faint bands 5/20/11	no poly	1	D10Mit2			D10Mit2v2	D10Dcr5	chr10:21,252,073-21,252,189	July 2007	CATTCCTTTGGTTATAACTCTTATCTGTTAAA	CCAAGAGTTCATTTGAGGCACAA	Yes		5/11/07, 5/20/11
321	11	2	5	22.252	D10Dcr22.252	89		SSLP	2	no poly		no poly	no poly	no poly	no poly	no poly		no poly	no poly		BALB>B6		no poly	1	D10Mit183			D10Mit183v2	D10Dcr6	chr10:22,283,018-22,283,106	July 2007	CTTCTTCAGGGTTCACTATTTCTTGTATT	GGAAGTAGTCCTCCCATCCTGTAAA	Yes	One repeat chr 10	5/11/07		no poly		no poly				no poly	no poly	no poly
320	11	2	54	25.469	D10Dcr25.469	98		SSLP	1	no poly			B6>>129X1								B6>>BALB		no poly	1	D10Mit125			D10Mit125v2	D10Dcr7	chr10:25,499,794-25,499,891	July 2007	ACCTGGGCACACAGAATAAAAATA	CAAAGCAAAGCTTTTATCTTTGTTTTT	Yes		5/11/07
862	11			84.192	D10Dcr84.192	96		PCR		no poly		no poly	no poly	no poly	no poly	no poly		no poly	no poly									D10Dcr84.192		chr10:84,192,495-84,192,590		GCCTTGGTCCAAAGTGGGT	TCTCTGAAGCTGTTCCGGGT	On order				no poly		no poly					no poly	no poly
916	11			130	chr 10 end			PCR																						chr 10 ends ~130 Mb				On order
76	12	2	3	3.215	D11Dcr3.215	99		SSLP	2	no poly			B6>129X1	S1>X1	P3>X1	no poly		no poly	no poly		B6>BALB		Y2	1				D11Jax3.190	D11Dcr1	chr11:3,215,496-3,215,594	July 2007	GGAAAAGCTCTGGCCTCTGA	TTTTCCGTAACCCTTAACATTGTGT	Yes		5/11/07
30	12	2	6	4.094	D11Dcr4.094	94		SSLP	3				no poly	no poly	no poly	no poly		no poly	no poly		no poly		no poly	1				D11Jax4.070	D11Dcr2	chr11:4,094,821-4,094,914	July 2007	GGAAGCTCTTTCTTGTCTCGTGTA	AGCTGTACCTGTCTCATCTCAGGATA	Yes		5/11/07
77	12	2	53	5.08	D11Dcr5.080	114		SSLP	2				no poly	no poly	no poly	no poly		no poly	no poly		no poly		no poly	1				D11Jax5.057	D11Dcr3	chr11:5,080,571-5,080,684	July 2007	CCAGAAGATACATACACTTACATGCACATA	CCAGCACCATTGTCTTATTTATTATTGT	Yes		5/11/07
706	12			8.017	D11Dcr8.017	96		SSLP	1														no poly					D11Dcr8.017	D11Dcr32	chr11:8,017,585-8,017,680	July 2007	ACTTTCCAAAAAACAAAATTTCCAGA	TTGGTCCTATTGTGAGAGCTGCT	Yes		6/24/09
707	12			8.14	D11Dcr8.140	96		SSLP	3														no poly					D11Dcr8.140	D11Dcr33	chr11:8,140,420-8,140,515	July 2007	TGCAACCAGTCCCAGTAAATCA	GAGCAGCTCAGGGAGAGAAAGTT	Yes		6/24/09
708	12			8.331	D11Dcr8.331	98		SSLP	2	FVB>>MRL													B6>>B10					D11Dcr8.331	D11Dcr34	chr11:8,331,178-8,331,275	July 2007	CAGACACAGCAGTACACAGGTGC	ACCCCAGACTGTATGTGCATTGT	Yes		6/24/09
78	12	2	13	8.395	D11Dcr8.395	96		SSLP	0				no poly								no poly		no poly	1				D11Jax8.572	D11Dcr4	chr11:8,395,933-8,396,028	July 2007	CCAACCCCATCCCTACAACA	CCTGCCTTGTGCAGGGAA	Yes		5/11/07
79	12	2	13	34.71	D11Dcr34.710	97		SSLP	0	no poly		no poly	no poly	no poly	no poly	no poly		no poly	no poly		no poly		no poly	1				D11Jax35.142	D11Dcr5	chr11:34,680,103-34,680,199	July 2007	TTATATTTGGCCTTGGTTACTTCACA	AAAGCAAGTCTTTTGATTCAGGAAA	Yes		5/11/07		no poly		no poly				no poly	no poly	no poly
192	12	2	15	35.531	D11Dcr35.531	101		SSLP	3	no poly			no poly								no poly		no poly	1				D11Mit231v2	D11Dcr6	chr11:35,501,291-35,501,391	July 2007	TCTTTAAAATGTTTATGATCTGTGGCTGT	GGCCTTGGATGTGCATAGATACA	Yes		5/11/07
80	12	2	11	39.441	D11Dcr39.441	105		SSLP	2	no poly		no poly	no poly								no poly		Y2	1				D11Jax40.026	D11Dcr7	chr11:39,411,812-39,411,915	July 2007	GCATCCCTGACATTGTGTGAA	GGCTAGAGAAAAAAGGCACAGAAT	Yes		5/11/07		no poly		no poly					no poly	no poly
81	12	2	23	44.748	D11Dcr44.748	97		SSLP	0	no poly		B6>>DBA	B6>>129X1	no poly	no poly	no poly		B6>>129S1	B6>>129P3		no poly		no poly	1				D11Jax45.433	D11Dcr8	chr11:44,718,852-44,718,948	July 2007	TGGTCACATGTAACCTGGAATTACA	AACCTTTATGTGCATGAGTGAGTGA	Yes		5/11/07		B6>>FVB		B6>>MRL				no poly	no poly	no poly
666	12	2		45.118	D11Dcr45.118	103		SSLP	0	no bands			no poly								no poly			1				D11Mit236v2	D11Dcr9	chr11:45,088,559-45,088,661	July 2007	ACTCCTCTCTGAGCCTCTGTGTTT	CCAGAGTCTATGCCACTTCTTTCAT	Yes		5/22/07
346	12	2	1	54.621	D11Dcr54.621	96		SSLP	2	no poly			129X1>B6								B6>BALB		no poly	1				D11Jax54.417	D11Dcr10	chr11:54,591,332-54,591,427	July 2007	GCATATGATGCTATCAGCAATGAGT	GTAATGCACTTTCAGGGTACGTGT	Yes		5/11/07
83	12	2	13	54.963	D11Dcr54.963	99		SSLP	0				no poly								no poly		no poly	1				D11Jax55.716	D11Dcr11	chr11:54,933,514-54,933,612	July 2007	AGCTGTAGTATACCATTGGACTTCACA	CAATGACTAAGACAAGCTAGCGATTT	Yes		5/11/07
347	12	2	9	55.733	D11Dcr55.733	104		SSLP	1				B6>129X1								no poly		Y2	1				D11Jax55.529	D11Dcr12	chr11:55,703,489-55,703,592	July 2007	GATGCTCTAGTCTCATTGAGAATGTTAATTTA	GTAAATCTCCCCAAAGTAATTTTGTGA	Yes		5/11/07
11	12	2	42	56.778	D11Dcr56.778	96		SSLP	2	FVB>>MRL		DBA>>B6	no poly								BALB>B6		no poly	1				D11Jax57.541	D11Dcr13	chr11:56,748,171-56,748,266	July 2007	CAAGTGTATTTGGAATCACCTAGGAA	CTGGGAACACCCTCAGAATCA	Yes		5/11/07		FVB>>B6		no poly					FVB>>129X1	no poly
423	12	2	15	83.466	D11Dcr83.466	156		SSLP	2	FVB>>MRL			no poly	X1>>S1	X1>>P3	no poly		B6>>129S1	B6>>129P3		no poly			1	D11Mit35			D11Mit35v2	D11Dcr14	chr11:83,464,145-83,464,300	July 2007	GGCGGATGGTTCCTGACAT	TGTTTGAAAGAAGGTGCTTGTGA	Yes		5/11/07
863	12			84.046	D11Dcr84.046	96		PCR					no poly	X1>>S1	X1>>P3	no poly		B6>>129S1	B6>>129P3									D11Dcr84.046		chr11:84,046,833-84,046,928		TATATACTCAGGCACTTGCGCG	CAATTGATCCTCCTGCTTAGACCT	On order
438	12	2	9	86.877	D11Dcr86.877	139		SSLP	2				no poly	X1>S1	X1>P3	no poly		B6>129S1	B6>129P3		no poly			1	D11Mit325			D11Mit325v2	D11Dcr15	chr11:86,874,321-86,874,459	July 2007	CCTAGCTCCTCCACCTGAAAATT	CAAATAGGGGTTAGAGGATGATGAT	Yes		5/11/07
434	12	2	9	90.069	D11Dcr90.069	101		SSLP	3				B6>>129X1								no poly			1	D11Mit286			D11Mit286v2	D11Dcr16	chr11:90,114,295-90,114,395	July 2007	AGGCATATTAAATCTAAGGCTGTGTG	GACTTCCTTGCTACTGTCCCATGT	Yes		5/11/07
435	12	2	4	94.379	D11Dcr94.379	145		SSLP	4	FVB>>MRL			no poly								no poly			1	D11Mit288			D11Mit288v2	D11Dcr17	chr11:94,424,738-94,424,882	July 2007	AAAAATATAGCCAGAGCATGAATTTAAA	GCTGGCTGCTAGTTTTCCTGAT	Yes		5/11/07
436	12	2	100	94.696	D11Dcr94.696	128		SSLP	0				no poly								no poly			1	D11Mit289			D11Mit289v2	D11Dcr18	chr11:94,741,466-94,741,593	July 2007	CTTTGGTTGGTTTTAAATGTTTTAATTAAAT	AATTAGAAGGAGAAAGCAGATTCATACA	Yes		5/11/07
425	12	2	22	96.679	D11Dcr96.679	120		SSLP	1				no poly								no poly			1	D11Mit98			D11Mit98v2	D11Dcr19	chr11:96,724,987-96,725,106	July 2007	AATTGGAGGAAAGCAGGAGGA	CTTATTACAGGGACGTGCCAGAC	Yes		5/11/07
428	12	2	28	96.711	D11Dcr96.711	148		SSLP	0				no poly								no poly			1	D11Mit160			D11Mit160v2	D11Dcr20	chr11:96,756,436-96,756,583	July 2007	CCCAAACACATGGCATACACA	TGTGTTATTTTCTTTTATTTTTTTATCTAGGTG	Yes		5/11/07
427	12	2	4	99.867	D11Dcr99.867	145		SSLP	3				no poly								BALB>>B6			1	D11Mit123			D11Mit123v2	D11Dcr21	chr11:99,912,191-99,912,335	July 2007	TGATGGCTGTAACTGAATGTATCTTCT	ACAATCAACCTAATGCCCTATCCT	Yes		5/11/07
426	12	2	21	110.154	D11Dcr110.154	108		SSLP	4	no poly		no poly	no poly								no poly			1	D11Mit100			D11Mit100v2	D11Dcr22	chr11:110,199,671-110,199,778	July 2007	GCCACAAACTGCCAATTCATAA	GGACTGCACACACCAGACACA	Yes		5/11/07		no poly		no poly					no poly	no poly
439	12	2	5	110.529	D11Dcr110.529	145		SSLP	4	no poly			129X1>>B6								no poly			1	D11Mit334			D11Mit334v2	D11Dcr23	chr11:110,574,351-110,574,495	July 2007	AGACGCTACCTTGGAGATACTGAATT	GGTTGCCTTTAGAACTCTCACTTTTCT	Yes		5/11/07
430	12	2	4	111.259	D11Dcr111.259	102		SSLP	1				no poly								no poly			1	D11Mit202			D11Mit202v2	D11Dcr24	chr11:111,304,634-111,304,734	July 2007	CCTGGTCATTGTGCCCCTTA	CAGAAAGCACAGTGAAAAGGGATAA	Yes		5/11/07
437	12	2	3	112.227	D11Dcr112.227	101		SSLP	2	no poly			no poly								no poly			1	D11Mit301			D11Mit301v2	D11Dcr25	chr11:112,273,100-112,273,200	July 2007	GTCTCATCGGGTTAAACAGCAGTATT	TGATGTGAGGCTAAGTACCTCAAAAT	Yes		5/11/07
424	12	2	12	112.329	D11Dcr112.329	105		SSLP	2	no poly			129X1>>B6								no poly			1	D11Mit61			D11Mit61v2	D11Dcr26	chr11:112,374,464-112,374,568	July 2007	GCTTACAAGTCCACTCTGGTTCTTTT	GCCTCTGTGAGTGCTTGCATT	Yes		5/11/07
429	12	2	19	113.063	D11Dcr113.063	108		SSLP	0				no poly								no poly			1	D11Mit168			D11Mit168v2	D11Dcr27	chr11:113,108,165-113,108,272	July 2007	GGATTTGACTTTTAACCTCCATGAA	GAAAAGATAAGAAACAGCCACTACTTCTTA	Yes		5/11/07
433	12	2	23	114.083	D11Dcr114.083	111		SSLP	3	no poly		no poly	129X1>B6	no poly	no poly	no poly		129S1>B6	129P3>B6		no poly			1	D11Mit253			D11Mit253v2	D11Dcr28	chr11:114,128,334-114,128,444	July 2007	AGAGCCTGCCTGAAAAGAAACA	GAGAGCTCACACCTCAAACCATAAC	Yes		5/11/07		FVB>B6		MRL>B6				129>DBA1	no poly	no poly
432	12	2	4	114.946	D11Dcr114.946	162		SSLP	2	no poly		no poly	no poly	no poly	no poly	no poly		no poly	no poly		no poly			1	D11Mit214			D11Mit214v2	D11Dcr29	chr11:114,991,772-114,991,933	July 2007	TCATACAGCCTTCAACAATGACAATA	TCCTCCTCTGGCAACTGCATA	Yes		5/11/07		no poly		no poly				no poly	no poly	no poly
1010	12			115.74	D11Dcr115.740	96		SSLP		FVB>>MRL																		D11Dcr115.740		chr11:115,740,745-115,740,840		GTCCATGTAACACACACGCATG	CCTCTGAATTGACCAGAGAGGAAA	On order
1011	12			116.048	D11Dcr116.048	102		SSLP		no poly																		D11Dcr116.048		chr11:116,048,021-116,048,122		CAATACATTTGTGATAATCGCGC	CACCTGGGTTTATTTTTATTCTTTTGT	On order
431	12	2	4	116.179	D11Dcr116.179	101		SSLP	2	no poly		B6>>DBA	B6>>129X1	no poly	no poly	no poly		B6>>129S1	B6>>129P3		B6>>BALB			1	D11Mit203			D11Mit203v2	D11Dcr30	chr11:116,224,669-116,224,769	July 2007	TCCCCGACACAATAACCCC	ACTCAGAGTCATGTTCTAATTGTGCTTA	Yes		5/11/07		no poly		no poly				no poly	FVB>>129X1	MRL>>129X1
194	12	2	4	120.812	D11Dcr120.812	109		SSLP	1	no poly			no poly								no poly		no poly	1	D11Mit69			D11Mit69v2	D11Dcr31	chr11:120,857,552-120,857,660	July 2007	CCCCCAGAGTTGCTGCAATA	CTTGACCTGATGTAGTTTCTGTTGAATA	Yes	only one primer hits	5/11/07
917	12			121.8	chr 11 end			PCR																						chr 11 ends ~121.8 Mb				On order
440	13	2	10	47.63	D12Dcr47.630	94		SSLP	2	FVB>>MRL			B6>>129X1								B6>>BALB			1				D12Jax41.918	D12Dcr1	chr12:47,855,790-47,855,883	July 2007	ATCTCGCTCTGTGGTTTGTGTGT	CCTCCAAATATACTCACAAGCATATGTAT	Yes		5/11/07
442	13	2	9	55.874	D12Dcr55.874	108		SSLP	3	no poly			no poly								no poly	fuzzy bands		1				D12Jax50.128	D12Dcr2	chr12:56,057,739-56,057,846	July 2007	GAGCTGTCCACTGACCCCATA	CACGAGCCTCGATGTTCACA	Yes		5/11/07
443	13	2	3	60.732	D12Dcr60.732	96		SSLP	4	FVB>MRL		no poly	no poly								no poly			1				D12Jax55.012	D12Dcr3	chr12:60,915,467-60,915,562	July 2007	CTTTATGGGTTACACTGCCGAGA	GGCGTTAGTGCTGTGCAACA	Yes		5/11/07		no poly		B6>MRL					no poly	129X1>MRL
444	13	2	19	65.732	D12Dcr65.732	98		SSLP	1				B6>>129X1								B6>>BALB			1				D12Jax60.067	D12Dcr4	chr12:65,915,347-65,915,444	July 2007	CCTCTCCTTACTCCAGAGCCAA	GGGCAGTTGAGTGGGTGACTT	Yes		5/11/07
445	13	2	66	71.003	D12Dcr71.003	104		SSLP	2	MRL>>FVB			no poly								B6>>BALB			1				D12Jax65.349	D12Dcr5	chr12:71,186,219-71,186,322	July 2007	CCTTGAACTTGTGACCCTGACA	CAAGTGTGAGTTAGAGTGTTACTATATCTGCA	Yes		5/11/07
543	13	2	13	75.152	D12Dcr75.152	104		SSLP	1				no poly								no poly			1				D12Jax75.152	D12Dcr6	chr12:75,334,805-75,334,908	July 2007	CACACATTTATTTCACTCATTCATCAA	GCCTATATGACATCTATGGGCATGTA	Yes		5/11/07
544	13	2	12	80.34	D12Dcr80.340	103		SSLP	2	no poly			B6>>129X1								no poly			1				D12Jax80.340	D12Dcr7	chr12:80,522,494-80,522,596	July 2007	ATCCTCTCTTTCTTACTCATGTACACTCTTAT	TAAACTACACTCATCAAAACCCTGTGT	Yes		5/11/07
545	13	2	8	85.06	D12Dcr85.060	96		SSLP	1	no poly		no poly	no poly								no poly			1				D12Jax85.060	D12Dcr8	chr12:85,511,395-85,511,490	July 2007	GCTAAGTGACCAGATCTTAAATGTTCA	GGTAGTTAGCATAGTCATTATCTCTTATCCTTAT	Yes		5/11/07		no poly		no poly					no poly	no poly
546	13	2	3	90.055	D12Dcr90.055	99		SSLP	1	no bands		no bands	no poly	no poly	no poly	no poly		no poly	no poly		no poly			1			Yes	D12Jax90.055	D12Dcr9	chr12:90,775,522-90,775,620	July 2007	ACACAGTGGTTCTTACAGAACCGTT	GCTTGCTAGAATTTCCCAGGCT	Yes		5/11/07		no bands		no bands					no bands	no bands
547	13	2	20	94.722	D12Dcr94.722	96		SSLP	2	no poly			no poly								no poly			1			Yes	D12Jax94.722	D12Dcr10	chr12:95,560,088-95,560,183	July 2007	CAAAAATAACCAAATTATAACACAAGTACACA	GCTGACCTGAACAAAACACTCTCTAT	Yes		5/16/07
918	13			121.2	chr 12 end			PCR																						chr 12 ends ~121.2 Mb				On order
667	14	2		20.438	D13Dcr20.438	127		SSLP	2	MRL>>FVB			no poly								BALB>>B6		B10>>B6	1				D13Mit3v3	D13Dcr1	chr13:20,523,201-20,523,327	July 2007	GAAGAACATCTTTTGCAGAGAACACA	TAGAGTCACTGTCACCTGGAAGCTATT	Yes		Fuzzy
12	14	2	12	31.618	D13Dcr31.618	96		SSLP	2	no poly			no poly								no poly		no poly	1			Yes	D13Jax31.056	D13Dcr2	chr13:31,702,420-31,702,515	July 2007	CAAAGAGCTGGTGATTAATGAGGAT	AGAAAAGAATGAGGCCAGTACATGT	Yes		5/16/07
13	14	2	22	36.683	D13Dcr36.683	96		SSLP	1	no poly		DBA>>B6	no poly								BALB>>B6		Y2	1			Yes	D13Jax36.085	D13Dcr3	chr13:36,768,179-36,768,274	July 2007	AGTGAAATGTTTTGTGTGTGACACA	CCTCCACATTTCATAACTATACATTTTGT	Yes		5/16/07		no poly		no poly					no poly	no poly
14	14	2	6	41.673	D13Dcr41.673	101		SSLP	1	no poly			no poly								B6>BALB		no poly	1			Yes	D13Jax41.140	D13Dcr4	chr13:41,758,108-41,758,208	July 2007	AGCAACCGTGGTTTCTAGGAAGT	TTTCTGAACACGACTTCCAGCAT	Yes		5/16/07
1028	14			100.003	D13Dcr100.003	96		PCR	2	no poly	no poly		no poly	no poly			no poly	no poly										D13Dcr100.003		chr13:100,003,138-100,003,233		TGACATCCTCAAGTACTAAGCACGT	TGTTGATTGTATGTATGTGAATGCTTGT	On order				no poly		no poly					no poly	no poly
1029	14			110.037	D13Dcr110.037	99		PCR	2	no poly	no poly		no poly	no poly			no poly	no poly										D13Dcr110.037		chr13:110,037,635-110,037,733		CAGGCTGAAACTGTTGATTATTCTCA	CTGACCAGAACTCTACCACCATGT	On order				no poly		no poly					no poly	no poly
1030	14			120.035	D13Dcr120.035	107		PCR	2	no poly	no poly		no poly	no poly			no poly	no poly										D13Dcr120.035		chr13:120,035,431-120,035,537		GCCTCAATGCACACTGTACACA	TGCTTTTTTACAATTTGATTTTAGTGTTTA	On order				B6>>FVB		B6>>MRL					129X1>>FVB	129X1>>MRL
919	14			120.2	chr 13 end			PCR																						chr 13 ends ~120.2 Mb				On order
864	15			9.083	D14Dcr9.083	102		PCR	2	no poly		B6>DBA	B6>129X1	S1>>X1	P3>>X1	no poly		129S1>B6	129P3>B6									D14Dcr9.083		chr14:9,083,428-9,083,529		AATTTTAAATGTAACTAGTGTATTCTTTCTGGA	AAGGACTGCTCTATGACACCCAAT	On order				B6>FVB		B6>MRL					no poly	no poly
865	15			22.002	D14Dcr22.002	96		PCR	1	no poly		no poly	no poly	no poly	no poly	no poly		no poly	no poly									D14Dcr22.002		chr14:22,002,142-22,002,237		CCCATGAAAACACAGGGAATAAAT	AGTGTTTATTGATTCCTGTTGCTTTG	On order				no poly		no poly					no poly	no poly
646	15	2	8	50.02	D14Dcr50.020	97		SSLP	2	FVB>>MRL			B6>>129X1								B6>>BALB			1				D14Dcr50.020	D14Dcr1	chr14:51,718,475-51,718,571	July 2007	GCACCATCTCTTCTCAATAAACGAA	GATCTGTAACAGAATCCAATGTGAGTGT	Yes		5/16/07
647	15	2	22	51.097	D14Dcr51.097	98		SSLP	2				B6>129X1								B6>BALB			1				D14Dcr51.097	D14Dcr2	chr14:52,795,718-52,795,815	July 2007	ACTGACATATGGCACATGCATCTT	TTTGTGCTGTATATGTTTGAGTGTATTTGT	Yes		5/16/07
681	15	4	31	53.588	D14Dcr53.588	100		SSLP	2				129X1>>B6															D14Dcr53.588	D14Dcr11	chr14:55,253,026-55,253,125	July 2007	CCTGGCCCACAGACACATTT	TTATGGCTTCCCAGACCTTTGAT	Yes		6/21/07
682	15	4	5	54.326	D14Dcr54.326	98		SSLP	3				no poly															D14Dcr54.326	D14Dcr12	chr14:55,991,700-55,991,797	July 2007	AGTGTGAGCTTTTAGCGTGCG	GTGTGCCAACCCAGGATATGAT	Yes		6/21/07
683	15	4	19	54.334	D14Dcr54.334	99		SSLP	1				no poly															D14Dcr54.334	D14Dcr13	chr14:55,998,958-55,999,056	July 2007	TTAAGACAAAGAAGGTAGAGAGACCACA	GGCTTTGAAGTCAGATAAGAGTCTATGT	Yes		6/21/07
648	15	2	3	55.513	D14Dcr55.513	96		SSLP	4	no poly			no poly								no poly			1				D14Dcr55.513	D14Dcr3	chr14:57,178,688-57,178,783	July 2007	AAGAGCAACCAGGGAAATATGAGA	GGGCGTGTAGTAGGTAGCAGTGAT	Yes		5/16/07
649	15	2	6	56.002	D14Dcr56.002	93		SSLP	1				no poly								no poly			1				D14Dcr56.002	D14Dcr4	chr14:57,667,461-57,667,553	July 2007	TGCTGCTCCTGATTTGGGATA	GAAAAGGTCAGTTCCCTTGGAATATAT	Yes		5/16/07
650	15	2	5	56.211	D14Dcr56.211	96		SSLP	2				129X1>>B6								no poly			1				D14Dcr56.211	D14Dcr5	chr14:57,876,503-57,876,598	July 2007	CACAAGCTGTGCTCTGGTCTACA	CGTCTTAGTTGCTGCTTCTTTTGAT	Yes		5/16/07
84	15	2	3	113.71	D14Dcr113.710	107		SSLP	1	no poly			no poly								no poly		no poly	1			Yes	D14Jax105.894	D14Dcr6	chr14:115,227,732-115,227,838	July 2007	CAGGCACTCGTAGTCGTGTAAGA	TTGTTAGCAAGAGAATCAATGATTTATTT	Yes		5/16/07
15	15	2	4	116.408	D14Dcr116.408	102		SSLP	1				no poly								no poly		Y2	1			Yes	D14Jax108.595	D14Dcr7	chr14:117,924,597-117,924,698	July 2007	TCTACCACAAGGCTTCCTTGTCA	AACTGGTGAAATTAAAGCCTAAGTGTGT	Yes		5/16/07
85	15	2	37	116.89	D14Dcr116.890	96		SSLP	0				no poly								no poly		no poly	1			Yes	D14Jax109.080	D14Dcr8	chr14:118,407,752-118,407,847	July 2007	GGAAATAAATGCACACAACTTTAGAAA	AATTAATGTTTTCCAGTTCTGCTTTGT	Yes		5/16/07
668	15	2		117.317	D14Dcr117.317	105		SSLP	2	MRL>>FVB			B6>129X1								no poly			1				D14Mit97v2	D14Dcr9	chr14:118,833,381-118,833,485	July 2007	AATCTTCCTGCTATACCTGCTGTGT	GCTCAGTCTTTCAAATGCACAAGTT	Yes		Fuzzy
16	15	2	12	119.27	D14Dcr119.270	92		SSLP	1				no poly								no poly		no poly	1			Yes	D14Jax111.224	D14Dcr10	chr14:120,534,300-120,534,391	July 2007	CCCCATGATTTAAAATTTGTCAGAAT	GAAAGCACACCTTTTGGTGGTTTA	Yes		5/16/07
920	15			125.2	chr 14 end			PCR																						chr 14 ends ~125.2 Mb				On order
866	16			15.189	D15Dcr15.189	96		PCR	3	MRL>FVB		no poly	no poly	S1>>X1	P3>>X1	no poly		129S1>>B6	129P3>>B6									D15Dcr15.189		chr15:15,189,350-15,189,445		CACGCATACCTACACAGACAAATACA	AGGAATTTGAGTGCCATATAGCATAA	On order				FVB>>B6		MRL>>B6					FVB>>129X1	MRL>>129X1
17	16	2	22	57.514	D15Dcr57.514	98		SSLP	2	no poly			no poly								no poly		no poly	1			Yes	D15Jax57.842	D15Dcr1	chr15:57,516,420-57,516,515	July 2007	TGAGAGGTTAGTTAAAAAGTATAACTAATTGTTGT	TGTATTTGCATATTTAGGTTTTGTGTGT	Yes		5/16/07
18	16	2	20	69.242	D15Dcr69.242	96		SSLP	2	no poly			no poly								no poly		no poly	1			Yes	D15Jax69.614	D15Dcr2	chr15:69,243,416-69,243,511	July 2007	ATGAGCTCTTACTACCTAATAGAAAATATAACACA	GGAAAATGCTAACGTGCCAAAA	Yes		5/16/07
86	16	2	23	70.087	D15Dcr70.087	106		SSLP	0				no poly								no poly		no poly	1			Yes	D15Jax70.458	D15Dcr3	chr15:70,087,936-70,088,041	July 2007	TTTGCCTAATCTCCATGGGTACTAT	CTTTTATTTGTGGGTATGTGTGCAT	Yes		5/16/07
19	16	2	9	70.887	D15Dcr70.887	100		SSLP	3	no poly		no poly	129X1>B6								BALB>B6		Y2	1			Yes	D15Jax71.259	D15Dcr4	chr15:70,887,962-70,888,059	July 2007	GCATCCCATGCTGCTATCAA	CAGGCTATGTTCTCAGATAGGATTCATT	Yes		5/16/07		no poly		no poly					129X1>>FVB	129X1>>MRL
867	16			92.037	D15Dcr92.037	96		PCR	2	no poly		no poly	no poly	S1>>X1	P3>>X1	no poly		129S1>>B6	129P3>>B6									D15Dcr92.037		chr15:92,037,488-92,037,583		AGTGTTTTCCCATGATTTTGCA	CAAATAGACAGGATCAGAGAAGAAATTAATT	On order				no poly		no poly					no poly	no poly
921	16			103.5	chr 15 end			PCR																						chr 15 ends ~103.5 Mb				On order
197	17	2	39	7.234	D16Dcr7.234	111		SSLP	3	MRL>>FVB			129X1>>B6								BALB>>B6	het upper band weak	no poly	1	D16Mit131		Yes	D16Mit131v2	D16Dcr2	chr16:7,319,165-7,319,275	July 2007	CTGGTGGTGGTGTTGATGGTAGT	GTCTTCTGATGTTCACATACATGTGAAA	Yes		5/16/07
868	17			31.033	D16Dcr31.033	96		PCR	3	no poly		no poly	no poly	no poly	no poly	no poly		no poly	no poly									D16Dcr31.033		chr16:31,033,694-31,033,789		AGTGCCAGGGCGGTATCA	GAGCTCTGTCCCTAGTATCCATGTTAA	On order				B6>FVB		B6>MRL					129X1>>FVB	129X1>>MRL
869	17			39.106	D16Dcr39.106	96		PCR	2	MRL>>FVB		no poly	no poly	no poly	no poly	no poly		no poly	no poly									D16Dcr39.106		chr16:39,106,888-39,106,983		TTTGTGTAACTTCTAGTGATGGGCTCT	GGAAAGATATGGGCAATCTGTGT	On order				B6>>FVB		B6>MRL					129X1>>FVB	129X1>MRL
922	17			98.3	chr 16 end			PCR																						chr 16 ends ~98.3 Mb				On order
467	18	2	100	27.386	D17Dcr27.386	105		SSLP	3	no poly			129X1>>B6								BALB>>B6			1	D17Mit198		Yes	D17Mit198v2	D17Dcr1	chr17:27,796,091-27,796,195	July 2007	CCTCCTGCTTCTACCTCCCAA	CAACCTTTCAAGTCAGATGTGTATGTCTATAT	Yes		5/16/07
465	18	2	8	28.684	D17Dcr28.684	124		SSLP	1	FVB>MRL		B6>DBA	B6>>129X1								B6>BALB			1	D17Mit167		Yes	D17Mit167v2	D17Dcr2	chr17:29,093,705-29,093,826	July 2007	AATTAAGTATACTTGCTGGTGTGTGC	TCTTCTGTGACTATCTCTGATGCC	Yes		5/16/07		no poly		B6>MRL					FVB>129X1	no poly
455	18	2	14	30.631	D17Dcr30.631	117		SSLP	1				no poly								no poly			1	D17Mit81		Yes	D17Mit81v2	D17Dcr3	chr17:31,041,350-31,041,466	July 2007	AATCTATCTCATATGCATCTCTGTGTAACA	GCACCTGTCCTCGGCAAA	Yes		5/16/07
448	18	2	29	33.207	D17Dcr33.207	117		SSLP	0				no poly								no poly			1	D17Mit16		Yes	D17Mit16v2	D17Dcr4	chr17:33,737,677-33,737,793	July 2007	ACAGCCATGTCATACCCAGAAGA	GGTAGAAGATAAAAGAAATACCTGATAGCTGT	Yes		5/16/07
451	18	2	35	33.344	D17Dcr33.344	119		SSLP	1				no poly								B6>>BALB			1	D17Mit62		Yes	D17Mit62v2	D17Dcr5	chr17:33,874,680-33,874,798	July 2007	ATATATGAGCCTATGGGCACCCTT	ATATAGCCTGAGACATTCTGCCATTT	Yes		5/16/07
471	18	2	12	34.143	D17Dcr34.143	96		SSLP	1	MRL>FVB			no poly								no poly			1	D17Mit231		Yes	D17Mit231v2	D17Dcr6	chr17:34,672,310-34,672,405	July 2007	TGTCTTGTCTCACTGTCGGTGTCT	AGAGGGTGTGGGTATGTGTTTGT	Yes		5/16/07
472	18	2	100	35.547	D17Dcr35.547	107		SSLP	1	FVB>MRL		B6>>DBA	B6>129X1								no poly			1	D17Mit233		Yes	D17Mit233v2	D17Dcr7	chr17:36,076,124-36,076,230	July 2007	TCTACAGAATGAGTTCCAGGGCA	CAGAACCCTGAGACCTGAAAATATTT	Yes		5/16/07		no poly		B6>MRL					FVB>>129X1	no poly
450	18	2	6	44.775	D17Dcr44.775	209		SSLP	0				no poly								no poly			1	D17Mit49		Yes	D17Mit49v2	D17Dcr8	chr17:45,448,461-45,448,669	July 2007	CTCACATCAATGCCAGTGGTG	GGAAATCCACGTGAGCGCT	Yes		5/16/07
468	18	2	8	45.602	D17Dcr45.602	127		SSLP	2	no poly			no poly								no poly	129 failed		1	D17Mit200		Yes	D17Mit200v2	D17Dcr9	chr17:46,275,664-46,275,790	July 2007	GAGGCAGAAACCAACATTCAGAA	TTCCCGAGCCTCCAGTTTT	Yes		5/16/07
475	18	2	11	46.922	D17Dcr46.922	124		SSLP	2	no poly		DBA>B6	129X1>B6								no poly			1	D17Mit250		Yes	D17Mit250v2	D17Dcr10	chr17:47,596,643-47,596,766	July 2007	GGTGGCAAATGAGACTGTGTGT	AACGCCCTCCCTCCTCTGT	Yes		5/16/07		FVB>B6		MRL>B6					no poly	no poly
453	18	2	43	47.033	D17Dcr47.033	101		SSLP	2				no poly								BALB>>B6			1	D17Mit68		Yes	D17Mit68v2	D17Dcr11	chr17:47,707,139-47,707,239	July 2007	ATATAGTCCTGACATCATGCTTTGTGT	CCAGCCTGGGATACCCAGTAA	Yes		5/16/07
447	18	2	21	47.185	D17Dcr47.185v2	117		SSLP	2				B6>>129X1								B6>>BALB			1	D17Mit66		Yes	D17Mit66v2	D17Dcr12	chr17:47,859,537-47,859,653	July 2007	GATTGCACAGATGGGCACAC	TCTGGGTCCATCATCACAACTCT	Yes		5/16/07
466	18	2	7	48.171	D17Dcr48.171	119		SSLP	3				129X1>>B6								BALB>>B6			1	D17Mit178		Yes	D17Mit178v2	D17Dcr13	chr17:48,845,637-48,845,755	July 2007	ACACAATTTCTTTTAGTGGGTTCCA	TCAACCTCTGATCTCATTATATGTGTACA	Yes		5/16/07
461	18	2	100	52.124	D17Dcr52.124	102		SSLP	2	MRL>>FVB			no poly								BALB>>B6			1	D17Mit139		Yes	D17Mit139v2	D17Dcr14	chr17:52,798,623-52,798,724	July 2007	ACCAGACATGTGAGTACTGCACAGA	CATGGGCTAAGCATATTCAAACC	Yes		5/16/07
348	18	2	8	60.378	D17Dcr60.378	104		SSLP	1				no poly								no poly		no poly	1			Yes	D17Jax59.028	D17Dcr15	chr17:60,832,391-60,832,494	July 2007	GCACCCTAAACAACGCCTTTT	TGCAATTATAGAATAAAGTCAATTTTGACTCT	Yes		5/16/07
349	18	2	7	60.902	D17Dcr60.902	97		SSLP	1				no poly								no poly		no poly	1			Yes	D17Jax59.552	D17Dcr16	chr17:61,356,550-61,356,646	July 2007	CAGTTTCTAACCATTGTTTCTGGACA	TTCTGCTTAGAGAACAGTTTGGCTCT	Yes		5/16/07
360	18	2	20	60.978	D17Dcr60.978	106		SSLP	1				no poly								no poly		no poly	1			Yes	D17Jax59.629	D17Dcr17	chr17:61,432,841-61,432,946	July 2007	TTAAGCTAATGATAATTTTGTATAAACAGTACACA	TGATTTTCAAGGGAGATTTACACTTTT	Yes		5/16/07
368	18	2	13	61.248	D17Dcr61.248	99		SSLP	3	no poly			no poly								no poly			1			Yes	D17Jax59.902	D17Dcr18	chr17:61,702,764-61,702,862	July 2007	ATCAAAACAAAGTAGGATTAAATGGTATGT	ATGTTTTGTCTCAAGCTTGTGCAT	Yes		5/16/07
701	18			61.369	D17Dcr61.369	105		SSLP	1				B6>129X1								no poly		no poly					D17Dcr61.369	D17Dcr26	chr17:61,369,835-61,369,939	July 2007	TGAACCATACAAATTCAATACTTTCCTCT	CCTGTCTCAAAAACCAAACGAGA	Yes
369	18	2	13	61.395	D17Dcr61.395	99		SSLP	3	no poly		no poly	no poly								no poly			1			Yes	D17Jax60.050	D17Dcr19	chr17:61,849,811-61,849,909	July 2007	CCCTCCTTTATTCTCTCACTACTCCTT	ACCTCTGAATATGTGTCATGCACA	Yes		5/16/07		no poly		no poly					no poly	no poly
361	18	2	10	61.609	D17Dcr61.609	103		SSLP	3				no poly								no poly		no poly	1			Yes	D17Jax60.265	D17Dcr20	chr17:62,063,236-62,063,338 & chr17:62,240,582-62,240,684 (2 hits!)	July 2007	CTGCCTCCCCCTTTCACA	TTGGGTAGTGTATACGTGGATGGT	Yes		5/16/07
700	18			61.636	D17Dcr61.636	101		SSLP	2	no poly			no poly								no poly		no poly					D17Dcr61.636	D17Dcr27	chr17:61,636,955-61,637,055	July 2007	AGGGTTGCTTCTGTGGGTATCTT	AAGATAAGTCTAATTTTTGCAGATTTATTGTGT	Yes
702	18			61.646	D17Dcr61.646	98		SSLP	2	no poly			no poly								no poly		no poly					D17Dcr61.646	D17Dcr28	chr17:61,646,766-61,646,863	July 2007	AACTCCCCACACCCTTAACACA	GCATCATGCACACAGAACTTTGA	Yes
703	18			61.7631	D17Dcr61.763.1	105		SSLP	3	no poly			no poly								no poly		no poly					D17Dcr61.763.1	D17Dcr29	chr17:61,763,303-61,763,407	July 2007	TGACAGAGTATTTCACGAGGTAGTTCA	AGTGCCATTATTTTATTATTTCCCACA	Yes
704	18			61.7632	D17Dcr61.763.2	102		SSLP	1				no poly								no poly		no poly					D17Dcr61.763.2	D17Dcr30	chr17:61,763,790-61,763,891	July 2007	TTCCTTCCTTCCCCCTCTTCT	GGAGGCAGAGCTAAGAGTTTCATAGA	Yes
463	18	2	7	65.24	D17Dcr65.240	136		SSLP	3	no bands			no poly								B6>>BALB			1	D17Mit152		Yes	D17Mit152v2	D17Dcr21	chr17:65,689,811-65,689,946	July 2007	TGACAGTGTGTGCCCAGTATTCTA	AAAAATGAGATCAAGATGGGGAAAA	Yes		5/16/07
457	18	2	2	73.705	D17Dcr73.705	166		SSLP	2	no poly			no poly	X1>>S1	X1>>P3	P3>S1		B6>>129S1	B6>>129P3		no poly			1	D17Mit93		Yes	D17Mit93v2	D17Dcr22	chr17:74,149,986-74,150,151	July 2007	TGAACTAAGATGTCCTTCGAGTGTTT	AAATCCCCGGTGAATGAGTTATC	Yes		5/16/07
473	18	2	100	74.849	D17Dcr74.849	111		SSLP	2	no poly		no poly	no poly	S1>>X1	P3>>X1	no poly		129S1>>B6	129P3>>B6		no poly			1	D17Mit241		Yes	D17Mit241v2	D17Dcr23	chr17:75,343,832-75,343,942	July 2007	CCTCTTTCAAATTCATAGCCTCTTTT	CAGAATGAGCAGGTTGTATTAAGGAA	Yes		5/16/07		no poly		no poly					no poly	no poly
464	18	2	24	84.409	D17Dcr84.409	105		SSLP	0				129X1>>B6	no poly	no poly	no poly		129S1>>B6	129P3>>B6		no poly			1	D17Mit155		Yes	D17Mit155v2	D17Dcr24	chr17:84,900,955-84,901,059	July 2007	CGATTGAGAAGGTTGGGTTTATATATT	TCATGGGTTCTATTTCTTTGTTGTTTT	Yes		5/16/07
454	18	2	2	85.542	D17Dcr85.542	130		SSLP	1	FVB>>MRL			B6>>129X1	no poly	no poly	no poly		B6>>129S1	B6>>129P3		no poly			1	D17Mit76		Yes	D17Mit76v2	D17Dcr25	chr17:86,033,235-86,033,364	July 2007	TCACCCAGATTCTTGTAAACTGTTTT	AAGCTTAGTGTTTCGCAAGTTATTTTAA	Yes		5/16/07
923	18			95.2	chr 17 end			PCR																						chr 17 ends ~95.2 Mb				On order
870	19			4.111	D18Dcr4.111	96		PCR	3	no poly		B6>DBA	B6>129X1	no poly	no poly	no poly		no poly	no poly									D18Dcr4.111		chr18:4,111,250-4,111,345		CTGCCCACGTGCACATACAT	AAGACCAAGCTGCACATCTGC	On order				B6>FVB		B6>MRL					no poly	no poly
871	19			30.394	D18Dcr30.394	98		PCR	2	MRL>>FVB		no poly	129X1>>B6	X1>>S1	X1>>P3	no poly		no poly	no poly									D18Dcr30.394		chr18:30,394,542-30,394,639		GGAGAGTCATATTTAACCACATGCTAAGTA	AAAATGGTACATTCCTAAGCACTCTGT	On order				no poly		MRL>>B6					129X1>>FVB	no poly
872	19			51.219	D18Dcr51.219	102		PCR	3	MRL>FVB		no poly	B6>>129X1	S1>>X1	P3>>X1	no poly		no poly	no poly									D18Dcr51.219		chr18:51,219,642-51,219,743		GGCAACAATAAAGCAAGATAAATTCATA	CATCAATCAAGCACTATACAATGAAATGT	On order				no poly		MRL>B6					FVB>>129X1	MRL>>129X1
20	19	2	7	76.932	D18Dcr76.932	96		SSLP	1	FVB>>MRL			no poly								no poly		no poly	1			Yes	D18Jax77.070	D18Dcr1	chr18:76,966,441-76,966,536	July 2007	CCCAGGATTCCCTGTCCAAGGGGACAAA	AGGGCGCTTTCTTGATTGATT	Yes		5/16/07
350	19	2	10	77.63	D18Dcr77.630	98		SSLP	2				no poly								no poly		no poly	1			Yes	D18Jax77.847	D18Dcr2	chr18:77,665,192-77,665,289	July 2007	AGGGATTTTTCAACACCCGTT	GGTGCCAAGATGCTGAGGTATAT	Yes		5/16/07
351	19	2	15	77.728	D18Dcr77.728	100		SSLP	2				no poly								no poly		Y2	1			Yes	D18Jax77.944	D18Dcr3	chr18:77,762,753-77,762,852	July 2007	AGCAGGCCCTCAGGAAGACT	CGAGATGCTTACAGCCACCAA	Yes		5/16/07
21	19	2	9	77.908	D18Dcr77.908	96		SSLP	1				129X1>B6								no poly		no poly	1			Yes	D18Jax78.055	D18Dcr4	chr18:77,942,873-77,942,968	July 2007	CCCAACTCTCAGAAGGGAACTAAA	CATCATTTCCAGTTGGGAGTCTTT	Yes		5/16/07
924	19			90.7	chr 18 end			PCR																						chr 18 ends ~90.7 Mb				On order
878	20			0.01	Col17a1-5'UTR-3'UTR	45662	5499	LongAmp Sequencing														both fail?						Col17a1-5'UTR-3'UTR		chr19:47,720,919-47,766,580		CCAGCAAGTGTCAGATAATTGGAA	CAGTGGAAAGTGCTTAAATAAAAACCA	On order
881	20			0.02	Col17a1-5'UTRv2F			PCR														fails in reaction with exon 14R						Col17a1-5'UTRv2F				GCAAACCACGGCGCA		On order
882	20			0.03	Col17a1-5'UTRv3F			PCR														works in reaction with exon 14R						Col17a1-5'UTRv3F				AAGGGAGAGAAGAAGCGAACATT		On order
827	20			0.1	mCol17a1Ex1F-5R	10391	301	qPCR																				mCol17a1Ex1F-5R		chr19:47,755,935-47,766,325		AGCTCCTCCAGACGCGAAG	GGTAGAGGCCGGTGAGTGC	On order
828	20			0.2	mCol17a1Ex5F-10R	5831	324	qPCR																				mCol17a1Ex5F-10R		chr19:47,750,062-47,755,892		ATGACCCGCCATGGAACTTA	TGCTGAATCATAGGTTCCGGAC	On order
885	20			0.25	mCol17a1Ex13F-14R	1022	131	PCR																				mCol17a1Ex13F-14R		chr19:47,745,958-47,746,979		CATACGGAGCGAAGAAAAACGT	CAGAATCAGGAACTTGCAGTCTTTAT	On order
829	20			0.3	mCol17a1Ex18F-23R	2687	301	qPCR																				mCol17a1Ex18F-23R		chr19:47,740,388-47,743,074		CTGGATTAGGCAAGGCTGAGC	CCACGAGGTCCCATGGG	On order
830	20			0.4	mCol17a1Ex24F-31R	4170	323	qPCR																				mCol17a1Ex24F-31R		chr19:47,735,322-47,739,491		AGGGCCTTCCTGGTGTCC	CATCCCTGTCAAGCCTTGTTC	On order
831	20			0.5	mCol17a1Ex31F-37R	5605	307	qPCR																				mCol17a1Ex31F-37R		chr19:47,729,688-47,735,292		TGGAGACCCAGGAAAGCCA	GAGGACCTCAGAGATGGAGCTG	On order
832	20			0.6	mCol17a1Ex40F-44R	1994	338	qPCR																				mCol17a1Ex40F-44R		chr19:47,726,301-47,728,294		CAGGATCCTTCCTGACTGACTCA	GATGGTGATGACAGGCCCTG	On order
833	20			0.7	mCol17a1Ex45F-47R	984	261	qPCR																				mCol17a1Ex45F-47R		chr19:47,724,775-47,725,758		TACGGTGCTGGCTTGTCCTC	GGATGTTCCTGGCAGGCC	On order
848	20			0.75	mCol17a1Ex47F-50R	1224	316	qPCR																				mCol17a1Ex47F-50R		chr19:47,723,551-47,724,774		TACGAGGAGCTACTGACCATGC	GGCCAACGATGAAGCTGC	On order
883	20			0.76	mCol17a1Ex48F-48R	102	102	PCR																				mCol17a1Ex48F-48R		chr19:47,724,544-47,724,645		CTGACTACAGAAACATCATTGGACCT	AGTATGATGAGAGGTCCTCCACACT	On order
849	20			0.9	mCol17a1Ex50F-53R	1159	301	qPCR																				mCol17a1Ex50F-53R		chr19:47,722,101-47,723,259		ACAACAAGCTGGCAGTGCG	TTCTCTCCTTTGTTCCCTCTGG	On order
884	20			0.91	mCol17a1Ex53F			PCR																				mCol17a1Ex53F				GCCCTGCTGGACCACG		On order
850	20			0.95	mCol17a1Ex51F-54R	977	301	qPCR																				mCol17a1Ex51F-54R		chr19:47,721,739-47,722,715		CAGGGTCTGCTACAAGGGATG	TCTTCCTTCTCCCAGTATAGACTTGG	On order
612	20	2	18	5.011	D19Dcr5.011	96		SSLP	2	FVB>>MRL	PWD>>B6	no poly	no poly	no poly			no poly	no poly			no poly			1			Yes	D19Dcr5.011	D19Dcr1	chr19:5,011,606-5,011,701	July 2007	ATTAAACACATGCATTTTCATACAAACA	TTCAGGGATTGTAGCACCAGACT	Yes		4/5/07,5/16/07
613	20	2	7	5.084	D19Dcr5.084	104		SSLP	2	FVB>MRL	PWD>>B6	DBA>>B6	no poly	no poly			AJ>>B6	no poly			BALB>>B6			1			Yes	D19Dcr5.084	D19Dcr2	chr19:5,084,596-5,084,699	July 2007	TACTGAAGACACAGGGAACACATCA	CTGCATGTGTGAGCGGATATAAA	Yes		4/5/07,5/16/07		FVB>>B6						DBA1>>129
614	20	2	5	5.222	D19Dcr5.222	98		SSLP	1	MRL>FVB	no poly	no poly	no poly	no poly			AJ>>B6	no poly			BALB>>B6			1			Yes	D19Dcr5.222	D19Dcr3	chr19:5,222,811-5,222,908	July 2007	AGCAGAGAACACCCATCTCCAT	CCGTCTATGTAAGTTGAATGTTTTGAATT	Yes		4/5/07,5/16/07
896	20			10.017	D19Dcr10.017	96		PCR	2	FVB>>MRL	no poly	no poly	no poly	no poly	no poly	no poly		no poly	no poly									D19Dcr10.017	D19Dcr73	chr19:10,017,493-10,017,588		TGCCATGCCCCCTGC	CAAAAGGTTTCCAGTTCTGAGTAGAGA	On order				no poly		B6>>MRL				no poly	no poly	129X1>>MRL
897	20			10.125	D19Dcr10.125	96		PCR	2	no poly	B6>PWD	DBA>>B6	no poly	no poly	no poly	no poly		no poly	no poly									D19Dcr10.125	D19Dcr74	chr19:10,125,749-10,125,844		ACCCCAAGTGGCTCTGAGGT	TCACCATAACAGTGGGCAGAAT	On order				FVB>>B6		MRL>>B6				DBA1>>129	FVB>>129X1	MRL>>129X1
898	20			14.157	D19Dcr14.157	96		PCR			B6>>PWD																	D19Dcr14.157	D19Dcr75	chr19:14,157,545-14,157,640		ATTGGCATATGTTTCCTTAGTGGAT	CCTCCAGGGAAATCAGGAATTT	On order
899	20			14.166	D19Dcr14.166	96		PCR			B6>>PWD																	D19Dcr14.166	D19Dcr76	chr19:14,166,437-14,166,532		TGGGACATAGAAGCTACAGGAAACA	CTGCCTGAAAGTCTCCCCTCT	On order
381	20	2	15	17.565	D19Dcr17.565	101		SSLP	0	no poly?	no poly		no poly	L1			no poly	129S1>B6			no poly		no poly	1			Yes	D19Jax16.777	D19Dcr4	chr19:17,573,052-17,573,152	July 2007	GGATGTGCTTGGCTCAGCT	TCTGGATCACGTAGGCTTGCA	Yes		5/16/07, 3/17/10
382	20	2	28	17.6	D19Dcr17.600	96		SSLP	1	no poly	no poly		no poly	X1>>S1			no poly	B6>>129S1			no poly		no poly	1			Yes	D19Jax16.812	D19Dcr5	chr19:17,607,619-17,607,714	July 2007	TTTTTCTTTTTGAAATGAGACCCAA	GGAAAGAATCAATTGCCTCAAAGT	Yes		5/16/07, 3/17/10
900	20			18.046	D19Dcr18.046	96		PCR			no poly																	D19Dcr18.046	D19Dcr77	chr19:18,046,851-18,046,946		AAAGAATGATACCTGAGGTTTCCTTCT	CAAAAGCCATATACTATGCTGAGTGTGT	On order
901	20			18.089	D19Dcr18.089	96		PCR			PWD>>B6																	D19Dcr18.089	D19Dcr78	chr19:18,089,744-18,089,839		AGATGAATCAGAAAAAACGTATAAACACA	GGAGTGCTGGGTTTCTCTATGGT	On order
715	20			24.008	D19Dcr24.008	96		SSLP	3	FVB>>MRL	PWD>>B6	no poly	no poly	no poly			AJ>>B6	no poly			no poly							D19Dcr24.008	D19Dcr22	chr19:24,008,730-24,008,825	July 2007	GACACGCATTCAGTTAGGACTTCAT	CTTTGAGCCCACCATAGCCTT	Yes		10/20/09, 3/17/10		FVB>>B6
720	20			24.03	D19Dcr24.030	96		SSLP	2	no poly	no poly	DBA>>B6	no poly	L1			no poly	129S1>B6			BALB>>B6							D19Dcr24.030	D19Dcr23	chr19:24,030,874-24,030,969	July 2007	TATGCTATTGACCGGAGTTGCA	TTTGTAGGATTAGCCTGCCAGG	Yes		10/27/09, 3/17/10
724	20			24.127	D19Dcr24.127	106		SSLP	1	MRL>>FVB	B6>PWD		no poly	no poly			AJ>B6	no poly										D19Dcr24.127	D19Dcr24	chr19:24,127,623-24,127,728	July 2007	ACACAGGATCTAGCCCATTGTCA	GAGGGCATTATGTGTTACACTGCA	Yes
637	20	2	8	27.054	D19Dcr27.054	108		SSLP	3	FVB>MRL	PWD>>B6	Z1	129X1>>B6	X1>>S1			AJ>>B6	129S1>>B6			BALB>>B6			1				D19Dcr27.054	D19Dcr6	chr19:27,061,621-27,061,728	July 2007	TGCACCACACAGGAGCACAT	AATCAGTGGACTCAATAAGGCAGATT	Yes		4/12/07,5/16/07		FVB>>B6						129>>DBA1
638	20	2	11	27.269	D19Dcr27.269	101		SSLP	3	MRL>>FVB		no poly	no poly	L1			no poly	129S1>B6			no poly			1				D19Dcr27.269	D19Dcr7	chr19:27,277,088-27,277,188	July 2007	AAGATTCAGAGTTCAGTGTCAGTATCACA	ATCTTTCCAGCCTCAGATATCAGAAT	Yes		4/12/07,5/16/07
615	20	2	9	28.081	D19Dcr28.081	96		SSLP	3	no poly		no poly	no poly	no poly			no poly	no poly			no poly			1			Yes	D19Dcr28.081	D19Dcr8	chr19:28,089,618-28,089,713	July 2007	TAATTGGAAGTTAATTTCATGTAAAAGTCAT	GTGTGCACTGTCCAGGTCAGTT	Yes		4/5/07,5/16/07
616	20	2	10	28.334	D19Dcr28.334	97		SSLP	1	no poly		no poly	no poly	no poly			B6>>AJ	no poly			no poly			1			Yes	D19Dcr28.334	D19Dcr9	chr19:28,342,910-28,343,006	July 2007	GCCAGATATATGCCTTCACAACTTT	TGCATGAAGAAATTGACAGACAATAAA	Yes		4/5/07,5/16/07
617	20	2	4	28.621	D19Dcr28.621	96		SSLP	3	no poly		no poly	no poly	no poly			B6>AJ	no poly			no poly			1			Yes	D19Dcr28.621	D19Dcr10	chr19:28,630,374-28,630,469	July 2007	CATGCAAGTACTGCCCAACATT	GCTCGGCTGTATCCACAACA	Yes		4/5/07,5/16/07
618	20	2	7	28.757	D19Dcr28.757	96		SSLP	2	no poly		no poly	no poly	S1>>X1			AJ>>B6	129S1>>B6			no poly			1			Yes	D19Dcr28.757	D19Dcr11	chr19:28,765,814-28,765,909	July 2007	TCCACAACTGGTCACCAGCAT	GTTTGGTTCCAGAGTCTCCATTCT	Yes		4/5/07,5/16/07
639	20	2	6	29.021	D19Dcr29.021	99		SSLP	2	no poly		B6>DBA	no poly	S1>>X1			no poly	129S1>>B6			no poly			1				D19Dcr29.021	D19Dcr12	chr19:29,029,666-29,029,764	July 2007	AATGAAATCTTCAGAACCCACACAA	CTCGGGATTGCTTGAGCTGT	Yes		4/12/07,5/16/07
640	20	2	100	29.108	D19Dcr29.108	96		SSLP	2	no poly		no poly	no poly	no poly			no poly	no poly			no poly			1				D19Dcr29.108	D19Dcr13	chr19:29,116,905-29,117,000	July 2007	TTGTCCTCTGACCTCCACATACA	GGCCTCTTACCTCCCTCCAA	Yes	too many hits, hits chr 5 best? USCS okay?	4/12/07,5/16/07
889	20			29.228	D19Dcr29.228	99		PCR	2	MRL>>FVB	PWD>>B6	no poly	no poly															D19Dcr29.228	D19Dcr79	chr19:29,228,868-29,228,966		TCCCCTCTTGGTCTGCTTTCT	AGACATAGATCCCAGCTTCCACTT	Yes		8/16/11		no poly		MRL>>B6				no poly	no poly	MRL>>129X1
890	20			29.285	D19Dcr29.285	96		PCR	2	no poly	PWD>>B6	no poly	no poly															D19Dcr29.285	D19Dcr80	chr19:29,285,851-29,285,946		ATTGCACACGCACATGTACACA	GGCTCAGTCATGTATCTGCGG	Yes		8/16/11		B6>FVB		no poly				no poly	129X1>FVB	no poly
891	20			29.988	D19Dcr29.988	102		PCR	3	no poly	PWD>B6	no poly	no poly															D19Dcr29.988	D19Dcr81	chr19:29,988,387-29,988,488		AGGTATAGGACACAAAATCATGCACA	CATTGGAGAGGCCTTTTATTCTTCTA	Yes		8/16/11		no poly		no poly				no poly	no poly	no poly
892	20			30.064	D19Dcr30.064	96		PCR	2	FVB>>MRL	B6>PWD	no poly	no poly															D19Dcr30.064	D19Dcr82	chr19:30,064,887-30,064,982		ACAAGTGATTTGTCTATCTCCTTTAAACA	AAAATTATATGCTAGTCTCAAAAAATGTGTG	Yes		8/16/11		no poly		B6>>MRL				no poly	no poly	129X1>>MRL
893	20			30.941	D19Dcr30.941	96		PCR	3	FVB>MRL	PWD>>B6	no poly	no poly															D19Dcr30.941	D19Dcr83	chr19:30,941,067-30,941,162		TAGATCACTTGCCCAGCATGC	AGCCAACTACCTGTTTTGACATTG	Yes		8/16/11		FVB>B6		no poly				no poly	FVB>129X1	no poly
894	20			31.375	D19Dcr31.375	96		PCR	1	no bands	PWD>>B6	no bands	no poly															D19Dcr31.375	D19Dcr84	chr19:31,375,931-31,376,026		AATTTGTCATTGAAATTATCCATAGGATAAT	CCGGTACATCTTTAGGCAGGTG	Yes		8/16/11		no poly		no bands				no bands	no poly	no bands
716	20			32.64	D19Dcr32.640	97		SSLP	2	MRL>>FVB	B6>>PWD	B6>>DBA	no poly	no poly			no poly	no poly			no poly							D19Dcr32.640	D19Dcr25	chr19:32,640,444-32,640,540	July 2007	GGCCTCTGCTGGCACTAAGA	TTGTGGTCCATGATCTGTGATATATGT	Yes		10/20/09		B6>>FVB						129>>DBA1
721	20			37.174	D19Dcr37.174	96		SSLP	3	MRL>FVB	PWD>>B6	B6>DBA	no poly	no poly			no poly	no poly			B6>BALB							D19Dcr37.174	D19Dcr26	chr19:37,174,509-37,174,604	July 2007	GTCAGTCAAACCCAACAGCATG	GACGTCTGTCTACACGATGCTTAATC	Yes		10/27/09, 3/17/10		B6>>FVB
717	20			37.576	D19Dcr37.576	96		SSLP	3		PWD>>B6	B6>DBA	no poly	X1>S1			B6>>AJ	B6>129S1			B6>BALB							D19Dcr37.576	D19Dcr27	chr19:37,576,965-37,577,060	July 2007	GAGATTTGTATTTCTGTAGGGTAGTGTTATGTAT	TCTGAGGTGAGTAGGGCTGAGTG	Yes		10/20/09, 3/17/10
725	20			37.706	D19Dcr37.706	98		SSLP	1		PWD>B6		no poly	no poly			no poly	no poly										D19Dcr37.706	D19Dcr28	chr19:37,706,210-37,706,307	July 2007	ACCTGGCTTTATGAGCACGTGT	TCTATGGTTTTCAATTACATTTTGCAGT	Yes		3/17/10
902	20			41.508	D19Dcr41.508F1-R1	96		PCR														Lamc2Int18F1 RACE sequence maps to chr 19 at 41 Mb? Can I amplify products?							skip?	chr19:41,508,682-41,508,777 & chr19:41,503,277-41,503,372		GAAATACAACTAAGGACAAATGACAGAGAGT	GGGAATGTTGGCTTTTGTGTAGAT	On order
903	20			41.508	D19Dcr41.508F1-R2	197		PCR														Lamc2Int18F1 RACE sequence maps to chr 19 at 41 Mb? Can I amplify products?							skip?	chr19:41,508,682-41,508,878 & chr19:41,503,277-41,503,473		GAAATACAACTAAGGACAAATGACAGAGAGT	GACTTAGAGGCTAGCTTTGATATGCTT	On order
904	20			41.508	D19Dcr41.508F1-R3	310		PCR														Lamc2Int18F1 RACE sequence maps to chr 19 at 41 Mb? Can I amplify products?							skip?	chr19:41,508,682-41,508,991 & chr19:41,503,277-41,503,586		GAAATACAACTAAGGACAAATGACAGAGAGT	CAAAATGTCTGAGGTTAATATAAGGATCA	On order
905	20			41.508	D19Dcr41.508F1-R4	393		PCR														Lamc2Int18F1 RACE sequence maps to chr 19 at 41 Mb? Can I amplify products?							skip?	chr19:41,508,682-41,509,074 & chr19:41,503,277-41,503,669		GAAATACAACTAAGGACAAATGACAGAGAGT	GGGTGGAGTGAGAGAGAGCAGA	On order
906	20			41.508	D19Dcr41.508F1-R5	491		PCR														Lamc2Int18F1 RACE sequence maps to chr 19 at 41 Mb? Can I amplify products?							skip?	chr19:41,508,682-41,509,172 & chr19:41,503,277-41,503,767		GAAATACAACTAAGGACAAATGACAGAGAGT	TGAGGCGAAGGTTTACTGTAGCT	On order
718	20			42.075	D19Dcr42.075	96		SSLP	2	no poly	no poly	no poly	no poly	no poly			no poly	no poly			no poly							D19Dcr42.075	D19Dcr29	chr19:42,075,834-42,075,929	July 2007	GCCCGCTCCCTCCTGA	TTAGGTCCTCATTCCAGATGACTTCT	Yes		10/20/09, 3/17/10
722	20			42.094	D19Dcr42.094	96		SSLP	2	MRL>FVB	PWD>B6	B6>DBA	no poly	no poly			no poly	no poly			B6>BALB							D19Dcr42.094	D19Dcr30	chr19:42,094,764-42,094,859	July 2007	CGGCAGAATAGTTTAACAGAAGGAAT	GCCCTGGAACCTATGTCTGTTTC	Yes		10/27/09, 3/17/10		no poly
726	20			42.11	D19Dcr42.110	100		SSLP	2	no poly	no poly	Y2	no poly	S1>>X1			AJ>>B6	129S1>>B6										D19Dcr42.110	D19Dcr31	chr19:42,110,910-42,111,009	July 2007	GAAAACCAGAAAGGTAAGGTCCTGA	GTTTGCTCTCCCGCAGCA	Yes				FVB>>B6						DBA1>>129
757	20			43.049	D19Dcr43.049	104		SSLP	2	no poly	B6>>PWD	B6>>DBA	no poly	no poly			no poly	no poly										D19Dcr43.049	D19Dcr32	chr19:43,049,878-43,049,981	July 2007	CACCAAAGAAACCATTATGAAAGCTT	TATGATGGCTTGGTTGTGTGTG	Yes		8/24/10		B6>FVB
758	20			44.022	D19Dcr44.022	99		SSLP	2	no poly	B6>>PWD	B6>>DBA	no poly	no poly			B6>>AJ	no poly										D19Dcr44.022	D19Dcr33	chr19:44,022,462-44,022,560	July 2007	CTATGTGTGCATGGGTGCCT	GCTATGTGCCACCACTCCTAGAA	Yes		8/24/10		B6>FVB						129>>DBA1
928	20			44.277	D19Dcr44.277	97		PCR	3		no poly							B6>129S1										D19Dcr44.288	D19Dcr85	chr19:44,277,705-44,277,801		AAGCCAGTCACTCCATGTCA	CCTCACCCCAAGCGTGTA	On order
929	20			44.659	D19Dcr44.659	100		PCR	1		PWD>>B6						B6>>AJ	B6>>129S1										D19Dcr44.659	D19Dcr86	chr19:44,659,415-44,659,514		TGAAAGCACCCAAGAGAGAGA	GCAAATGATTCTCAGGTATTTTCA	On order
759	20			45.089	D19Dcr45.089	96		SSLP	2	FVB>>MRL	PWD>>B6	DBA>B6	no poly	S1>X1			AJ>>B6	129S1>B6										D19Dcr45.089	D19Dcr34	chr19:45,089,949-45,090,044	July 2007	AAGAAAACTTACACACACGCGC	TGTGTTCGCGTCCTAAGTGAAT	Yes		8/24/10		FVB>B6
930	20			45.343	D19Dcr45.343	95		PCR	2		PWD>>B6																	D19Dcr45.343	D19Dcr87	chr19:45,343,228-45,343,322		TGGAAGGGGAGAGCTAACTG	ATACACGGGAAGACACATGCT	On order
931	20			45.931	D19Dcr45.931	97		PCR	1		no poly?																	D19Dcr45.931	D19Dcr88	chr19:45,931,918-45,932,014		ACCTGGACTTATGTGCAATACCTA	CTGAGCACTGAGCCATCTGT	On order
760	20			46.165	D19Dcr46.165	96		SSLP	2	no poly	PWD>B6	no poly	no poly	no poly			no poly	no poly										D19Dcr46.165	D19Dcr35	chr19:46,165,391-46,165,486	July 2007	AGGAAGATGCCTGATGCCACT	TCTCGCCAGCCCGTTTT	Yes		8/24/10
719	20			47.044	D19Dcr47.044	98		SSLP	2	no poly	PWD>>B6	DBA>>B6	no poly	S1>>X1			AJ>>B6	129S1>>B6			BALB>>B6							D19Dcr47.044	D19Dcr36	chr19:47,044,726-47,044,823	July 2007	AAAGTTGATCATACATAACCGGAAACA	GTGGAACTTGGGCTGCCAT	Yes		10/20/09		FVB>B6						DBA1>>129
839	20			47.158	D19Dcr47.158	96		SSLP	3		B6>>PWD	no poly	no poly	X1>S1			no poly	B6>129S1				Ordered trying to find B6 vs 129X1 differences (seem to be same 28-58 Mb!)						D19Dcr47.158	D19Dcr89	chr19:47,158,145-47,158,240		ATTCACTAGGTTCTCAAAAGTCAGTAGGA	ACTATGGCAACCTGAAGGAGCT	Yes
840	20			47.176	D19Dcr47.176	101		SSLP	2		no poly	no poly	no poly	X1>>S1			B6>>AJ	B6>>129S1				Ordered trying to find B6 vs 129X1 differences (seem to be same 28-58 Mb!)						D19Dcr47.176	D19Dcr90	chr19:47,176,031-47,176,131		TCTGAGCACGCACCCACA	GATGAAGAGTGGATGAGGTGAGG	Yes
841	20			47.307	D19Dcr47.307	104		SSLP	2		PWD>>B6	no poly	no poly	S1>>X1			B6>AJ	129S1>>B6				Ordered trying to find B6 vs 129X1 differences (seem to be same 28-58 Mb!)						D19Dcr47.307	D19Dcr91	chr19:47,307,309-47,307,412		TTGGGATGTCACCATGAGTGA	TTGCTGTTATGACCCAACGTG	Yes
842	20			47.311	D19Dcr47.311	96		SSLP	2		PWD>>B6	no poly	no poly	S1>>X1			AJ>B6	129S1>>B6				Ordered trying to find B6 vs 129X1 differences (seem to be same 28-58 Mb!)						D19Dcr47.311	D19Dcr92	chr19:47,311,892-47,311,987		CAGAATATCAGAAGACCTGGCGT	AACATTCTCATTCCATGGTCACAG	Yes
843	20			47.312	D19Dcr47.312	96		SSLP	2		PWD>>B6	no poly	no poly	S1>>X1			AJ>>B6	129S1>>B6				Ordered trying to find B6 vs 129X1 differences (seem to be same 28-58 Mb!)						D19Dcr47.312	D19Dcr93	chr19:47,312,273-47,312,368		TGTTCTCACCTTGGTCTGGTCA	ATCGCTCCAGGCATGCA	Yes
844	20			47.32	D19Dcr47.320	107		SSLP	2		no poly	no poly	no poly	S1>X1			no poly	129S1>B6				Ordered trying to find B6 vs 129X1 differences (seem to be same 28-58 Mb!)						D19Dcr47.320	D19Dcr94	chr19:47,320,474-47,320,580		CACTGGAGATGCTAATGAGGGTCT	GCCTCACCCGATTGAACTATTCT	Yes
845	20			47.427	D19Dcr47.427	112		SSLP	3		no poly	no poly	no poly	X1>>S1			B6>>AJ	B6>>129S1				Ordered trying to find B6 vs 129X1 differences (seem to be same 28-58 Mb!)						D19Dcr47.427	D19Dcr95	chr19:47,427,831-47,427,942		GGTTACAAAATTAAGACAGTCTCACAACA	GCATGGAAGGACTCACTGTATCAT	Yes										no poly
763	20			47.566	D19Dcr47.566	110		SSLP	2		no poly	B6>>DBA	no poly	X1>>S1			AJ>>B6	B6>>129S1										D19Dcr47.566	D19Dcr37	chr19:47,566,142-47,566,251	July 2007	CCCTGTAAGTAAGTTCTACTGCCAAA	GGTTACCATCTGTATATAAGAAAAAGTGTGTG	Yes				no poly
764	20			47.593	D19Dcr47.593	96		SSLP	3		B6>PWD	DBA>B6	no poly	no poly			no poly	no poly										D19Dcr47.593	D19Dcr38	chr19:47,593,891-47,593,986	July 2007	GAGAATGGCAGTCTACAACTACTACCA	CATGCACAACAGCCATGTGTAT	Yes				FVB>B6
765	20			47.597	D19Dcr47.597	96		SSLP	2		B6>>PWD	no poly	no poly	no poly			no poly	no poly										D19Dcr47.597	D19Dcr39	chr19:47,597,091-47,597,186	July 2007	CAGCCAGGGTGGGTTTTACA	CACTGTGACACAATACCTGGTAAACAG	Yes				no poly
773	20			47.621	D19Dcr47.621	96		SSLP	3	FVB>>MRL	B6>>PWD	no poly	no poly	no poly			no poly	no poly										D19Dcr47.621	D19Dcr40	chr19:47,621,185-47,621,280	July 2007	ACTATACAGAGAAACCCTGTCTCAAAGA	GTCATCCATCCAACAGAAATATTAACAT	Yes				FVB>>B6
774	20			47.632	D19Dcr47.632	96		SSLP	3	no poly	PWD>>B6	B6>>DBA	no poly	X1>>S1			B6>>AJ	B6>>129S1										D19Dcr47.632	D19Dcr41	chr19:47,632,178-47,632,273	July 2007	GTGCTTGGTACGTTCTACGAGAGA	GAGATGCAAACGCAATTTCAACT	Yes				B6>>FVB						129>>DBA1
775	20			47.661	D19Dcr47.661	96		SSLP	2	no poly	PWD>B6	no poly	no poly	no poly			no poly	no poly										D19Dcr47.661	D19Dcr42	chr19:47,661,973-47,662,068	July 2007	CACCTTGCCTGGCAGCATA	CACAAATGAATGAAGGTGCACAA	Yes				no poly
813	20			47.697	D19Dcr47.697	150		SSLP	2	FVB>>MRL	no poly	B6>>DBA	no poly															D19Dcr47.697	D19Dcr43	chr19:47,697,786-47,697,935		GTGGGAAAATTGTATTTAGATCACACA	AGTAAAAACATCTGAAAAAGTCATAAGAAATC	Yes										129>>DBA1
814	20			47.703	D19Dcr47.703	125		SSLP	2	no poly	PWD>>B6	DBA>>B6	no poly															D19Dcr47.703	D19Dcr44	chr19:47,703,322-47,703,446		TGGTACTAAAGTGTGAGTGACGTGTGT	CTCTGAAATGACAATAGGCAAACAGT	Yes										DBA1>129
851	20			47.714	D19Dcr47.714	96		Indel		no poly												to bracket B6 vs PWK indel at 47,714,837						D19Dcr47.714	D19Dcr96	chr19:47,714,788-47,714,883		GTTACCAGTGTGAACTTTGCCCT	TCAGAGATAAGGACCTCACAGTGG	Yes
852	20			47.717	D19Dcr47.717	96		Indel		no poly												to bracket B6 vs PWK indel at 47,717,871						D19Dcr47.717	D19Dcr97	chr19:47,717,807-47,717,902		TTCTAAGAGTGCTGGGTACCAAATT	CTTACATGAACTCCTGCTCCCAC	Yes
776	20			47.72	D19Dcr47.720	96		SSLP	2	no poly	no poly	B6>DBA	no poly	no poly			B6>AJ	no poly										D19Dcr47.720	D19Dcr45	chr19:47,720,320-47,720,415	July 2007	AGACATGGCTCATGGCTGGTAT	AAGTCTAAGTGTGCTACCTCCTCCA	Yes
1036	20			47.72	D19Dcr47.720v2	881		Sequencing														for TALEN 52 characterization/sequencing						D19Dcr47.720v2		chr19:47,720,300-47,721,180		ATCCACTGCTCTCCAGCTGAA	GATGCCAATCACCTTCCCACT	On order
1039	20			47.72	D19Dcr47.721PWD_R	903		PCR														specific to PWD due to indel. To test if Col17 TALEN insert is in correct place.						D19Dcr47.721PWD_R		chr19:47,720,320-47,721,222 w/720F			ACTTCCTTAGAGGAGGTAACATTTCAGT	On order
853	20			47.721	D19Dcr47.721	102		Indel		no poly												to bracket B6 vs PWK indel at 47,721,198						D19Dcr47.721	D19Dcr98	chr19:47,721,153-47,721,254		GTAAGCCAGTGGGAAGGTGATT	TCTTGCAACTGAAAACACTCAAAGT	Yes
1035	20			47.721	D19Dcr47.721v2	1135		Sequencing														for TALEN 52 characterization/sequencing						D19Dcr47.721v2		chr19:47,721,230-47,722,364		ACTTTGAGTGTTTTCAGTTGCAAGAGT	CTCTTTCCTTCCTTGCAGCCTA	On order
1047	20			47.721	D19Dcr47.721v3F	1200		PCR																						chr19:47,721,970-47,723,169 (using 723R)		AGCTGTGCGACACCATTTTCT		On order
854	20			47.722	D19Dcr47.722	96		Indel		no poly	no bands											to bracket B6 vs PWK indel at 47,722,404. No PWD band because reverse primer extends within indel!						D19Dcr47.722	D19Dcr99	chr19:47,722,341-47,722,436		CGTAGGCTGCAAGGAAGGAA	ACCACTCTCTGTGTTGCTTTGAGTA	Yes
1038	20			47.722	D19Dcr47.722n1PWD_F-724v2R	1676		PCR														Should only give band if PWD allele through region. Use to check TALEN integration.								chr19:47,722,868-47,724,543 (using 722n1F)		ACATTAGGACTACAGGATGTGCTGG	CACAGTAGGACACTAGAGAGCAT	On order
1040	20			47.722	D19Dcr47.722n1v2	397		PCR														brackets 722n1F-723R. For TALEN founder sequencing looking for small deletions						D19Dcr47.722n1v2		chr19:47,722,834-47,723,230		AAAGCCCTGCAGCTTCCTTT	AGCATGCAGCGTAAGTTGGA	On order
876	20			47.722	D19Dcr47.722v2	109		Indel			B6>>PWD											to bracket B6 vs PWK indel at 47,722,404. Works well.						D19Dcr47.722v2	D19Dcr100	chr19:47,722,370-47,722,478		CCTTAGACCAGAGCTTGCCTGA	AACTCAAGCCTACTTCTGGTTCCTT	Yes
886	20			47.7221	D19Dcr47.722n1	96		Indel														26 bp indel, B6 > PWD, different indel from D19Dcr47.722v2.						D19Dcr47.722n1	D19Dcr101	chr19:47,722,868-47,722,963		TGGGCTGACCTGTTGTGACA	CGGGAGCGGCTTTCTGA	Yes
984	20			47.7222	D19Dcr 47.722v3	1335		Sequencing																						chr19:47,722,478-47,723,812		TTTGGCATCTCAGCTACGGG	GGTACCTTGATGTTGGTCTCCTGT	On order
933	20			47.7229	Col17 TALEN1 B6vsPWD	108		PCR														Common F, PWD-R is 3rd; B6 vs PWD primers include 3 mismatches at 3' end. To detect TALON induced PW						Col17 Talon1 B6vsPWD		chr19:47,722,979-47,723,086		GCAAAGTACCAAGCCCTTTGC	GGGTGGGGATTGAAAAAGAGAAG	Yes								GGGTGGGGATTGAAAGAGAAAAA
877	20			47.723	D19Dcr47.723	97		Indel			no poly																	D19Dcr47.723	D19Dcr102	chr19:47,723,073-47,723,169		TTCAATCCCCACCCATCTGAT	AGCATTTAGGCTTTGCAGGC	Yes
1012	20			47.723	D19Dcr47.723v2	523		Sequencing																						chr19:47,723,244-47,723,766		ACTGCCAGCTTGTTGTAATCTAGGT	ACTCTTCTGCAGGAGCCACAG	On order
815	20			47.724	D19Dcr47.724	94		SSLP	2	no poly	B6>>PWD																	D19Dcr47.724	D19Dcr46	chr19:47,724,061-47,724,156		CATGGATTGGGTGCAAGAGA	AGATATCGCCTGAAAGGGACAA	Yes										no poly?
941	20			47.725	D19Dcr47.725	101		Sequencing			no poly	no poly	no poly				no poly	no poly				720v2F-725R is TALEN nested sequence first step								chr19:47,725,196-47,725,296		CTTTACTCCTGATCACTCACTTGACATATA	CACCAGGCGTCAGTGGAGAT	Yes				no poly		no poly
1037	20			47.725	D19Dcr47.725v2R	80		Sequencing														position with 725F. For nested sequence with 720F as second step						D19Dcr47.725v2R		chr19:47,725,196-47,725,275			GGTCCCTCCTGTCTTTGGACTA	On order
942	20			47.726	D19Dcr47.726	96		Sequencing			no poly	no poly	no poly				no poly	no poly												chr19:47,726,222-47,726,317		CAAGAAGTGTCACAGACTTACACCG	GGCCTGTCATCACCATCACA	Yes				no poly		no poly
796	20			47.727	D19Dcr47.727	97		SSLP	2	no poly	no band	DBA>>B6	no poly	S1>>X1			AJ>>B6	129S1>>B6										D19Dcr47.727	D19Dcr47	chr19:47,727,302-47,727,398	July 2007	GCATCCCTCTTTGAGCAGACA	GCCTCAGGGCAGTGTGTATATGT	Yes				no poly						129>>DBA1
801	20			47.727	D19Dcr47.727.2	201		SSLP	2	no poly	no poly																	D19Dcr47.727.2	D19Dcr48	chr19:47,727,223-47,727,423		TTCCATGCCTACACAGTCTTGC	ACCGTGGATAGCTAAGTACGTATAAGC	Yes				B6>>FVB
985	20			47.727	D19Dcr47.727v3	398		Sequencing																						chr19:47,727,048-47,727,445		GGAGAGGAACTCTGTTCTTCTTCAATT	TGCATTTGGTCCACACAAGTAGA	On order
943	20			47.728	D19Dcr47.728	96		Sequencing			no poly	no poly	no poly				no poly	no poly												chr19:47,728,010-47,728,105		TGCATGGATCTGTAAGGATGTGT	CCATCATCTGCATAGTCACCTACCT	Yes				no poly		no poly
986	20			47.728	D19Dcr47.728v2	383		Sequencing																						chr19:47,727,878-47,728,260		GAGGGCCAGTGAAGAAGGTTT	GGGTATCCAATCACACCTATTCCTAC	On order
944	20			47.729	D19Dcr47.729	96		Sequencing			no poly	no poly	no poly				no poly	no poly												chr19:47,729,236-47,729,331		CTGTGACGGAGAGTCCAAGGA	GGTCAGATCAGGTGTTGGGAGT	Yes				no poly		no poly
987	20			47.729	D19Dcr47.729v2	525		Sequencing																						chr19:47,728,971-47,729,495		TATCTAGCTGGCAACTTTAAGCAACT	GCCAAGCAGCTGTACCAGTG	On order
945	20			47.73	D19Dcr47.730	96		Sequencing			no poly	no poly	no poly				no poly	no poly												chr19:47,730,089-47,730,184		GTTTGCAAGACTAATGGGCCTC	CCAGTACCCCCAGATCTCATGT	Yes				no poly		no poly
988	20			47.73	D19Dcr47.730v2	1465		Sequencing																						chr19:47,729,853-47,731,317		GACCTAGAGGAGAGAGGCTGCAT	CAGTTGATGAAGGTTCCTGAGCT	On order
1020	20			47.73	D19Dcr47.730v3R	317		Sequencing																						chr19:47,730,089-47,730,405			AAGCAGACCATTTTCATAGACCTTG	On order
946	20			47.731	D19Dcr47.731	96		Sequencing			no poly	no poly	no poly				no poly	no poly												chr19:47,731,113-47,731,208		ATTTGTAAGAAGGCAGCTGTACCC	TGGTTGCAGAACTGTGTAGCAA	Yes				no poly		no poly
947	20			47.732	D19Dcr47.732	97		Sequencing			B6>>PWD	no poly	no poly				no poly	no poly												chr19:47,732,089-47,732,185		CCCTCAAGCTAATGGGATTGTAGT	GAGACGACCAAAGCTCTGGC	Yes				no poly		no poly
989	20			47.732	D19Dcr47.732v2	387		Sequencing																						chr19:47,731,940-47,732,326		CTGGGCTGCCTACCTGAAGT	TCTTCAGATAATTTCTCCGACTATGG	On order
948	20			47.733	D19Dcr47.733	96		Sequencing			B6>>PWD	no poly	no poly				no poly	no poly												chr19:47,733,623-47,733,718		CGGCTGTAAAAATGGCTGGT	AAAGGTATGTGATTTCTCCCAAGG	Yes				no poly		no poly
990	20			47.733	D19Dcr47.733v2	367		Sequencing																						chr19:47,733,449-47,733,815		CTGCCACAAGGACCTGGG	GAGGGCAGACATCCAGAGCT	On order
949	20			47.734	D19Dcr47.734	105		Sequencing		FVB>>MRL	B6>>PWD	DBA>>B6	no poly	S1>>X1			AJ>>B6	129S1>>B6												chr19:47,734,529-47,734,633		ACCAAGAGTTGAAGGGTTAAGGACT	TCTGGGGGCAAGGTTGTGTT	Yes				FVB>>B6		MRL>B6				DBA1>>129	FVB>>129X1	MRL>129X1
991	20			47.734	D19Dcr47.734v2	410		Sequencing																						chr19:47,734,363-47,734,772		GAGTCTGTTTTACTGGAGATGGGAAA	CCTCATGTGTATATGTGGGTGTGTG	On order
950	20			47.735	D19Dcr47.735	96		Sequencing			no poly	no poly	no poly				no poly	no poly												chr19:47,735,479-47,735,574		TTATCATTAGGATGGAGGGCTCA	GCTGTGGTCTTCATGGTCACC	Yes				no poly		no poly
992	20			47.735	D19Dcr47.735v2	330		Sequencing																						chr19:47,735,319-47,735,648		AGGCATCCCTGTCAAGCCTT	CAGACTTCACTTGTCTTCTTTCCCA	On order
951	20			47.736	D19Dcr47.736	96		Sequencing			no poly	no poly	no poly				no poly	no poly												chr19:47,736,289-47,736,384		TTAAGGAACACCTGAAATGCCC	CCACGGGAGTCACAGAGAGC	Yes				no poly		no poly
993	20			47.736	D19Dcr47.736v2	375		Sequencing																						chr19:47,736,137-47,736,511		CAAGACAGGGTTTCTCTGTATAGCTTT	ACCCTTTCACTACCATTCACTGACTA	On order
952	20			47.737	D19Dcr47.737	96		Sequencing			no poly	no poly	no poly				no poly	no poly												chr19:47,737,443-47,737,538		GTCCCACTTCTGGTGATTGCTAA	GGTGAGAAGGGACCCAGAGG	Yes				no poly		no poly
994	20			47.737	D19Dcr47.737v2	672		Sequencing																						chr19:47,736,973-47,737,644		TGCTTCCTCTTCCCCCAGA	GCATCCTGTTGCATGGCTCT	On order
953	20			47.738	D19Dcr47.738	96		Sequencing			no poly	no poly	no poly				no poly	no poly												chr19:47,738,017-47,738,112		TATACCTTTGGGTCCTGGTGGT	TTCTTGGCCATCCCCTACAG	Yes				no poly		no poly
954	20			47.739	D19Dcr47.739	96		Sequencing			PWD>B6	no poly	no poly				no poly	no poly												chr19:47,739,691-47,739,786		GTGAGAGGATCCACAGTCCTCAG	AGAAACTAAGAAGGACACCAGGAATC	Yes				no poly		no poly
995	20			47.739	D19Dcr47.739v2	386		Sequencing																						chr19:47,739,508-47,739,893		AGCAATCCCTGAGGAGAAACG	TTCCAGCTTCTGGCTCTAGGAC	On order
955	20			47.74	D19Dcr47.740	122		Sequencing			B6>>PWD	no poly	no poly				no poly	no poly												chr19:47,740,045-47,740,166		CCTGCTCTGGGAAGGTCACTT	GCTGAGAAGCAGGCTGTGACTT	Yes				no poly		B6>>MRL
996	20			47.74	D19Dcr47.740v2	510		Sequencing																						chr19:47,739,999-47,740,508		GCTCTGTGGCTCTTTGCTCTCTAC	GCTGTCTGTGGTATGGCACG	On order
956	20			47.741	D19Dcr47.741	96		Sequencing			no poly	no poly	no poly				no poly	no poly												chr19:47,741,105-47,741,200		ACAGCACCAGAGATCACTGCA	TCTCCATCTGACATCTCCTTTTGTT	Yes				no poly		no poly
997	20			47.741	D19Dcr47.741v2	484		Sequencing																						no UCSC match even after sequence recopied from Ensembl.		CGTAGGAAGAGATGGAGGAGGAA	TGGCTGTCCTGGAACTCACTC	On order
1021	20			47.741	D19Dcr47.741v3	182		Sequencing																						chr19:47,741,076-47,741,257		GGCTGGCAGGACTGAGCATA	ACTCTTGAGAACTTCATATAAATCCTGCTA	On order
957	20			47.742	D19Dcr47.742	138		Sequencing			no poly	no poly	no poly				no poly	no poly												chr19:47,742,606-47,742,743		ACAAGAAAGAGCAAATTGTGAGTCTC	GCCTCTTCCCAACACCCAT	Yes				no poly		no poly
998	20			47.742	D19Dcr47.742v2	1218		Sequencing																						chr19:47,741,665-47,742,882		GGGTAGGGAGCCAGGGTGT	CCATCCTATCCCTCCATCACTCT	On order
1022	20			47.742	D19Dcr47.742v3	378		Sequencing																						chr19:47,742,433-47,742,810		ACTTCCAGCCTTCCGACAGA	TGTGTCTAGGAGAGAATTGCTCAAGAT	On order
958	20			47.743	D19Dcr47.743	96		Sequencing			no poly	no poly	no poly				no poly	no poly												chr19:47,743,051-47,743,146		CCAGCTCAGCCTTGCCTAAT	TGCTATATCATGACGTCCAGATGG	Yes				no poly		no poly
999	20			47.743	D19Dcr47.743v2	1651		Sequencing																						chr19:47,742,872-47,744,522		GGATAGGATGGGAGGGAGAGA	CCCTAAGAGAACTGCCAGCCTT	On order
1013	20			47.743	D19Dcr47.743v3	735		Sequencing																						chr19:47,743,540-47,744,274		GACTTCCGGTGTTCTGCGTAGT	AGGTCATCTGTGAACCTCATTTTATAAA	On order
1023	20			47.743	D19Dcr47.743v4F	646		Sequencing																						chr19:47,743,629-47,744,274		ATGGCTCCAACCCTCAGGAC		On order
1032	20			47.743	D19Dcr47.743v5F	205		Sequencing																				D19Dcr47.743v5F		chr19:47,743,825-47,744,029		GCACCAGGCTGGTGCAG	TCCACATGATGACACTAATTTTAAAGG	On order
959	20			47.744	D19Dcr47.744	96		Sequencing			no poly	no poly	no poly				no poly	no poly												chr19:47,744,271-47,744,366		ACCTGCTTCATAAAAACGGTTATGTTA	CACATGACACTCTTAACAATGAAGATGT	Yes				no poly		no poly
797	20			47.745	D19Dcr47.745	103		SSLP	1		no band	no poly	no poly	no poly			no poly	no poly										D19Dcr47.745	D19Dcr49	chr19:47,745,108-47,745,210	July 2007	CCACATGCCCCATGCAT	TGTGTTACATGTTCCTCTCTGTGTGT	Yes										no poly
802	20			47.745	D19Dcr47.745.2	208		SSLP	2	no poly	B6>>PWD																	D19Dcr47.745.2	D19Dcr50	chr19:47,745,040-47,745,247		CATGTGACCTCCTACCTGTACACC	CCGTTTTAATGTGGGAATGGG	Yes				no poly
1000	20			47.745	D19Dcr47.745v3	1137		Sequencing																						chr19:47,745,084-47,746,220		ACATACACCCCACACAGTGCAC	CAAAATCAAGGAAGATCCTGTGTCTA	On order
1014	20			47.745	D19Dcr47.745v4R only	712		Sequencing																						chr19:47,745,084-47,745,795			CCAAGACTTCTATAAGGTGTGGTTTGA	On order
1024	20			47.745	D19Dcr47.745v5	436		Sequencing																						chr19:47,745,229-47,745,664		CATTCCCACATTAAAACGGCA	GAGAGTCTGCAGGCAAACAGG	On order
798	20			47.746	D19Dcr47.746	96		SSLP	1		no band	DBA>B6	no poly	S1>X1			AJ>B6	129S1>B6										D19Dcr47.746	D19Dcr51	chr19:47,746,709-47,746,804	July 2007	GCGTGGTGGCTGGAGTGTA	GGACCCACAAACACAACTCAGAG	Yes										129>DBA1
803	20			47.746	D19Dcr47.746.2	201		SSLP	3	no poly	PWD>>B6																	D19Dcr47.746.2	D19Dcr52	chr19:47,746,635-47,746,835		GACAGCTTCTCTGGGCTCCC	GGAAGACAGGCGAGAACCCT	Yes				FVB>>B6
960	20			47.747	D19Dcr47.747	98		Sequencing			PWD>>B6	DBA>>B6	no poly				AJ>>B6	129S1>>B6												chr19:47,747,330-47,747,427		GCCTCCCGAGTGCTAGGATT	TCCAACTTGCCTGCTCCTTAGT	Yes				FVB>>B6		MRL>>B6
1001	20			47.747	D19Dcr47.747v2	1229		Sequencing																						chr19:47,747,135-47,748,363		AAGTCCTCTTAGATTTTACTCTTTACAAACTCA	CATTGGTACTATCTCGAAGCGTATG	On order
961	20			47.748	D19Dcr47.748	96		Sequencing		no poly	no poly	no poly	no poly				no poly	no poly												chr19:47,748,097-47,748,192		GTGTCTTCATAGCAGCGGTTCA	AACCAGCCATAGGGAGCTCC	Yes				no poly		no poly
1002	20			47.748	D19Dcr47.748v2	759		Sequencing																						chr19:47,748,539-47,749,297		TGTTGCTTTACAGGATTCTCTTATTGTTT	AAATAACATGGCGTCCTGCTCT	On order
962	20			47.749	D19Dcr47.749	96		Sequencing		no poly	no poly	no poly	no poly				no poly	no poly												chr19:47,749,062-47,749,157		GAAGGCTCCAGTTCTTGGTGAT	CGAATGTTTTGCCTGCATGT	Yes				no poly		no poly
963	20			47.75	D19Dcr47.750	96		Sequencing		no poly	PWD>>B6	no poly	no poly				no poly	no poly												chr19:47,750,122-47,750,217		ATTTGAACTCTTTCCTGCTGGG	AAGTAGAATGGCTCGGTGCCT	Yes				no poly		no poly
1003	20			47.75	D19Dcr47.750v2-751v2	1939		Sequencing																						chr19:47,750,040-47,751,978		GCGGAAAGTTGGTGTCCAGTAT	CACCCCGAAGGGACACAA	On order
1015	20			47.75	D19Dcr47.750v3F only	1344		Sequencing																						chr19:47,750,635-47,751,978		ACACTGTTGCTAATATTGCTTGGAGA		On order
964	20			47.751	D19Dcr47.751	96		Sequencing		no poly	B6>PWD	no poly	no poly				no poly	no poly												chr19:47,751,732-47,751,827		GGGCTGTTAGAGAGCTAGGCTCT	ACATACCAGGGCATCCAAGG	Yes				no poly		no poly
1025	20			47.751	D19Dcr47.751v2	970		Sequencing																						chr19:47,751,009-47,751,978		GTTCTCTCAGTCTTCTTTTGGGAGA	CACCCCGAAGGGACACAA	On order
965	20			47.752	D19Dcr47.752	96		Sequencing		no poly	no poly	no poly	no poly				no poly	no poly												chr19:47,752,442-47,752,537		CTACCAATATCTTCCGGCCCTA	GAGATGGAGACAGGGCCAGAG	Yes				no poly		no poly
966	20			47.753	D19Dcr47.753	96		Sequencing		no poly	no poly	no poly	no poly				no poly	no poly												chr19:47,753,226-47,753,321		GCATCCAGCATCTTTCTGCC	TGGGCTTCCTCTTCTGATGACTA	Yes				no poly		no poly
967	20			47.754	D19Dcr47.754	96		Sequencing		no poly	no poly	no poly	no poly				no poly	no poly												chr19:47,754,698-47,754,793		TGACAGCAAGCTAATGTGACTGG	TGGCTTCTTCTGAGGAGTTTGG	Yes				no poly		no poly
1004	20			47.754	D19Dcr47.754v2	751		Sequencing																						chr19:47,754,142-47,754,892		TTTAGTTGAGCAAATGTTGAGTTAGCTT	GGTAAGTCCCCTCCTTATTTTCCA	On order
968	20			47.755	D19Dcr47.755	96		Sequencing		no poly	no poly	no poly	no poly				no poly	no poly												chr19:47,755,462-47,755,557		GCTTCCCCACCCTGAACTGT	GAAATCAAAGATGGCTATGGAGGT	Yes				no poly		no poly
969	20			47.756	D19Dcr47.756	96		Sequencing		no poly	B6>PWD	no poly	no poly				no poly	no poly												chr19:47,756,509-47,756,604		ACAGGAGGACTACACGCCATTAG	TGTGCGTGTTTAAGGTTTGCAG	Yes				no poly		no poly
970	20			47.757	D19Dcr47.757	96		Sequencing		no poly	no poly	no poly	no poly				no poly	no poly												chr19:47,757,371-47,757,466		CTGGCCACAAATGGGTGATT	CAGCCATGCCCATTCTAATAGC	Yes				no poly		no poly
1005	20			47.757	D19Dcr47.757v2	476		Sequencing																						chr19:47,757,192-47,757,667		AGAGCATAGAAAGTTATCCGGTAGGA	GAGTTTACTTTCCCTCTGAGAAAATCTAA	On order
971	20			47.758	D19Dcr47.758	96		Sequencing		no poly	PWD>>B6	no poly	no poly				no poly	no poly												chr19:47,758,396-47,758,491		CTTCAGGTGTCCGAGGGAAC	CAGATCAAAGTTGGCCCTGGTA	Yes				no poly		no poly
1006	20			47.758	D19Dcr47.758v2	433		Sequencing																						chr19:47,758,223-47,758,655		CATGATTCATCCTGCAACCCT	CTACATTTGATATCCAGGCCCAG	On order
972	20			47.759	D19Dcr47.759	96		Sequencing		no poly	no poly?	no poly	no poly				no poly	no poly												chr19:47,759,483-47,759,57		TGTCAGTCCCAGTCCCCAAC	TCCATGGCTTATTTAGCTCTTTCTCT	Yes				no poly		no poly
1007	20			47.759	D19Dcr47.759v2	593		Sequencing																						chr19:47,759,029-47,759,621		CTCATTGTACAGGCCTTTGGGA	TTATACACGCCTAATCTTCTGTGGTT	On order
799	20			47.76	D19Dcr47.760	96		SSLP	3	no poly	PWD>>B6	no poly	no poly	no poly			no poly	no poly										D19Dcr47.760	D19Dcr53	chr19:47,760,114-47,760,209	July 2007	AGCAAGTCTAGTCCCCACCTCA	GCGTACGAATTAGCCTTTGAATG	Yes				no poly		no poly				no poly
1008	20			47.76	D19Dcr47.760-763v2	3036		Sequencing																						chr19:47,760,596-47,763,631		TTGAGAGGTACCGGCAGAGAA	CAACTGAGAGTCGAGCATGGC	On order
973	20			47.761	D19Dcr47.761	124		Sequencing		no poly	PWD>>B6	DBA>>B6	no poly				AJ>>B6	129S1>>B6												chr19:47,761,642-47,761,765		CCAGTGCCACAGTATGGTTTTCT	CTTTATGGTTCCTCCCAATATGAGTAC	Yes				FVB>>B6		MRL>>B6
1016	20			47.761	D19Dcr47.761v2	191		Sequencing																						chr19:47,761,088-47,761,278		GCTCTTGGCTGCTGTGTCTCTA	GGGAGGACCACAGGGAAAAG	On order
974	20			47.762	D19Dcr47.762	120		Sequencing		no poly	B6>>PWD	B6>>DBA	no poly				B6>>AJ	B6>>129S1												chr19:47,762,648-47,762,767		TGCTTGACTCTGCTGATTCTGC	CTGTTATTGTCCTGGATACAGCAAA	Yes				B6>>FVB		B6>>MRL
1017	20			47.762	D19Dcr47.762v2	191		Sequencing																						chr19:47,762,001-47,762,191		GAGTTAGCTCCAGGGCCTGG	AACGAGGCTAGACTTCCTTATTAAGC	On order
975	20			47.763	D19Dcr47.763	96		Sequencing		no poly	no poly	no poly	no poly				no poly	no poly												chr19:47,763,420-47,763,515		TAATTCCAAAGTTACACCGATTTCC	GCCAGGGCTACATAATGAGACC	Yes				no poly		no poly
1018	20			47.763	D19Dcr47.763v3	191		Sequencing																						chr19:47,763,019-47,763,209		GCTATAGCTGTGCATTTCTGGGT	TCTTGCAATGATTCAGACAGAATTT	On order
976	20			47.764	D19Dcr47.764	96		Sequencing		no poly	no poly	no poly	no poly				no poly	no poly												chr19:47,764,193-47,764,288		TTTATTTGGGTGGCGTTAGACC	GGGTTGCTGTCACTGACCGT	Yes				no poly		no poly					no poly
1019	20			47.765	D190Dcr47.765v3	524		Sequencing																						chr19:47,765,275-47,765,798		AAAGAGAAAGGCCAAACTGGC	TCCCCTAAAAAGGAAAAGTGTAGTCT	On order
977	20			47.765	D19Dcr47.765	96		Sequencing		no poly	no poly	no poly	no poly				no poly	no poly												chr19:47,765,172-47,765,267		AGTGAAGGGAGAATGTGCCAGT	TCTCCCCCACCCCAAATATC	Yes				no poly		no poly
1009	20			47.765	D19Dcr47.765v2	966		Sequencing																						chr19:47,764,987-47,765,952		TCTCGGCAGATGGACAAGTGT	TGGACTGTGGAATGGCTCAG	On order
978	20			47.766	D19Dcr47.766	96		Sequencing		no poly	no poly	no poly	no poly				no poly	no poly												chr19:47,766,547-47,766,642		CACTCCACCCTTCCAATTATCTG	GGGAAGTTTTCTGCCCGTCTA	Yes				no poly		no poly
800	20			47.771	D19Dcr47.771	99		SSLP	2	no poly	PWD>>B6	DBA>>B6	no poly	S1>>X1			AJ>>B6	129S1>>B6										D19Dcr47.771	D19Dcr54	chr19:47,771,367-47,771,465	July 2007	CGACGTCTGTGTGCCCAC	GCGTGCATGCGTAGGTGTAC	Yes				FVB>>B6						129>>DBA1
755	20			47.802	D19Dcr47.802	96		SSLP	3	no poly?	PWD>>B6	no poly	no poly	no poly			no poly	no poly										D19Dcr47.802	D19Dcr55	chr19:47,802,503-47,802,598	July 2007	TACAATTCTTTTATGGTTGATATAGCTGAA	TGACCTCTGTGCTCTCTCCATAAATA	Yes				no poly
756	20			47.863	D19Dcr47.863	111		SSLP	3	FVB>>MRL	B6>>PWD	no poly	no poly	S1>>X1			AJ>>B6	129S1>B6										D19Dcr47.863	D19Dcr56	chr19:47,863,031-47,863,141	July 2007	CATGATCCTTTGTTAATATTGAATATTTTAAAC	GTGAAGCAGTGTCTCCATTTTGAC	Yes				FVB>>B6
761	20			48.055	D19Dcr48.055	96		SSLP	2	FVB>MRL	B6>PWD	B6>>DBA	no poly	X1>S1			B6>>AJ	B6>129S1										D19Dcr48.055	D19Dcr57	chr19:48,055,694-48,055,789	July 2007	GACCTCTGGCTTCTACGCAAA	TTGGGAATGTTTATGGGTGTATGT	Yes		8/24/10		B6>>FVB						129>>DBA1
820	20			48.255	D19Dcr48.255	112		SSLP	0	no bands	no bands		no poly															D19Dcr48.255	D19Dcr58	chr19:48,255,131-48,255,242		TCTGGTGCGCGTGCG	GTTCCTTATGCTCAGCAATGCC	Yes
821	20			48.314	D19Dcr48.314	110		SSLP	2	FVB>>MRL	PWD>>B6		no poly				AJ>>B6	129S1>>B6										D19Dcr48.314	D19Dcr59	chr19:48,314,086-48,314,195		GCCTCTAACTTGTAGATGCAAATGC	AACAAAGGCAATTATGTATTCATGTGT	Yes
822	20			48.32	D19Dcr48.320	103		SSLP	2	MRL>FVB	B6>>PWD		no poly				no poly	no poly										D19Dcr48.320	D19Dcr60	chr19:48,320,796-48,320,898		GGTTCACAATCATGTAGAATTATTGCTAT	GCCAAGATGACTAAAATGAAGCGT	Yes
823	20			48.371	D19Dcr48.371	96		SSLP	1	no poly	no poly?		no poly															D19Dcr48.371	D19Dcr61	chr19:48,371,942-48,372,037		AACATGACTTCTGAGAGGCACACA	TTTGAAAAGGCCTCATAACAACCTA	Yes
824	20			48.468	D19Dcr48.468	99		SSLP	2	no poly	B6>>PWD		no poly				B6>AJ	B6>129S1										D19Dcr48.468	D19Dcr62	chr19:48,468,953-48,469,051		GCTACATTCAGACCTTGAGCTGC	CCAGCTAACTTCTGGCAACCA	Yes
825	20			48.596	D19Dcr48.596	102		SSLP	1	no bands	no poly?		no poly															D19Dcr48.596	D19Dcr63	chr19:48,491,596-48,491,697		CATGAGTATTTTGTCAGCCATATTCA	TTTCTCATTTCAACCAAATATAAGCAAT	Yes
762	20			49.216	D19Dcr49.216	96		SSLP	3	no poly	PWD>>B6	no poly	no poly	no poly			no poly	no poly										D19Dcr49.216	D19Dcr64	chr19:49,216,968-49,217,063	July 2007	AGTTTCCATTGATTTGGCAGCTA	GAGTGAAGTATCTGAGACTGAGAAAGACA	Yes		8/24/10		no poly
22	20	2	11	50.302	D19Dcr50.302	98		SSLP	4	no poly	PWD>>B6	no poly	no poly	S1>>X1			no poly	129S1>>B6			no poly		no poly	1			Yes	D19Jax49.929	D19Dcr14	chr19:50,323,653-50,323,750	July 2007	ATGCAGAAGCTTACAAAGGAATGA	GGGTGTGACAGAGATAGGATCCAT	Yes		4/12/07,5/16/07, 3/17/10		no poly
23	20	2	9	50.783	D19Dcr50.783	96		SSLP	4	no poly	PWD>>B6	no poly	no poly	no poly			no poly	no poly			B6>BALB	hits 19 best! 9 not well.	no poly	1			Yes	D9Jax50.413	D19Dcr15	chr19:50,804,654-50,804,749	July 2007	ATATGACCTAAATATGTACGTGCACACA	TGGAGAGGCAGTCACAGCAAA	Yes		4/12/07,5/16/07, 3/17/10		no poly
619	20	2	6	51.283	D19Dcr51.283	109		SSLP	2	FVB>>MRL	PWD>>B6	no poly	no poly	no poly			B6>AJ	no poly			B6>>BALB			1			Yes	D19Dcr51.283	D19Dcr16	chr19:51,304,466-51,304,574	July 2007	ACCACCCCCTCTGGGTATTAGT	CCTCCAGTGACTTGATACACAGATGT	Yes		4/5/07,5/16/07, 3/17/10		FVB>>B6
620	20	2	11	51.538	D19Dcr51.538	96		SSLP	1		B6>PWD	no poly	no poly	no poly			no poly	no poly			no poly			1			Yes	D19Dcr51.538	D19Dcr17	chr19:51,559,990-51,560,085	July 2007	TCCACACATTCTAAAATCTAAGCAGAA	CCACCTTTTACCCATTCAAATTGT	Yes		4/5/07,5/16/07, 3/17/10
621	20	2	9	51.824	D19Dcr51.824	96		SSLP	1		B6>>PWD	no poly	no poly	no poly			no poly	no poly			no poly	primer dimer		1			Yes	D19Dcr51.824	D19Dcr18	chr19:51,845,901-51,845,996	July 2007	AACAGTGTAATCTCAAACCACTGATCA	CACTGGAATTAAACACTTCAGATTTTGT	Yes		4/5/07,5/16/07, 3/17/10
622	20	2	6	51.842	D19Dcr51.842	104		SSLP	2		B6>PWD	no poly	no poly	no poly			no poly	no poly			no poly			1			Yes	D19Dcr51.842	D19Dcr19	chr19:51,863,262-51,863,365	July 2007	CATCCATTGTCCTGAAAAGCATT	GTAAAGGTTTCCCCCTGGTATACAT	Yes		4/5/07,5/16/07		B6>FVB
641	20	2	9	52.122	D19Dcr52.122	105		SSLP	3		no poly	DBA>>B6	no poly	S1>X1			AJ>>B6	129S1>B6			BALB>>B6			1				D19Dcr52.122	D19Dcr20	chr19:52,143,949-52,144,053	July 2007	CCACCACATTAAGAAACAGGAGAGTT	CTCACATGATCACTGGGAGGTGT	Yes		4/12/07,5/16/07								DBA1>>129
642	20	2	28	52.392	D19Dcr52.392	98		SSLP	2		PWD>>B6	no poly	no poly	no poly			no poly	no poly			no poly			1				D19Dcr52.392	D19Dcr21	chr19:52,414,109-52,414,206	July 2007	GTATTTACTTTTTGGCCTGCTCCA	TCTGCTCTTGGTAGGCAGACATAA	Yes		4/12/07,5/16/07		no poly
727	20			57.126	D19Dcr57.126	96		SSLP	1		no poly	B6>>DBA	no poly	no poly			no poly	no poly										D19Dcr57.126	D19Dcr65	chr19:57,126,867-57,126,962	July 2007	GGATGAAAGGCGCGCAT	TGCCAAGAAGGCAAGTTGAAA	Yes		1/12/10, 3/16/10
729	20			57.441	D19Dcr57.441	96		SSLP	0		no poly		no poly	no poly			no poly	no poly										D19Dcr57.441	D19Dcr66	chr19:57,441,365-57,441,460	July 2007	CCTGCTTGGGATTTGATGGT	GGCTAGAAGTCTCTGCGGGAT	Yes		1/12/10
731	20			58.2114	D19Dcr58.211.1	101		SSLP	3	no poly	PWD>>B6	B6>DBA	B6>129X1	no poly			B6>>AJ	B6>129S1										D19Dcr58.211.1	D19Dcr67	chr19:58,211,429-58,211,529	July 2007	AAACATGGACACGCACGGA	GAGGACTTTTCAGGTATTTGATCTTTGT	Yes
732	20			58.2119	D19Dcr58.211.2	96		SSLP	3	no poly	B6>>PWD	B6>>DBA	B6>>129X1	no poly			B6>>AJ	B6>>129S1										D19Dcr58.211.2	D19Dcr68	chr19:58,211,969-58,212,064	July 2007	ACTCAGCCCCACCCATAGCT	TGCCACAGTTTCACGATTAGAAG	Yes				B6>>FVB
733	20			58.309	D19Dcr58.309	96		SSLP	2	no poly	PWD>B6	B6>>DBA	B6>>129X1	no poly			B6>>AJ	B6>>129S1										D19Dcr58.309	D19Dcr69	chr19:58,309,842-58,309,937	July 2007	CAGCTAAGAATGACCCAGCCTT	GACCCTCCAGAGCCGAGTTTA	Yes
728	20			60.002	D19Dcr60.002	97		SSLP	3	no poly	no poly	B6>>DBA	B6>>129X1	no poly			B6>>AJ	B6>>129S1										D19Dcr60.002	D19Dcr70	chr19:60,002,132-60,002,228	July 2007	CCCATGTGTGCGGGTACA	TGAAAGAGTCCCAGCATGCA	Yes		1/19/10
730	20			60.354	D19Dcr60.354	96		SSLP	3	no poly	no poly	B6>DBA	B6>>129X1	no poly			B6>>AJ	B6>>129S1										D19Dcr60.354	D19Dcr71	chr19:60,354,797-60,354,892	July 2007	CCAAATGATTCTGCCATGTAACA	GCTCTTTTCACTAACCTGACCTGATA	Yes		1/19/10
734	20			61.089	D19Dcr61.089	96		SSLP	2	no poly	no poly	B6>>DBA	B6>>129X1	no poly			B6>>AJ	B6>>129S1										D19Dcr61.089	D19Dcr72	chr19:61,089,487-61,089,582	July 2007	TCCTGGCTAACCTAGAAAGTTACACA	GAGGGCCACTGCCAAGTTC	Yes
925	20			61.3	chr 19 end			PCR																						chr 19 ends ~61.3 Mb				On order
873	23			50.45	DXDcr50.450	96		SSLP	2	FVB>>MRL		B6>>DBA	B6>>129X1	no poly	no poly	no poly		B6>>129S1	B6>>129P3									DXDcr50.450		chrX:50,450,392-50,450,487		ATTTATATCTATTTCCTTCTCGTCTTCTACACA	GATAGACAAATGAGCATATGGCATG	Yes				no poly		B6>>MRL				no poly	FVB>>129X1	no poly
874	23			97.02	DXDcr97.020	96		SSLP	2	no poly		no poly	no poly	no poly	no poly	no poly		no poly	no poly									DXDcr97.020		chrX:97,020,261-97,020,356		ATTCCCTATGATTACCCCTCAACA	TGAGCACAGCTAAGGGAAAGATT	Yes				no poly		no poly				no poly	no poly	no poly
875	23			152	DXDcr152.000	96		SSLP	2	no poly		no poly	no poly	no poly	no poly	no poly		no poly	no poly									DXDcr152.000		chrX:152,000,563-152,000,658		GGTCTTCTTGAGTCCTTTCTTAAAACA	ATGGGAAACAATAAGCACAGAAGAT	Yes				no poly		no poly				no poly	no poly	no poly
926	23			166.6	chr X end			PCR																						chr X ends ~166.6 Mb				On order
24	24	2	100	1.881	DYDcr45.994			SSLP															no poly	1				DYJax3.454		2 hits		GGGATTAAAGGTGTGGCAGCT	AGTGTAGCCCAGATTAAAGTTTTGTGT	Yes
25	24	2	73	6.658	DYDcr6.658			SSLP															no poly	1				DYJax8.046		many hits		CTTTAAGAAGCACAAACAATCACACA	GAAGCTTTGCACTGTCCAACAA	Yes	poor BLAST info v43
35	24	2	61	9.231	DYDcr9.231			SSLP															no poly	1				DYJax13.898		4 hits		CTCTAGTCACAGGTGCTACATACCTACA	CATATCCGATAGGCATGTGTGAGT	Yes	poor BLAST info v43
34	24	2	100	33.085	DYDcrx33.085			SSLP															no poly	1				DYJax9.080		chrY_random:12,760,647-12,760,753		TGCGACATACCTACAAGCTTATATGAA	AAATATATATGTATGCACGTGCATATCTGAT	Yes	poor BLAST info v43
33	24	2	100	36.865	DYDcr36.865			SSLP															no poly	1				DYJax4.097		4 hits		CCAGGAAATGACTAATATTTGAAATGTAAAT	AAGCCATCATATTCGGTGTGTGT	Yes	poor BLAST info v43
36	24	2	100	39.977	DYDcr39.977			SSLP															no poly	1				DYJax18.241		many hits		CAAGACACATTTACATACATGGTAGAAGAA	GAAGCTTTGCACTGTCCAACAA	Yes	poor BLAST info v43
195	25	2	8	20.438	D13Dcr20.438Rold			SSLP															Y2	1	D13Mit3	F ok but should be R!!, R large error-replace!!		D13Mit3v2		no match, but used for B6 vs B10! Redesign?			GAGGATCGAGGACAGAAAGAACAT	Yes	only one primer hits. No USCS match.
460	25	2	7	30.754	D17Dcr30.754			SSLP																1	D17Mit135	R ok, F misses totally-DISCARD	No	D17Mit135v2		no match		CATAGATCAGATAGTCGCACGCA	AAGGCACTGTGTGGATGAGCA	Yes	only one primer hits
470	25	2	21	30.957	D17Dcr30.957	110		SSLP																1	D17Mit228	F ok, R slight error-DISCARD	Yes	D17Mit228v2		no match		GTCCAGCAGCCTCAGGTCAA	GAAAGGAAGGAATGTTCCAGAGACT	Yes
281	25	1	18	31.747	D7Dcr31.747			SSLP	2				129X1>>B6								BALB>>B6		no poly	1	D7Mit224		Yes	D7Mit224v2		MULTIPLE HITS!!		ATATCAAAATAGAATGCCCTGTGCA	CCCAATGTTCTTGATTCCCAAA	Yes	UCSC 3 exact matches, all chr 7	5/9/07
272	25	1	3	33.507	D7Dcr33.507			SSLP	3				no poly								no poly		no poly	1	D7Mit55	F ok, R doesn't hit!-DISCARD	Yes	D7Mit55v2		no match		ATGAGTCAATCATGTTATGTGTTAGTATGTC	GCAGACGACTGTACCCACATGTA	Yes	no UCSC match.	5/9/07
446	25	2	13	40.787	D17Dcr40.787			SSLP																1	D17Mit11	F slight error, R misses totally-discard	No	D17Mit11v2		no match		GGTTTTCCATGTGAAATATGTAATAGGAT	GATCTGTCCCATATCTCTCTTTATACACAC	Yes	only one primer hits
116	25	1	21	42.338	D7Dcr42.338			SSLP	0				no poly								no poly		no poly	1			Yes	D7Jax35.380		2 hits		AATGATTTCAAATCCAAATTAAACACA	TTTCCTACAAGTTCTCTTACAAAAGCAT	Yes	UCSC 2 exact matches	5/9/07
193	25	2	14	45.118	D11Dcr45.118Fold	103		SSLP	0				no poly								no poly	looks like primer dimer	Y2	1	D11Mit236	R ok but should be F!!, F slight error-replace!		D11Mit236v2		no hit		CCAGAGTCTATGCCACTTCTTTAATACA		Yes		5/11/07
578	25	1	17	45.692	D7Dcr45.692			SSLP	0				no poly								no poly	very poor 1/07, not usable		1			Yes	D7Jax45.692		3 hits		CCAACTGAGAAACAAGAGACCCA	GGCCACTGTGACTCTGTTTCTGT	Yes	3 hits all adjacent at 45.692!!	5/11/07
452	25	2	10	47.185	D17Dcr47.185v3	128		SSLP	1				B6>>129X1								B6>>BALB			1	D17Mit66	DISCARD?	Yes	D17Mit66v3	DISCARD?	chr17:47,185,768-47,185,895		CTTCCACACATGATTGCACAGA	TCTGGGTCCATCATCACAACTCT	Yes		5/16/07
82	25	2	100	49.419	D11Dcr49.419			SSLP	0				no poly								no poly	looks like primer dimer	no poly	1				D11Jax50.172		3 hits		GTGTGGTGTATGAACATGTGTGTGTAT	AGGGCTAGAAGAGACTCCATGTGT	Yes	lots of repeats. USCS has three hits.	5/11/07
263	25	2	19	51.091	D6Dcr51.091Rold	117		SSLP	0		no poly		no poly								no poly			1	D6Mit275	F ok, R slight error-DISCARD	Yes	D6Mit275v2		no match			AGGTATTTTCAATACTCCACCATCCT	Yes		5/9/07
264	25	2	2	55.902	D6Dcr55.902	127		SSLP	2		Y2		no poly								no poly			1	D6Mit278	R ok, F slight error-DISCARD	Yes	D6Mit278v2		no match		AAGCAAACCCTGGCAAGATAATAA	GTGGGTTTGACCCAGACTTTACTTA	Yes		5/9/07
456	25	2	100	56.914	D17Dcr56.914	179		SSLP																1	D17Mit88	R ok, F slight error-DISCARD	Yes	D17Mit88v2		no match		TCTGTAGGCATCAGGATACACATGAT	TGAAAATATTTATATGTATGTGTTGGAGTGTTTT	Yes
267	25	2	45	57.614	D6Dcr57.614	126		SSLP	2		Y3		B6>>129X1								B6>BALB			1	D6Mit317	F ok, R is a mess-DISCARD	Yes	D6Mit317v2		no match		GGTCCAAAAATGTTGCATACC	TTGTAGATTTTTGTCTTGTTTTTGC	Yes		5/9/07	Y2
341	25	2	76	67.77	D6Dcr67.770			SSLP	1		no poly		no poly								no poly		no poly	1			No	D6Jax67.947		2 hits!!		TGATTCTCAGCACCCATAAGGTAA	TGCCTTATCTGGTATATGAGTGTGTGT	Yes	lots of repeats chr 6. UCSC 2 exact matches.	5/9/07
358	25	2	6	67.956	D6Dcr67.956			SSLP	3		no poly		no poly								no poly		no poly	1			No	D6Jax68.134		2 hits!!		CAGTCATCTCGTTTTGTCATTACATGT	AACTTTAATGGTAATCAGATTCCCTCTT	Yes	repeats on chr 6. UCSC 2 exact matches	5/9/07
87	25	2	18	73.718	D15Dcr73.718	104		SSLP															no poly	1		R ok, F slight error-DISCARD	Yes	D15Jax74.094		no match		CCAATGTGTGAGTTTGCAGGATT	GAGGAAAACACCCTGCTCCAT	Yes
284	25	1	100	85.892	D7Dcr85.892			SSLP	2				no poly								no poly		no poly	1	D7Mit234			D7Mit234v2		2 hits		CCAAAATCCCAAACCTGATCCT	TTACAGAGAGAGGGAGAGACCAGAAT	Yes	USCS two hits chr 7	5/11/07
309	25	2	5	88.152	D15Dcr88.152			SSLP															no poly	1	D9Mit212	F slight error, R totally misses!-discard	No	D9Mit212v2		no match		CCCCCTGTAGAAGGCTGAAGTT	AGTTCATCTAGCTTTGCCTCCAAT	Yes	HIT CHR 15, but only one primer
469	25	2	11	89.996	D17Dcr89.996	136		SSLP																1	D17Mit221	F ok, R slight error-DISCARD	Yes	D17Mit221v2		no match		AGATCATTAACAGTAATAAAGCAGTCTGGTAA	CTTGTGGCAAAAACAACCAAACT	Yes
474	25	2	13	90.762	D17Dcr90.762	145		SSLP																1	D17Mit244	F ok, R SLIGHT error-DISCARD	Yes	D17Mit244v2		no match		TTAAGGCAAGTAAGATTATAGGATTTAGAAAA	CTTCATCATTCTTTCTCCTCAAAAGTAA	Yes
4	25	2	23	92.297	D4Dcr92.297v1	101		SSLP	2				129X1>>B6								no poly		no poly	1			Yes	D4Jax90.484		chr4:92,297,226-92,297,326		GTCAACCTGTTGGTTGCTTTCA	TGGCTCAAAATCCCGTGTTT	Yes		5/9/07
459	25	2	4	93.503	D17Dcr93.503			SSLP																1	D17Mit123	R ok, F slight error-DISCARD	No	D17Mit123v2		no match		AGCACAAGGAGGCAGCCTGTA	CCTTTCCTAGACACCGTAAGAGTCTAATA	Yes	only one primer hits
144	25	2	3	109.536	D2Dcr109.536			SSLP	0				no poly								no poly		no poly	1		F mismatch, R ok-DISCARD (not needed)	No	D2Jax109.865				CCTCCCAATGGTCTCTACACAA	CAAGAGGTAAGCCATAGACAACACA	Yes	Only one primer hit. No UCSC match	5/4/07
196	25	2	16	117.317	D14Dcr117.317Rold	103		SSLP															no poly	1	D14Mit97	F ok, R slight error-replace	Yes	D14Mit97v2		no match			CAGTCTTTCAAATGCACAAGTTTTGT	Yes
210	25	2	1	122.068	D2Dcr122.068v1			SSLP	2				Z1								Z2	B6 band fails.	no poly	1	D2Mit30		No	D2Mit30v1	D2Mit30	Both mismatched! R hits X! Discard!		CATCCAAGCAGTAACGTAGACG	AAATGTTACACCCTCTGCGG	Yes	Only one primer hits. No UCSC match.	5/4/07
385	25	2	1	122.068	D2Dcr122.068v2			SSLP	2				Z1								Z2	B6 band fails.		1	D2Mit30		Yes	D2Mit30v2		Both mismatched! R hits X! Discard!		CATCCAAGCAGTAACGTAGACG	AAATGTTACACCCTCTGCGG	Yes	no UCSC matches	5/4/07
643	25			122.505	D2Dcr122.505v1			SSLP	3				129X1>>B6								BALB>>B6					DISCARD		D2Mit17v1	D2Mit17	No hit, but amplifies well! Primer entered incorrectly?		AGGCAATTACAAGGCCTGG	CACCCATCTCCCTCAGTCAT	Yes		5/4/07
209	25	2	10	122.505	D2Dcr122.505v2			SSLP	1				no poly								no poly	v2 fails, v1 gives good poly	no poly	1	D2Mit17	DISCARD	No	D2Mit17v2		No match. Retest or discard?		AGGCCTGGGAGATGGTCTAAA	CCACCCATCTCCCTCAGTCATAT	Yes	Only one primer hits. No UCSC match.	5/4/07
384	25	2	11	122.505	D2Dcr122.563			SSLP																1	D2Mit17	DISCARD	No	D2Mit17v1	??	no match. Duplicate line or separate tubes?		AGGCAATTACAAGGCCTGG	CACCCATCTCCCTCAGTCAT	Yes	only one primer hits
189	25	2	8	123.873	D4Dcr123.873Rold	108		SSLP	2				B6>>129X1								B6>>BALB		Y2	1	D4Mit12	F okay, R slight error-replace	Yes	D4Mit12v2		no match			AAAAACAAACACCTATTGAGACCCA	Yes		5/9/07
387	25	2	100	127.963	D5Dcr127.963Fold			SSLP	1				no poly								BALB>>B6			1		R ok but should be F!!, F slight error-replace	Yes	D5Jax125.222		no match		TCTTGGTTTGGTCCCCAGTATT		Yes		5/9/07
91	25	1	10	128.892	D7Dcr128.892			SSLP	1				no poly								no poly		no poly	1	D7Mit104	R ok, F errors-DISCARD		D7Mit104v2		no match		AGTGTGCTGGAAAGACCATTTATCT	GCTTTACCCTCAACCCCATCA	Yes	not clear, no USCS match	5/11/07
95	25	1	100	129.741	D7Dcr129.741			SSLP	0				no poly								no poly	strong bands are primer dimer?	no poly	1	D7Mit44	R slight error, F a mess-DISCARD		D7Mit44v2		no match		CTATGCAGGTAAAACACCCAGAGTCT	GTGATGATGTTCTTCATTTTTCATTCAT	Yes	No USCS match	5/11/07
241	25	2	4	134.231	D2Dcr134.231old			SSLP	2				B6>>129X1								no poly		no poly	1	D2Mit448	F ok, R error-replace & discard	Yes	D2Mit448v2				AGGAACATCTACAAGCAATACAGTACAGT	AGTAATGGTTGGGGCCACATTT	Yes		5/4/07			Y2
252	25	2	40	135.633	D4Dcr135.633Fold			SSLP	2				B6>>129X1								B6>>BALB		Y1	1	D4Mit69	R ok but should be F!!, F is a mess-replace	No	D4Mit69v2		no match		TGTGTGTGCATTTCCTACTTGTGT		Yes	only one primer hits! No UCSC match.	5/9/07
163	25	2	27	143.796	D2Dcr143.796.4old			SSLP	4				B6>>129X1								no poly	bright band, what is it hitting?	no poly	1		R ok, F awful-DISCARD	No	D2Jax142.289		no match		GAGCCTGGGATCTCTCCAAAA	TGGAAATGGTCCTCCTGTTCA	Yes	Only one primer hit? No UCSC match.	5/4/07
165	25	2	3	143.901	D2Dcr143.901v2			SSLP	1				129X1>>B6								no poly	discard and keep v1 only (D2H3bJax1)?	no poly	1		F okay, R slight error, DISCARD-not needed	Yes	D2Jax142.386		no match		TTGTGCTAGGCAAGGACCCTTAT	GAAAAGGCAAAGTGAGGGTTGT	Yes		5/4/07
243	25	2	6	144.004	D2Dcr144.004old			SSLP	2				B6>129X1								no poly		no poly	1	D2Mit491	R okay, F slight error, replace & discard	Yes	D2Mit491v2		no match, important for mapping		ATATTTAATGAGCTATCATCTGGTTCACA	GGATTCTTTGTTCCTATCCCTGTTT	Yes		5/4/07			Y2
538	25	2	26	144.99	D4Dcr144.990			SSLP	2				no poly								no poly	fuzzy bands		1			No	D4Jax144.990		7 matches!!, chr 4, 6, 19		CCAGAGAGTTTCTCTGCACTTACTTTA	AATACTGAAAGAGATGCTTGGAAGTGT	Yes	heavy repeats chr 4. UCSC 7 exact matches!!	5/9/07
537	25	2	16	145.909	D4Dcr145.909			SSLP	1				no poly								no poly	fuzzy bands		1			Yes	D4Jax145.909		2 matches, both chr 4		TCACTAACGAAACAACTGATATGATCCTA	TATGGCTGTTAATGTATTTGTGAATCTGT	Yes		5/9/07
200	25	2	6	152.192	D3Dcr152.192			SSLP	2				129X1>>B6								no poly		no poly	1	D3Mit352	F ok, R hits chr 4 instead??-DISCARD	No	D3Mit352v2		no match		CGCAAAAGGCAGAGGTAAGTAAA	CTCCACCCGACTTACACACACA	Yes	Only one primer hit? No UCSC match.	5/4/07
251	25	2	3	152.677	D3Dcr152.677			SSLP	2				no poly								no poly	BALB band failed	no poly	1	D3Mit323	R ok, F slight error-DISCARD	No	D3Mit323v2		no match		ACACTCGAGCACGCGTCAC	CCGGTAAACAGATGCTAAAGTAACAGA	Yes	Only one primer hit? No UCSC match.	5/4/07
205	25	2	19	153.101	D3Dcr153.101			SSLP	2				no poly								B6>>BALB		no poly	1		F ok, R very off?-DISCARD	No	D3Jax153.850		no match		GATGGGTTGGAGAAAAAGTAGAATCT	CCATTTCCTCAACTCTCTTAATTGAA	Yes	Only one primer hit? No UCSC match.	5/9/07
198	25	2	100	153.466	D3Dcr153.466			SSLP	4				no poly								no poly		no poly	1	D3Mit114		Yes	D3Mit114v2		TWO MATCHES (same F, 2Rs-99 & 277 bp)		CAGGTGAAAAATCTCAGAAGGGAA	ACTCTCATACATACATACACACCTTCACAAA	Yes		5/9/07
173	25	2	12	155.558	D2Dcr155.558Rold			SSLP	0				no poly								no poly		no poly	1	D2Mit262	R slight error, DISCARD	Yes	D2Mit262v2		no match			CTCTCTGCTTCTGCCAACTCTGA	Yes		5/4/07
246	25	2	100	157.918	D3Dcr157.918			SSLP	1				no poly								no poly		no poly	1	D3Mit19	both faulty - discard!	No	D3Mit19v2		no match		TGTCTTTGAGAAACCTTGTCTTGAA	TTGCGTGCTTGTTTGTTTTTATG	Yes	Only one primer hit? No UCSC match.	5/9/07

## Sheet: Mod1
PositionEnsemblCurrent	PrimerNameToUse	MGIName	UCSCPosition(bp) (Build 37)	B6Size	ForwardPrimer	ReversePrimer	PCR/SSLP/qPCR/other	BandStrength	MRLvsFVB	PWD vs B6	DBA vs B6	129X1 vs B6	129X1vs129S1	A/J vs B6	129S1 vs B6	BALB vs B6	OtherNotes				3rdPrimer	FVB vs B6	MRL vs B6	129X1vsDBA1	129X1vsFVB	129X1vsMRL
	Lamc2Int18F1-R2+jebF3		chr1:154,977,969-154,978,089	121	CCTGTCTCATTTCTGGTAGGCTTT	CACACGTCACCACACCTGCT	PCR										USE! Best genotyping combination. Jeb > WT. JEB F + WT R = 218 bp.				GCGCCAGTCCTCCGATAGA
5.011	D19Dcr5.011	D19Dcr1	chr19:5,011,606-5,011,701	96	ATTAAACACATGCATTTTCATACAAACA	TTCAGGGATTGTAGCACCAGACT	SSLP	2	FVB>>MRL	PWD>>B6	no poly	no poly	no poly	no poly	no poly	no poly
5.084	D19Dcr5.084	D19Dcr2	chr19:5,084,596-5,084,699	104	TACTGAAGACACAGGGAACACATCA	CTGCATGTGTGAGCGGATATAAA	SSLP	2	FVB>MRL	PWD>>B6	DBA>>B6	no poly	no poly	AJ>>B6	no poly	BALB>>B6						FVB>>B6		DBA1>>129
5.222	D19Dcr5.222	D19Dcr3	chr19:5,222,811-5,222,908	98	AGCAGAGAACACCCATCTCCAT	CCGTCTATGTAAGTTGAATGTTTTGAATT	SSLP	1	MRL>FVB	no poly	no poly	no poly	no poly	AJ>>B6	no poly	BALB>>B6
10.017	D19Dcr10.017	D19Dcr73	chr19:10,017,493-10,017,588	96	TGCCATGCCCCCTGC	CAAAAGGTTTCCAGTTCTGAGTAGAGA	PCR	2	FVB>>MRL	no poly	no poly	no poly	no poly		no poly							no poly	B6>>MRL	no poly	no poly	129X1>>MRL
10.125	D19Dcr10.125	D19Dcr74	chr19:10,125,749-10,125,844	96	ACCCCAAGTGGCTCTGAGGT	TCACCATAACAGTGGGCAGAAT	PCR	2	no poly	B6>PWD	DBA>>B6	no poly	no poly		no poly							FVB>>B6	MRL>>B6	DBA1>>129	FVB>>129X1	MRL>>129X1
14.157	D19Dcr14.157	D19Dcr75	chr19:14,157,545-14,157,640	96	ATTGGCATATGTTTCCTTAGTGGAT	CCTCCAGGGAAATCAGGAATTT	PCR			B6>>PWD
14.166	D19Dcr14.166	D19Dcr76	chr19:14,166,437-14,166,532	96	TGGGACATAGAAGCTACAGGAAACA	CTGCCTGAAAGTCTCCCCTCT	PCR			B6>>PWD
17.565	D19Dcr17.565	D19Dcr4	chr19:17,573,052-17,573,152	101	GGATGTGCTTGGCTCAGCT	TCTGGATCACGTAGGCTTGCA	SSLP	0	no poly?	no poly		no poly	L1	no poly	129S1>B6	no poly
17.6	D19Dcr17.600	D19Dcr5	chr19:17,607,619-17,607,714	96	TTTTTCTTTTTGAAATGAGACCCAA	GGAAAGAATCAATTGCCTCAAAGT	SSLP	1	no poly	no poly		no poly	X1>>S1	no poly	B6>>129S1	no poly
18.046	D19Dcr18.046	D19Dcr77	chr19:18,046,851-18,046,946	96	AAAGAATGATACCTGAGGTTTCCTTCT	CAAAAGCCATATACTATGCTGAGTGTGT	PCR			no poly
18.089	D19Dcr18.089	D19Dcr78	chr19:18,089,744-18,089,839	96	AGATGAATCAGAAAAAACGTATAAACACA	GGAGTGCTGGGTTTCTCTATGGT	PCR			PWD>>B6
24.008	D19Dcr24.008	D19Dcr22	chr19:24,008,730-24,008,825	96	GACACGCATTCAGTTAGGACTTCAT	CTTTGAGCCCACCATAGCCTT	SSLP	3	FVB>>MRL	PWD>>B6	no poly	no poly	no poly	AJ>>B6	no poly	no poly						FVB>>B6
24.03	D19Dcr24.030	D19Dcr23	chr19:24,030,874-24,030,969	96	TATGCTATTGACCGGAGTTGCA	TTTGTAGGATTAGCCTGCCAGG	SSLP	2	no poly	no poly	DBA>>B6	no poly	L1	no poly	129S1>B6	BALB>>B6
24.127	D19Dcr24.127	D19Dcr24	chr19:24,127,623-24,127,728	106	ACACAGGATCTAGCCCATTGTCA	GAGGGCATTATGTGTTACACTGCA	SSLP	1	MRL>>FVB	B6>PWD		no poly	no poly	AJ>B6	no poly
27.054	D19Dcr27.054	D19Dcr6	chr19:27,061,621-27,061,728	108	TGCACCACACAGGAGCACAT	AATCAGTGGACTCAATAAGGCAGATT	SSLP	3	FVB>MRL	PWD>>B6	Z1	129X1>>B6	X1>>S1	AJ>>B6	129S1>>B6	BALB>>B6						FVB>>B6		129>>DBA1
27.269	D19Dcr27.269	D19Dcr7	chr19:27,277,088-27,277,188	101	AAGATTCAGAGTTCAGTGTCAGTATCACA	ATCTTTCCAGCCTCAGATATCAGAAT	SSLP	3	MRL>>FVB		no poly	no poly	L1	no poly	129S1>B6	no poly
28.081	D19Dcr28.081	D19Dcr8	chr19:28,089,618-28,089,713	96	TAATTGGAAGTTAATTTCATGTAAAAGTCAT	GTGTGCACTGTCCAGGTCAGTT	SSLP	3	no poly		no poly	no poly	no poly	no poly	no poly	no poly
28.334	D19Dcr28.334	D19Dcr9	chr19:28,342,910-28,343,006	97	GCCAGATATATGCCTTCACAACTTT	TGCATGAAGAAATTGACAGACAATAAA	SSLP	1	no poly		no poly	no poly	no poly	B6>>AJ	no poly	no poly
28.621	D19Dcr28.621	D19Dcr10	chr19:28,630,374-28,630,469	96	CATGCAAGTACTGCCCAACATT	GCTCGGCTGTATCCACAACA	SSLP	3	no poly		no poly	no poly	no poly	B6>AJ	no poly	no poly
28.757	D19Dcr28.757	D19Dcr11	chr19:28,765,814-28,765,909	96	TCCACAACTGGTCACCAGCAT	GTTTGGTTCCAGAGTCTCCATTCT	SSLP	2	no poly		no poly	no poly	S1>>X1	AJ>>B6	129S1>>B6	no poly
29.021	D19Dcr29.021	D19Dcr12	chr19:29,029,666-29,029,764	99	AATGAAATCTTCAGAACCCACACAA	CTCGGGATTGCTTGAGCTGT	SSLP	2	no poly		B6>DBA	no poly	S1>>X1	no poly	129S1>>B6	no poly
29.108	D19Dcr29.108	D19Dcr13	chr19:29,116,905-29,117,000	96	TTGTCCTCTGACCTCCACATACA	GGCCTCTTACCTCCCTCCAA	SSLP	2	no poly		no poly	no poly	no poly	no poly	no poly	no poly
29.228	D19Dcr29.228	D19Dcr79	chr19:29,228,868-29,228,966	99	TCCCCTCTTGGTCTGCTTTCT	AGACATAGATCCCAGCTTCCACTT	PCR	2	MRL>>FVB	PWD>>B6	no poly	no poly										no poly	MRL>>B6	no poly	no poly	MRL>>129X1
29.285	D19Dcr29.285	D19Dcr80	chr19:29,285,851-29,285,946	96	ATTGCACACGCACATGTACACA	GGCTCAGTCATGTATCTGCGG	PCR	2	no poly	PWD>>B6	no poly	no poly										B6>FVB	no poly	no poly	129X1>FVB	no poly
29.988	D19Dcr29.988	D19Dcr81	chr19:29,988,387-29,988,488	102	AGGTATAGGACACAAAATCATGCACA	CATTGGAGAGGCCTTTTATTCTTCTA	PCR	3	no poly	PWD>B6	no poly	no poly										no poly	no poly	no poly	no poly	no poly
30.064	D19Dcr30.064	D19Dcr82	chr19:30,064,887-30,064,982	96	ACAAGTGATTTGTCTATCTCCTTTAAACA	AAAATTATATGCTAGTCTCAAAAAATGTGTG	PCR	2	FVB>>MRL	B6>PWD	no poly	no poly										no poly	B6>>MRL	no poly	no poly	129X1>>MRL
30.941	D19Dcr30.941	D19Dcr83	chr19:30,941,067-30,941,162	96	TAGATCACTTGCCCAGCATGC	AGCCAACTACCTGTTTTGACATTG	PCR	3	FVB>MRL	PWD>>B6	no poly	no poly										FVB>B6	no poly	no poly	FVB>129X1	no poly
31.375	D19Dcr31.375	D19Dcr84	chr19:31,375,931-31,376,026	96	AATTTGTCATTGAAATTATCCATAGGATAAT	CCGGTACATCTTTAGGCAGGTG	PCR	1	no bands	PWD>>B6	no bands	no poly										no poly	no bands	no bands	no poly	no bands
32.64	D19Dcr32.640	D19Dcr25	chr19:32,640,444-32,640,540	97	GGCCTCTGCTGGCACTAAGA	TTGTGGTCCATGATCTGTGATATATGT	SSLP	2	MRL>>FVB	B6>>PWD	B6>>DBA	no poly	no poly	no poly	no poly	no poly						B6>>FVB		129>>DBA1
37.174	D19Dcr37.174	D19Dcr26	chr19:37,174,509-37,174,604	96	GTCAGTCAAACCCAACAGCATG	GACGTCTGTCTACACGATGCTTAATC	SSLP	3	MRL>FVB	PWD>>B6	B6>DBA	no poly	no poly	no poly	no poly	B6>BALB						B6>>FVB
37.576	D19Dcr37.576	D19Dcr27	chr19:37,576,965-37,577,060	96	GAGATTTGTATTTCTGTAGGGTAGTGTTATGTAT	TCTGAGGTGAGTAGGGCTGAGTG	SSLP	3		PWD>>B6	B6>DBA	no poly	X1>S1	B6>>AJ	B6>129S1	B6>BALB
37.706	D19Dcr37.706	D19Dcr28	chr19:37,706,210-37,706,307	98	ACCTGGCTTTATGAGCACGTGT	TCTATGGTTTTCAATTACATTTTGCAGT	SSLP	1		PWD>B6		no poly	no poly	no poly	no poly
41.508	D19Dcr41.508F1-R1	skip?	chr19:41,508,682-41,508,777 & chr19:41,503,277-41,503,372	96	GAAATACAACTAAGGACAAATGACAGAGAGT	GGGAATGTTGGCTTTTGTGTAGAT	PCR										Lamc2Int18F1 RACE sequence maps to chr 19 at 41 Mb? Can I amplify products?
41.508	D19Dcr41.508F1-R2	skip?	chr19:41,508,682-41,508,878 & chr19:41,503,277-41,503,473	197	GAAATACAACTAAGGACAAATGACAGAGAGT	GACTTAGAGGCTAGCTTTGATATGCTT	PCR										Lamc2Int18F1 RACE sequence maps to chr 19 at 41 Mb? Can I amplify products?
41.508	D19Dcr41.508F1-R3	skip?	chr19:41,508,682-41,508,991 & chr19:41,503,277-41,503,586	310	GAAATACAACTAAGGACAAATGACAGAGAGT	CAAAATGTCTGAGGTTAATATAAGGATCA	PCR										Lamc2Int18F1 RACE sequence maps to chr 19 at 41 Mb? Can I amplify products?
41.508	D19Dcr41.508F1-R4	skip?	chr19:41,508,682-41,509,074 & chr19:41,503,277-41,503,669	393	GAAATACAACTAAGGACAAATGACAGAGAGT	GGGTGGAGTGAGAGAGAGCAGA	PCR										Lamc2Int18F1 RACE sequence maps to chr 19 at 41 Mb? Can I amplify products?
41.508	D19Dcr41.508F1-R5	skip?	chr19:41,508,682-41,509,172 & chr19:41,503,277-41,503,767	491	GAAATACAACTAAGGACAAATGACAGAGAGT	TGAGGCGAAGGTTTACTGTAGCT	PCR										Lamc2Int18F1 RACE sequence maps to chr 19 at 41 Mb? Can I amplify products?
42.075	D19Dcr42.075	D19Dcr29	chr19:42,075,834-42,075,929	96	GCCCGCTCCCTCCTGA	TTAGGTCCTCATTCCAGATGACTTCT	SSLP	2	no poly	no poly	no poly	no poly	no poly	no poly	no poly	no poly
42.094	D19Dcr42.094	D19Dcr30	chr19:42,094,764-42,094,859	96	CGGCAGAATAGTTTAACAGAAGGAAT	GCCCTGGAACCTATGTCTGTTTC	SSLP	2	MRL>FVB	PWD>B6	B6>DBA	no poly	no poly	no poly	no poly	B6>BALB						no poly
42.11	D19Dcr42.110	D19Dcr31	chr19:42,110,910-42,111,009	100	GAAAACCAGAAAGGTAAGGTCCTGA	GTTTGCTCTCCCGCAGCA	SSLP	2	no poly	no poly	Y2	no poly	S1>>X1	AJ>>B6	129S1>>B6							FVB>>B6		DBA1>>129
43.049	D19Dcr43.049	D19Dcr32	chr19:43,049,878-43,049,981	104	CACCAAAGAAACCATTATGAAAGCTT	TATGATGGCTTGGTTGTGTGTG	SSLP	2	no poly	B6>>PWD	B6>>DBA	no poly	no poly	no poly	no poly							B6>FVB
44.022	D19Dcr44.022	D19Dcr33	chr19:44,022,462-44,022,560	99	CTATGTGTGCATGGGTGCCT	GCTATGTGCCACCACTCCTAGAA	SSLP	2	no poly	B6>>PWD	B6>>DBA	no poly	no poly	B6>>AJ	no poly							B6>FVB		129>>DBA1
44.277	D19Dcr44.277	D19Dcr85	chr19:44,277,705-44,277,801	97	AAGCCAGTCACTCCATGTCA	CCTCACCCCAAGCGTGTA	PCR	3		no poly					B6>129S1
44.659	D19Dcr44.659	D19Dcr86	chr19:44,659,415-44,659,514	100	TGAAAGCACCCAAGAGAGAGA	GCAAATGATTCTCAGGTATTTTCA	PCR	1		PWD>>B6				B6>>AJ	B6>>129S1
45.089	D19Dcr45.089	D19Dcr34	chr19:45,089,949-45,090,044	96	AAGAAAACTTACACACACGCGC	TGTGTTCGCGTCCTAAGTGAAT	SSLP	2	FVB>>MRL	PWD>>B6	DBA>B6	no poly	S1>X1	AJ>>B6	129S1>B6							FVB>B6
45.343	D19Dcr45.343	D19Dcr87	chr19:45,343,228-45,343,322	95	TGGAAGGGGAGAGCTAACTG	ATACACGGGAAGACACATGCT	PCR	2		PWD>>B6
45.931	D19Dcr45.931	D19Dcr88	chr19:45,931,918-45,932,014	97	ACCTGGACTTATGTGCAATACCTA	CTGAGCACTGAGCCATCTGT	PCR	1		no poly?
46.165	D19Dcr46.165	D19Dcr35	chr19:46,165,391-46,165,486	96	AGGAAGATGCCTGATGCCACT	TCTCGCCAGCCCGTTTT	SSLP	2	no poly	PWD>B6	no poly	no poly	no poly	no poly	no poly
47.044	D19Dcr47.044	D19Dcr36	chr19:47,044,726-47,044,823	98	AAAGTTGATCATACATAACCGGAAACA	GTGGAACTTGGGCTGCCAT	SSLP	2	no poly	PWD>>B6	DBA>>B6	no poly	S1>>X1	AJ>>B6	129S1>>B6	BALB>>B6						FVB>B6		DBA1>>129
47.158	D19Dcr47.158	D19Dcr89	chr19:47,158,145-47,158,240	96	ATTCACTAGGTTCTCAAAAGTCAGTAGGA	ACTATGGCAACCTGAAGGAGCT	SSLP	3		B6>>PWD	no poly	no poly	X1>S1	no poly	B6>129S1		Ordered trying to find B6 vs 129X1 differences (seem to be same 28-58 Mb!)
47.176	D19Dcr47.176	D19Dcr90	chr19:47,176,031-47,176,131	101	TCTGAGCACGCACCCACA	GATGAAGAGTGGATGAGGTGAGG	SSLP	2		no poly	no poly	no poly	X1>>S1	B6>>AJ	B6>>129S1		Ordered trying to find B6 vs 129X1 differences (seem to be same 28-58 Mb!)
47.307	D19Dcr47.307	D19Dcr91	chr19:47,307,309-47,307,412	104	TTGGGATGTCACCATGAGTGA	TTGCTGTTATGACCCAACGTG	SSLP	2		PWD>>B6	no poly	no poly	S1>>X1	B6>AJ	129S1>>B6		Ordered trying to find B6 vs 129X1 differences (seem to be same 28-58 Mb!)
47.311	D19Dcr47.311	D19Dcr92	chr19:47,311,892-47,311,987	96	CAGAATATCAGAAGACCTGGCGT	AACATTCTCATTCCATGGTCACAG	SSLP	2		PWD>>B6	no poly	no poly	S1>>X1	AJ>B6	129S1>>B6		Ordered trying to find B6 vs 129X1 differences (seem to be same 28-58 Mb!)
47.312	D19Dcr47.312	D19Dcr93	chr19:47,312,273-47,312,368	96	TGTTCTCACCTTGGTCTGGTCA	ATCGCTCCAGGCATGCA	SSLP	2		PWD>>B6	no poly	no poly	S1>>X1	AJ>>B6	129S1>>B6		Ordered trying to find B6 vs 129X1 differences (seem to be same 28-58 Mb!)
47.32	D19Dcr47.320	D19Dcr94	chr19:47,320,474-47,320,580	107	CACTGGAGATGCTAATGAGGGTCT	GCCTCACCCGATTGAACTATTCT	SSLP	2		no poly	no poly	no poly	S1>X1	no poly	129S1>B6		Ordered trying to find B6 vs 129X1 differences (seem to be same 28-58 Mb!)
47.427	D19Dcr47.427	D19Dcr95	chr19:47,427,831-47,427,942	112	GGTTACAAAATTAAGACAGTCTCACAACA	GCATGGAAGGACTCACTGTATCAT	SSLP	3		no poly	no poly	no poly	X1>>S1	B6>>AJ	B6>>129S1		Ordered trying to find B6 vs 129X1 differences (seem to be same 28-58 Mb!)							no poly
47.566	D19Dcr47.566	D19Dcr37	chr19:47,566,142-47,566,251	110	CCCTGTAAGTAAGTTCTACTGCCAAA	GGTTACCATCTGTATATAAGAAAAAGTGTGTG	SSLP	2		no poly	B6>>DBA	no poly	X1>>S1	AJ>>B6	B6>>129S1							no poly
47.593	D19Dcr47.593	D19Dcr38	chr19:47,593,891-47,593,986	96	GAGAATGGCAGTCTACAACTACTACCA	CATGCACAACAGCCATGTGTAT	SSLP	3		B6>PWD	DBA>B6	no poly	no poly	no poly	no poly							FVB>B6
47.597	D19Dcr47.597	D19Dcr39	chr19:47,597,091-47,597,186	96	CAGCCAGGGTGGGTTTTACA	CACTGTGACACAATACCTGGTAAACAG	SSLP	2		B6>>PWD	no poly	no poly	no poly	no poly	no poly							no poly
47.621	D19Dcr47.621	D19Dcr40	chr19:47,621,185-47,621,280	96	ACTATACAGAGAAACCCTGTCTCAAAGA	GTCATCCATCCAACAGAAATATTAACAT	SSLP	3	FVB>>MRL	B6>>PWD	no poly	no poly	no poly	no poly	no poly							FVB>>B6
47.632	D19Dcr47.632	D19Dcr41	chr19:47,632,178-47,632,273	96	GTGCTTGGTACGTTCTACGAGAGA	GAGATGCAAACGCAATTTCAACT	SSLP	3	no poly	PWD>>B6	B6>>DBA	no poly	X1>>S1	B6>>AJ	B6>>129S1							B6>>FVB		129>>DBA1
47.661	D19Dcr47.661	D19Dcr42	chr19:47,661,973-47,662,068	96	CACCTTGCCTGGCAGCATA	CACAAATGAATGAAGGTGCACAA	SSLP	2	no poly	PWD>B6	no poly	no poly	no poly	no poly	no poly							no poly
47.697	D19Dcr47.697	D19Dcr43	chr19:47,697,786-47,697,935	150	GTGGGAAAATTGTATTTAGATCACACA	AGTAAAAACATCTGAAAAAGTCATAAGAAATC	SSLP	2	FVB>>MRL	no poly	B6>>DBA	no poly												129>>DBA1
47.703	D19Dcr47.703	D19Dcr44	chr19:47,703,322-47,703,446	125	TGGTACTAAAGTGTGAGTGACGTGTGT	CTCTGAAATGACAATAGGCAAACAGT	SSLP	2	no poly	PWD>>B6	DBA>>B6	no poly												DBA1>129
47.714	D19Dcr47.714	D19Dcr96	chr19:47,714,788-47,714,883	96	GTTACCAGTGTGAACTTTGCCCT	TCAGAGATAAGGACCTCACAGTGG	Indel		no poly								to bracket B6 vs PWK indel at 47,714,837
47.717	D19Dcr47.717	D19Dcr97	chr19:47,717,807-47,717,902	96	TTCTAAGAGTGCTGGGTACCAAATT	CTTACATGAACTCCTGCTCCCAC	Indel		no poly								to bracket B6 vs PWK indel at 47,717,871
47.72	D19Dcr47.720	D19Dcr45	chr19:47,720,320-47,720,415	96	AGACATGGCTCATGGCTGGTAT	AAGTCTAAGTGTGCTACCTCCTCCA	SSLP	2	no poly	no poly	B6>DBA	no poly	no poly	B6>AJ	no poly
47.72	D19Dcr47.720v2		chr19:47,720,300-47,721,180	881	ATCCACTGCTCTCCAGCTGAA	GATGCCAATCACCTTCCCACT	Sequencing										for TALEN 52 characterization/sequencing
47.72	D19Dcr47.721PWD_R		chr19:47,720,320-47,721,222 w/720F	903		ACTTCCTTAGAGGAGGTAACATTTCAGT	PCR										specific to PWD due to indel. To test if Col17 TALEN insert is in correct place.
47.721	D19Dcr47.721	D19Dcr98	chr19:47,721,153-47,721,254	102	GTAAGCCAGTGGGAAGGTGATT	TCTTGCAACTGAAAACACTCAAAGT	Indel		no poly								to bracket B6 vs PWK indel at 47,721,198
47.721	D19Dcr47.721v2		chr19:47,721,230-47,722,364	1135	ACTTTGAGTGTTTTCAGTTGCAAGAGT	CTCTTTCCTTCCTTGCAGCCTA	Sequencing										for TALEN 52 characterization/sequencing
47.721	D19Dcr47.721v3F		chr19:47,721,970-47,723,169 (using 723R)	1200	AGCTGTGCGACACCATTTTCT		PCR
47.722	D19Dcr47.722	D19Dcr99	chr19:47,722,341-47,722,436	96	CGTAGGCTGCAAGGAAGGAA	ACCACTCTCTGTGTTGCTTTGAGTA	Indel		no poly	no bands							to bracket B6 vs PWK indel at 47,722,404. No PWD band because reverse primer extends within indel!
47.722	D19Dcr47.722n1PWD_F-724v2R		chr19:47,722,868-47,724,543 (using 722n1F)	1676	ACATTAGGACTACAGGATGTGCTGG	CACAGTAGGACACTAGAGAGCAT	PCR										Should only give band if PWD allele through region. Use to check TALEN integration.
47.722	D19Dcr47.722n1v2		chr19:47,722,834-47,723,230	397	AAAGCCCTGCAGCTTCCTTT	AGCATGCAGCGTAAGTTGGA	PCR										brackets 722n1F-723R. For TALEN founder sequencing looking for small deletions
47.722	D19Dcr47.722v2	D19Dcr100	chr19:47,722,370-47,722,478	109	CCTTAGACCAGAGCTTGCCTGA	AACTCAAGCCTACTTCTGGTTCCTT	Indel			B6>>PWD							to bracket B6 vs PWK indel at 47,722,404. Works well.
47.7221	D19Dcr47.722n1	D19Dcr101	chr19:47,722,868-47,722,963	96	TGGGCTGACCTGTTGTGACA	CGGGAGCGGCTTTCTGA	Indel										26 bp indel, B6 > PWD, different indel from D19Dcr47.722v2.
47.7222	D19Dcr 47.722v3		chr19:47,722,478-47,723,812	1335	TTTGGCATCTCAGCTACGGG	GGTACCTTGATGTTGGTCTCCTGT	Sequencing
47.7229	Col17 TALEN1 B6vsPWD		chr19:47,722,979-47,723,086	108	GCAAAGTACCAAGCCCTTTGC	GGGTGGGGATTGAAAAAGAGAAG	PCR										Common F, PWD-R is 3rd; B6 vs PWD primers include 3 mismatches at 3' end. To detect TALON induced PW				GGGTGGGGATTGAAAGAGAAAAA
47.723	D19Dcr47.723	D19Dcr102	chr19:47,723,073-47,723,169	97	TTCAATCCCCACCCATCTGAT	AGCATTTAGGCTTTGCAGGC	Indel			no poly
47.723	D19Dcr47.723v2		chr19:47,723,244-47,723,766	523	ACTGCCAGCTTGTTGTAATCTAGGT	ACTCTTCTGCAGGAGCCACAG	Sequencing
47.724	D19Dcr47.724	D19Dcr46	chr19:47,724,061-47,724,156	94	CATGGATTGGGTGCAAGAGA	AGATATCGCCTGAAAGGGACAA	SSLP	2	no poly	B6>>PWD														no poly?
47.725	D19Dcr47.725		chr19:47,725,196-47,725,296	101	CTTTACTCCTGATCACTCACTTGACATATA	CACCAGGCGTCAGTGGAGAT	Sequencing			no poly	no poly	no poly		no poly	no poly		720v2F-725R is TALEN nested sequence first step					no poly	no poly
47.725	D19Dcr47.725v2R		chr19:47,725,196-47,725,275	80		GGTCCCTCCTGTCTTTGGACTA	Sequencing										position with 725F. For nested sequence with 720F as second step
47.726	D19Dcr47.726		chr19:47,726,222-47,726,317	96	CAAGAAGTGTCACAGACTTACACCG	GGCCTGTCATCACCATCACA	Sequencing			no poly	no poly	no poly		no poly	no poly							no poly	no poly
47.727	D19Dcr47.727	D19Dcr47	chr19:47,727,302-47,727,398	97	GCATCCCTCTTTGAGCAGACA	GCCTCAGGGCAGTGTGTATATGT	SSLP	2	no poly	no band	DBA>>B6	no poly	S1>>X1	AJ>>B6	129S1>>B6							no poly		129>>DBA1
47.727	D19Dcr47.727.2	D19Dcr48	chr19:47,727,223-47,727,423	201	TTCCATGCCTACACAGTCTTGC	ACCGTGGATAGCTAAGTACGTATAAGC	SSLP	2	no poly	no poly												B6>>FVB
47.727	D19Dcr47.727v3		chr19:47,727,048-47,727,445	398	GGAGAGGAACTCTGTTCTTCTTCAATT	TGCATTTGGTCCACACAAGTAGA	Sequencing
47.728	D19Dcr47.728		chr19:47,728,010-47,728,105	96	TGCATGGATCTGTAAGGATGTGT	CCATCATCTGCATAGTCACCTACCT	Sequencing			no poly	no poly	no poly		no poly	no poly							no poly	no poly
47.728	D19Dcr47.728v2		chr19:47,727,878-47,728,260	383	GAGGGCCAGTGAAGAAGGTTT	GGGTATCCAATCACACCTATTCCTAC	Sequencing
47.729	D19Dcr47.729		chr19:47,729,236-47,729,331	96	CTGTGACGGAGAGTCCAAGGA	GGTCAGATCAGGTGTTGGGAGT	Sequencing			no poly	no poly	no poly		no poly	no poly							no poly	no poly
47.729	D19Dcr47.729v2		chr19:47,728,971-47,729,495	525	TATCTAGCTGGCAACTTTAAGCAACT	GCCAAGCAGCTGTACCAGTG	Sequencing
47.73	D19Dcr47.730		chr19:47,730,089-47,730,184	96	GTTTGCAAGACTAATGGGCCTC	CCAGTACCCCCAGATCTCATGT	Sequencing			no poly	no poly	no poly		no poly	no poly							no poly	no poly
47.73	D19Dcr47.730v2		chr19:47,729,853-47,731,317	1465	GACCTAGAGGAGAGAGGCTGCAT	CAGTTGATGAAGGTTCCTGAGCT	Sequencing
47.73	D19Dcr47.730v3R		chr19:47,730,089-47,730,405	317		AAGCAGACCATTTTCATAGACCTTG	Sequencing
47.731	D19Dcr47.731		chr19:47,731,113-47,731,208	96	ATTTGTAAGAAGGCAGCTGTACCC	TGGTTGCAGAACTGTGTAGCAA	Sequencing			no poly	no poly	no poly		no poly	no poly							no poly	no poly
47.732	D19Dcr47.732		chr19:47,732,089-47,732,185	97	CCCTCAAGCTAATGGGATTGTAGT	GAGACGACCAAAGCTCTGGC	Sequencing			B6>>PWD	no poly	no poly		no poly	no poly							no poly	no poly
47.732	D19Dcr47.732v2		chr19:47,731,940-47,732,326	387	CTGGGCTGCCTACCTGAAGT	TCTTCAGATAATTTCTCCGACTATGG	Sequencing
47.733	D19Dcr47.733		chr19:47,733,623-47,733,718	96	CGGCTGTAAAAATGGCTGGT	AAAGGTATGTGATTTCTCCCAAGG	Sequencing			B6>>PWD	no poly	no poly		no poly	no poly							no poly	no poly
47.733	D19Dcr47.733v2		chr19:47,733,449-47,733,815	367	CTGCCACAAGGACCTGGG	GAGGGCAGACATCCAGAGCT	Sequencing
47.734	D19Dcr47.734		chr19:47,734,529-47,734,633	105	ACCAAGAGTTGAAGGGTTAAGGACT	TCTGGGGGCAAGGTTGTGTT	Sequencing		FVB>>MRL	B6>>PWD	DBA>>B6	no poly	S1>>X1	AJ>>B6	129S1>>B6							FVB>>B6	MRL>B6	DBA1>>129	FVB>>129X1	MRL>129X1
47.734	D19Dcr47.734v2		chr19:47,734,363-47,734,772	410	GAGTCTGTTTTACTGGAGATGGGAAA	CCTCATGTGTATATGTGGGTGTGTG	Sequencing
47.735	D19Dcr47.735		chr19:47,735,479-47,735,574	96	TTATCATTAGGATGGAGGGCTCA	GCTGTGGTCTTCATGGTCACC	Sequencing			no poly	no poly	no poly		no poly	no poly							no poly	no poly
47.735	D19Dcr47.735v2		chr19:47,735,319-47,735,648	330	AGGCATCCCTGTCAAGCCTT	CAGACTTCACTTGTCTTCTTTCCCA	Sequencing
47.736	D19Dcr47.736		chr19:47,736,289-47,736,384	96	TTAAGGAACACCTGAAATGCCC	CCACGGGAGTCACAGAGAGC	Sequencing			no poly	no poly	no poly		no poly	no poly							no poly	no poly
47.736	D19Dcr47.736v2		chr19:47,736,137-47,736,511	375	CAAGACAGGGTTTCTCTGTATAGCTTT	ACCCTTTCACTACCATTCACTGACTA	Sequencing
47.737	D19Dcr47.737		chr19:47,737,443-47,737,538	96	GTCCCACTTCTGGTGATTGCTAA	GGTGAGAAGGGACCCAGAGG	Sequencing			no poly	no poly	no poly		no poly	no poly							no poly	no poly
47.737	D19Dcr47.737v2		chr19:47,736,973-47,737,644	672	TGCTTCCTCTTCCCCCAGA	GCATCCTGTTGCATGGCTCT	Sequencing
47.738	D19Dcr47.738		chr19:47,738,017-47,738,112	96	TATACCTTTGGGTCCTGGTGGT	TTCTTGGCCATCCCCTACAG	Sequencing			no poly	no poly	no poly		no poly	no poly							no poly	no poly
47.739	D19Dcr47.739		chr19:47,739,691-47,739,786	96	GTGAGAGGATCCACAGTCCTCAG	AGAAACTAAGAAGGACACCAGGAATC	Sequencing			PWD>B6	no poly	no poly		no poly	no poly							no poly	no poly
47.739	D19Dcr47.739v2		chr19:47,739,508-47,739,893	386	AGCAATCCCTGAGGAGAAACG	TTCCAGCTTCTGGCTCTAGGAC	Sequencing
47.74	D19Dcr47.740		chr19:47,740,045-47,740,166	122	CCTGCTCTGGGAAGGTCACTT	GCTGAGAAGCAGGCTGTGACTT	Sequencing			B6>>PWD	no poly	no poly		no poly	no poly							no poly	B6>>MRL
47.74	D19Dcr47.740v2		chr19:47,739,999-47,740,508	510	GCTCTGTGGCTCTTTGCTCTCTAC	GCTGTCTGTGGTATGGCACG	Sequencing
47.741	D19Dcr47.741		chr19:47,741,105-47,741,200	96	ACAGCACCAGAGATCACTGCA	TCTCCATCTGACATCTCCTTTTGTT	Sequencing			no poly	no poly	no poly		no poly	no poly							no poly	no poly
47.741	D19Dcr47.741v2		no UCSC match even after sequence recopied from Ensembl.	484	CGTAGGAAGAGATGGAGGAGGAA	TGGCTGTCCTGGAACTCACTC	Sequencing
47.741	D19Dcr47.741v3		chr19:47,741,076-47,741,257	182	GGCTGGCAGGACTGAGCATA	ACTCTTGAGAACTTCATATAAATCCTGCTA	Sequencing
47.742	D19Dcr47.742		chr19:47,742,606-47,742,743	138	ACAAGAAAGAGCAAATTGTGAGTCTC	GCCTCTTCCCAACACCCAT	Sequencing			no poly	no poly	no poly		no poly	no poly							no poly	no poly
47.742	D19Dcr47.742v2		chr19:47,741,665-47,742,882	1218	GGGTAGGGAGCCAGGGTGT	CCATCCTATCCCTCCATCACTCT	Sequencing
47.742	D19Dcr47.742v3		chr19:47,742,433-47,742,810	378	ACTTCCAGCCTTCCGACAGA	TGTGTCTAGGAGAGAATTGCTCAAGAT	Sequencing
47.743	D19Dcr47.743		chr19:47,743,051-47,743,146	96	CCAGCTCAGCCTTGCCTAAT	TGCTATATCATGACGTCCAGATGG	Sequencing			no poly	no poly	no poly		no poly	no poly							no poly	no poly
47.743	D19Dcr47.743v2		chr19:47,742,872-47,744,522	1651	GGATAGGATGGGAGGGAGAGA	CCCTAAGAGAACTGCCAGCCTT	Sequencing
47.743	D19Dcr47.743v3		chr19:47,743,540-47,744,274	735	GACTTCCGGTGTTCTGCGTAGT	AGGTCATCTGTGAACCTCATTTTATAAA	Sequencing
47.743	D19Dcr47.743v4F		chr19:47,743,629-47,744,274	646	ATGGCTCCAACCCTCAGGAC		Sequencing
47.743	D19Dcr47.743v5F		chr19:47,743,825-47,744,029	205	GCACCAGGCTGGTGCAG	TCCACATGATGACACTAATTTTAAAGG	Sequencing
47.744	D19Dcr47.744		chr19:47,744,271-47,744,366	96	ACCTGCTTCATAAAAACGGTTATGTTA	CACATGACACTCTTAACAATGAAGATGT	Sequencing			no poly	no poly	no poly		no poly	no poly							no poly	no poly
47.745	D19Dcr47.745	D19Dcr49	chr19:47,745,108-47,745,210	103	CCACATGCCCCATGCAT	TGTGTTACATGTTCCTCTCTGTGTGT	SSLP	1		no band	no poly	no poly	no poly	no poly	no poly									no poly
47.745	D19Dcr47.745.2	D19Dcr50	chr19:47,745,040-47,745,247	208	CATGTGACCTCCTACCTGTACACC	CCGTTTTAATGTGGGAATGGG	SSLP	2	no poly	B6>>PWD												no poly
47.745	D19Dcr47.745v3		chr19:47,745,084-47,746,220	1137	ACATACACCCCACACAGTGCAC	CAAAATCAAGGAAGATCCTGTGTCTA	Sequencing
47.745	D19Dcr47.745v4R only		chr19:47,745,084-47,745,795	712		CCAAGACTTCTATAAGGTGTGGTTTGA	Sequencing
47.745	D19Dcr47.745v5		chr19:47,745,229-47,745,664	436	CATTCCCACATTAAAACGGCA	GAGAGTCTGCAGGCAAACAGG	Sequencing
47.746	D19Dcr47.746	D19Dcr51	chr19:47,746,709-47,746,804	96	GCGTGGTGGCTGGAGTGTA	GGACCCACAAACACAACTCAGAG	SSLP	1		no band	DBA>B6	no poly	S1>X1	AJ>B6	129S1>B6									129>DBA1
47.746	D19Dcr47.746.2	D19Dcr52	chr19:47,746,635-47,746,835	201	GACAGCTTCTCTGGGCTCCC	GGAAGACAGGCGAGAACCCT	SSLP	3	no poly	PWD>>B6												FVB>>B6
47.747	D19Dcr47.747		chr19:47,747,330-47,747,427	98	GCCTCCCGAGTGCTAGGATT	TCCAACTTGCCTGCTCCTTAGT	Sequencing			PWD>>B6	DBA>>B6	no poly		AJ>>B6	129S1>>B6							FVB>>B6	MRL>>B6
47.747	D19Dcr47.747v2		chr19:47,747,135-47,748,363	1229	AAGTCCTCTTAGATTTTACTCTTTACAAACTCA	CATTGGTACTATCTCGAAGCGTATG	Sequencing
47.748	D19Dcr47.748		chr19:47,748,097-47,748,192	96	GTGTCTTCATAGCAGCGGTTCA	AACCAGCCATAGGGAGCTCC	Sequencing		no poly	no poly	no poly	no poly		no poly	no poly							no poly	no poly
47.748	D19Dcr47.748v2		chr19:47,748,539-47,749,297	759	TGTTGCTTTACAGGATTCTCTTATTGTTT	AAATAACATGGCGTCCTGCTCT	Sequencing
47.749	D19Dcr47.749		chr19:47,749,062-47,749,157	96	GAAGGCTCCAGTTCTTGGTGAT	CGAATGTTTTGCCTGCATGT	Sequencing		no poly	no poly	no poly	no poly		no poly	no poly							no poly	no poly
47.75	D19Dcr47.750		chr19:47,750,122-47,750,217	96	ATTTGAACTCTTTCCTGCTGGG	AAGTAGAATGGCTCGGTGCCT	Sequencing		no poly	PWD>>B6	no poly	no poly		no poly	no poly							no poly	no poly
47.75	D19Dcr47.750v2-751v2		chr19:47,750,040-47,751,978	1939	GCGGAAAGTTGGTGTCCAGTAT	CACCCCGAAGGGACACAA	Sequencing
47.75	D19Dcr47.750v3F only		chr19:47,750,635-47,751,978	1344	ACACTGTTGCTAATATTGCTTGGAGA		Sequencing
47.751	D19Dcr47.751		chr19:47,751,732-47,751,827	96	GGGCTGTTAGAGAGCTAGGCTCT	ACATACCAGGGCATCCAAGG	Sequencing		no poly	B6>PWD	no poly	no poly		no poly	no poly							no poly	no poly
47.751	D19Dcr47.751v2		chr19:47,751,009-47,751,978	970	GTTCTCTCAGTCTTCTTTTGGGAGA	CACCCCGAAGGGACACAA	Sequencing
47.752	D19Dcr47.752		chr19:47,752,442-47,752,537	96	CTACCAATATCTTCCGGCCCTA	GAGATGGAGACAGGGCCAGAG	Sequencing		no poly	no poly	no poly	no poly		no poly	no poly							no poly	no poly
47.753	D19Dcr47.753		chr19:47,753,226-47,753,321	96	GCATCCAGCATCTTTCTGCC	TGGGCTTCCTCTTCTGATGACTA	Sequencing		no poly	no poly	no poly	no poly		no poly	no poly							no poly	no poly
47.754	D19Dcr47.754		chr19:47,754,698-47,754,793	96	TGACAGCAAGCTAATGTGACTGG	TGGCTTCTTCTGAGGAGTTTGG	Sequencing		no poly	no poly	no poly	no poly		no poly	no poly							no poly	no poly
47.754	D19Dcr47.754v2		chr19:47,754,142-47,754,892	751	TTTAGTTGAGCAAATGTTGAGTTAGCTT	GGTAAGTCCCCTCCTTATTTTCCA	Sequencing
47.755	D19Dcr47.755		chr19:47,755,462-47,755,557	96	GCTTCCCCACCCTGAACTGT	GAAATCAAAGATGGCTATGGAGGT	Sequencing		no poly	no poly	no poly	no poly		no poly	no poly							no poly	no poly
47.756	D19Dcr47.756		chr19:47,756,509-47,756,604	96	ACAGGAGGACTACACGCCATTAG	TGTGCGTGTTTAAGGTTTGCAG	Sequencing		no poly	B6>PWD	no poly	no poly		no poly	no poly							no poly	no poly
47.757	D19Dcr47.757		chr19:47,757,371-47,757,466	96	CTGGCCACAAATGGGTGATT	CAGCCATGCCCATTCTAATAGC	Sequencing		no poly	no poly	no poly	no poly		no poly	no poly							no poly	no poly
47.757	D19Dcr47.757v2		chr19:47,757,192-47,757,667	476	AGAGCATAGAAAGTTATCCGGTAGGA	GAGTTTACTTTCCCTCTGAGAAAATCTAA	Sequencing
47.758	D19Dcr47.758		chr19:47,758,396-47,758,491	96	CTTCAGGTGTCCGAGGGAAC	CAGATCAAAGTTGGCCCTGGTA	Sequencing		no poly	PWD>>B6	no poly	no poly		no poly	no poly							no poly	no poly
47.758	D19Dcr47.758v2		chr19:47,758,223-47,758,655	433	CATGATTCATCCTGCAACCCT	CTACATTTGATATCCAGGCCCAG	Sequencing
47.759	D19Dcr47.759		chr19:47,759,483-47,759,57	96	TGTCAGTCCCAGTCCCCAAC	TCCATGGCTTATTTAGCTCTTTCTCT	Sequencing		no poly	no poly?	no poly	no poly		no poly	no poly							no poly	no poly
47.759	D19Dcr47.759v2		chr19:47,759,029-47,759,621	593	CTCATTGTACAGGCCTTTGGGA	TTATACACGCCTAATCTTCTGTGGTT	Sequencing
47.76	D19Dcr47.760	D19Dcr53	chr19:47,760,114-47,760,209	96	AGCAAGTCTAGTCCCCACCTCA	GCGTACGAATTAGCCTTTGAATG	SSLP	3	no poly	PWD>>B6	no poly	no poly	no poly	no poly	no poly							no poly	no poly	no poly
47.76	D19Dcr47.760-763v2		chr19:47,760,596-47,763,631	3036	TTGAGAGGTACCGGCAGAGAA	CAACTGAGAGTCGAGCATGGC	Sequencing
47.761	D19Dcr47.761		chr19:47,761,642-47,761,765	124	CCAGTGCCACAGTATGGTTTTCT	CTTTATGGTTCCTCCCAATATGAGTAC	Sequencing		no poly	PWD>>B6	DBA>>B6	no poly		AJ>>B6	129S1>>B6							FVB>>B6	MRL>>B6
47.761	D19Dcr47.761v2		chr19:47,761,088-47,761,278	191	GCTCTTGGCTGCTGTGTCTCTA	GGGAGGACCACAGGGAAAAG	Sequencing
47.762	D19Dcr47.762		chr19:47,762,648-47,762,767	120	TGCTTGACTCTGCTGATTCTGC	CTGTTATTGTCCTGGATACAGCAAA	Sequencing		no poly	B6>>PWD	B6>>DBA	no poly		B6>>AJ	B6>>129S1							B6>>FVB	B6>>MRL
47.762	D19Dcr47.762v2		chr19:47,762,001-47,762,191	191	GAGTTAGCTCCAGGGCCTGG	AACGAGGCTAGACTTCCTTATTAAGC	Sequencing
47.763	D19Dcr47.763		chr19:47,763,420-47,763,515	96	TAATTCCAAAGTTACACCGATTTCC	GCCAGGGCTACATAATGAGACC	Sequencing		no poly	no poly	no poly	no poly		no poly	no poly							no poly	no poly
47.763	D19Dcr47.763v3		chr19:47,763,019-47,763,209	191	GCTATAGCTGTGCATTTCTGGGT	TCTTGCAATGATTCAGACAGAATTT	Sequencing
47.764	D19Dcr47.764		chr19:47,764,193-47,764,288	96	TTTATTTGGGTGGCGTTAGACC	GGGTTGCTGTCACTGACCGT	Sequencing		no poly	no poly	no poly	no poly		no poly	no poly							no poly	no poly		no poly
47.765	D190Dcr47.765v3		chr19:47,765,275-47,765,798	524	AAAGAGAAAGGCCAAACTGGC	TCCCCTAAAAAGGAAAAGTGTAGTCT	Sequencing
47.765	D19Dcr47.765		chr19:47,765,172-47,765,267	96	AGTGAAGGGAGAATGTGCCAGT	TCTCCCCCACCCCAAATATC	Sequencing		no poly	no poly	no poly	no poly		no poly	no poly							no poly	no poly
47.765	D19Dcr47.765v2		chr19:47,764,987-47,765,952	966	TCTCGGCAGATGGACAAGTGT	TGGACTGTGGAATGGCTCAG	Sequencing
47.766	D19Dcr47.766		chr19:47,766,547-47,766,642	96	CACTCCACCCTTCCAATTATCTG	GGGAAGTTTTCTGCCCGTCTA	Sequencing		no poly	no poly	no poly	no poly		no poly	no poly							no poly	no poly
47.771	D19Dcr47.771	D19Dcr54	chr19:47,771,367-47,771,465	99	CGACGTCTGTGTGCCCAC	GCGTGCATGCGTAGGTGTAC	SSLP	2	no poly	PWD>>B6	DBA>>B6	no poly	S1>>X1	AJ>>B6	129S1>>B6							FVB>>B6		129>>DBA1
47.802	D19Dcr47.802	D19Dcr55	chr19:47,802,503-47,802,598	96	TACAATTCTTTTATGGTTGATATAGCTGAA	TGACCTCTGTGCTCTCTCCATAAATA	SSLP	3	no poly?	PWD>>B6	no poly	no poly	no poly	no poly	no poly							no poly
47.863	D19Dcr47.863	D19Dcr56	chr19:47,863,031-47,863,141	111	CATGATCCTTTGTTAATATTGAATATTTTAAAC	GTGAAGCAGTGTCTCCATTTTGAC	SSLP	3	FVB>>MRL	B6>>PWD	no poly	no poly	S1>>X1	AJ>>B6	129S1>B6							FVB>>B6
48.055	D19Dcr48.055	D19Dcr57	chr19:48,055,694-48,055,789	96	GACCTCTGGCTTCTACGCAAA	TTGGGAATGTTTATGGGTGTATGT	SSLP	2	FVB>MRL	B6>PWD	B6>>DBA	no poly	X1>S1	B6>>AJ	B6>129S1							B6>>FVB		129>>DBA1
48.255	D19Dcr48.255	D19Dcr58	chr19:48,255,131-48,255,242	112	TCTGGTGCGCGTGCG	GTTCCTTATGCTCAGCAATGCC	SSLP	0	no bands	no bands		no poly
48.314	D19Dcr48.314	D19Dcr59	chr19:48,314,086-48,314,195	110	GCCTCTAACTTGTAGATGCAAATGC	AACAAAGGCAATTATGTATTCATGTGT	SSLP	2	FVB>>MRL	PWD>>B6		no poly		AJ>>B6	129S1>>B6
48.32	D19Dcr48.320	D19Dcr60	chr19:48,320,796-48,320,898	103	GGTTCACAATCATGTAGAATTATTGCTAT	GCCAAGATGACTAAAATGAAGCGT	SSLP	2	MRL>FVB	B6>>PWD		no poly		no poly	no poly
48.371	D19Dcr48.371	D19Dcr61	chr19:48,371,942-48,372,037	96	AACATGACTTCTGAGAGGCACACA	TTTGAAAAGGCCTCATAACAACCTA	SSLP	1	no poly	no poly?		no poly
48.468	D19Dcr48.468	D19Dcr62	chr19:48,468,953-48,469,051	99	GCTACATTCAGACCTTGAGCTGC	CCAGCTAACTTCTGGCAACCA	SSLP	2	no poly	B6>>PWD		no poly		B6>AJ	B6>129S1
48.596	D19Dcr48.596	D19Dcr63	chr19:48,491,596-48,491,697	102	CATGAGTATTTTGTCAGCCATATTCA	TTTCTCATTTCAACCAAATATAAGCAAT	SSLP	1	no bands	no poly?		no poly
49.216	D19Dcr49.216	D19Dcr64	chr19:49,216,968-49,217,063	96	AGTTTCCATTGATTTGGCAGCTA	GAGTGAAGTATCTGAGACTGAGAAAGACA	SSLP	3	no poly	PWD>>B6	no poly	no poly	no poly	no poly	no poly							no poly
50.302	D19Dcr50.302	D19Dcr14	chr19:50,323,653-50,323,750	98	ATGCAGAAGCTTACAAAGGAATGA	GGGTGTGACAGAGATAGGATCCAT	SSLP	4	no poly	PWD>>B6	no poly	no poly	S1>>X1	no poly	129S1>>B6	no poly						no poly
50.783	D19Dcr50.783	D19Dcr15	chr19:50,804,654-50,804,749	96	ATATGACCTAAATATGTACGTGCACACA	TGGAGAGGCAGTCACAGCAAA	SSLP	4	no poly	PWD>>B6	no poly	no poly	no poly	no poly	no poly	B6>BALB	hits 19 best! 9 not well.					no poly
51.283	D19Dcr51.283	D19Dcr16	chr19:51,304,466-51,304,574	109	ACCACCCCCTCTGGGTATTAGT	CCTCCAGTGACTTGATACACAGATGT	SSLP	2	FVB>>MRL	PWD>>B6	no poly	no poly	no poly	B6>AJ	no poly	B6>>BALB						FVB>>B6
51.538	D19Dcr51.538	D19Dcr17	chr19:51,559,990-51,560,085	96	TCCACACATTCTAAAATCTAAGCAGAA	CCACCTTTTACCCATTCAAATTGT	SSLP	1		B6>PWD	no poly	no poly	no poly	no poly	no poly	no poly
51.824	D19Dcr51.824	D19Dcr18	chr19:51,845,901-51,845,996	96	AACAGTGTAATCTCAAACCACTGATCA	CACTGGAATTAAACACTTCAGATTTTGT	SSLP	1		B6>>PWD	no poly	no poly	no poly	no poly	no poly	no poly	primer dimer
51.842	D19Dcr51.842	D19Dcr19	chr19:51,863,262-51,863,365	104	CATCCATTGTCCTGAAAAGCATT	GTAAAGGTTTCCCCCTGGTATACAT	SSLP	2		B6>PWD	no poly	no poly	no poly	no poly	no poly	no poly						B6>FVB
52.122	D19Dcr52.122	D19Dcr20	chr19:52,143,949-52,144,053	105	CCACCACATTAAGAAACAGGAGAGTT	CTCACATGATCACTGGGAGGTGT	SSLP	3		no poly	DBA>>B6	no poly	S1>X1	AJ>>B6	129S1>B6	BALB>>B6								DBA1>>129
52.392	D19Dcr52.392	D19Dcr21	chr19:52,414,109-52,414,206	98	GTATTTACTTTTTGGCCTGCTCCA	TCTGCTCTTGGTAGGCAGACATAA	SSLP	2		PWD>>B6	no poly	no poly	no poly	no poly	no poly	no poly						no poly
57.126	D19Dcr57.126	D19Dcr65	chr19:57,126,867-57,126,962	96	GGATGAAAGGCGCGCAT	TGCCAAGAAGGCAAGTTGAAA	SSLP	1		no poly	B6>>DBA	no poly	no poly	no poly	no poly
57.441	D19Dcr57.441	D19Dcr66	chr19:57,441,365-57,441,460	96	CCTGCTTGGGATTTGATGGT	GGCTAGAAGTCTCTGCGGGAT	SSLP	0		no poly		no poly	no poly	no poly	no poly
58.2114	D19Dcr58.211.1	D19Dcr67	chr19:58,211,429-58,211,529	101	AAACATGGACACGCACGGA	GAGGACTTTTCAGGTATTTGATCTTTGT	SSLP	3	no poly	PWD>>B6	B6>DBA	B6>129X1	no poly	B6>>AJ	B6>129S1
58.2119	D19Dcr58.211.2	D19Dcr68	chr19:58,211,969-58,212,064	96	ACTCAGCCCCACCCATAGCT	TGCCACAGTTTCACGATTAGAAG	SSLP	3	no poly	B6>>PWD	B6>>DBA	B6>>129X1	no poly	B6>>AJ	B6>>129S1							B6>>FVB
58.309	D19Dcr58.309	D19Dcr69	chr19:58,309,842-58,309,937	96	CAGCTAAGAATGACCCAGCCTT	GACCCTCCAGAGCCGAGTTTA	SSLP	2	no poly	PWD>B6	B6>>DBA	B6>>129X1	no poly	B6>>AJ	B6>>129S1
60.002	D19Dcr60.002	D19Dcr70	chr19:60,002,132-60,002,228	97	CCCATGTGTGCGGGTACA	TGAAAGAGTCCCAGCATGCA	SSLP	3	no poly	no poly	B6>>DBA	B6>>129X1	no poly	B6>>AJ	B6>>129S1
60.354	D19Dcr60.354	D19Dcr71	chr19:60,354,797-60,354,892	96	CCAAATGATTCTGCCATGTAACA	GCTCTTTTCACTAACCTGACCTGATA	SSLP	3	no poly	no poly	B6>DBA	B6>>129X1	no poly	B6>>AJ	B6>>129S1
61.089	D19Dcr61.089	D19Dcr72	chr19:61,089,487-61,089,582	96	TCCTGGCTAACCTAGAAAGTTACACA	GAGGGCCACTGCCAAGTTC	SSLP	2	no poly	no poly	B6>>DBA	B6>>129X1	no poly	B6>>AJ	B6>>129S1

## Sheet: Mod2
PositionEnsemblCurrent	PrimerNameToUse	MGIName	UCSCPosition (Build 37, bp)	ForwardPrimer	ReversePrimer	3rdPrimer	B6Size (bp)	PWD vs B6	MRLvsFVB	DBA vs B6	129X1 vs B6	129X1vs129S1	A/J vs B6	129S1 vs B6	FVB vs B6	MRL vs B6	129X1vsDBA1	129X1vsFVB	129X1vsMRL	OtherNotes
			Convert to Build 38
5.011	D19Dcr5.011	D19Dcr1	chr19:5,011,606-5,011,701	ATTAAACACATGCATTTTCATACAAACA	TTCAGGGATTGTAGCACCAGACT	---	96	PWD>>B6	FVB>>MRL	no poly	no poly	no poly	no poly	no poly
5.084	D19Dcr5.084	D19Dcr2	chr19:5,084,596-5,084,699	TACTGAAGACACAGGGAACACATCA	CTGCATGTGTGAGCGGATATAAA	---	104	PWD>>B6	FVB>MRL	DBA>>B6	no poly	no poly	AJ>>B6	no poly	FVB>>B6		DBA1>>129X1
5.222	D19Dcr5.222	D19Dcr3	chr19:5,222,811-5,222,908	AGCAGAGAACACCCATCTCCAT	CCGTCTATGTAAGTTGAATGTTTTGAATT	---	98	no poly	MRL>FVB	no poly	no poly	no poly	AJ>>B6	no poly
10.017	D19Dcr10.017	D19Dcr73	chr19:10,017,493-10,017,588	TGCCATGCCCCCTGC	CAAAAGGTTTCCAGTTCTGAGTAGAGA	---	96	no poly	FVB>>MRL	no poly	no poly	no poly		no poly	no poly	B6>>MRL	no poly	no poly	129X1>>MRL
10.125	D19Dcr10.125	D19Dcr74	chr19:10,125,749-10,125,844	ACCCCAAGTGGCTCTGAGGT	TCACCATAACAGTGGGCAGAAT	---	96	B6>PWD	no poly	DBA>>B6	no poly	no poly		no poly	FVB>>B6	MRL>>B6	DBA1>>129X1	FVB>>129X1	MRL>>129X1
14.157	D19Dcr14.157	D19Dcr75	chr19:14,157,545-14,157,640	ATTGGCATATGTTTCCTTAGTGGAT	CCTCCAGGGAAATCAGGAATTT	---	96	B6>>PWD
14.166	D19Dcr14.166	D19Dcr76	chr19:14,166,437-14,166,532	TGGGACATAGAAGCTACAGGAAACA	CTGCCTGAAAGTCTCCCCTCT	---	96	B6>>PWD
17.565	D19Dcr17.565	D19Dcr4	chr19:17,573,052-17,573,152	GGATGTGCTTGGCTCAGCT	TCTGGATCACGTAGGCTTGCA	---	101	no poly	no poly?		no poly		no poly	129S1>B6
17.6	D19Dcr17.600	D19Dcr5	chr19:17,607,619-17,607,714	TTTTTCTTTTTGAAATGAGACCCAA	GGAAAGAATCAATTGCCTCAAAGT	---	96	no poly	no poly		no poly	X1>>S1	no poly	B6>>129S1
18.046	D19Dcr18.046	D19Dcr77	chr19:18,046,851-18,046,946	AAAGAATGATACCTGAGGTTTCCTTCT	CAAAAGCCATATACTATGCTGAGTGTGT	---	96	no poly
18.089	D19Dcr18.089	D19Dcr78	chr19:18,089,744-18,089,839	AGATGAATCAGAAAAAACGTATAAACACA	GGAGTGCTGGGTTTCTCTATGGT	---	96	PWD>>B6
24.008	D19Dcr24.008	D19Dcr22	chr19:24,008,730-24,008,825	GACACGCATTCAGTTAGGACTTCAT	CTTTGAGCCCACCATAGCCTT	---	96	PWD>>B6	FVB>>MRL	no poly	no poly	no poly	AJ>>B6	no poly	FVB>>B6
24.03	D19Dcr24.030	D19Dcr23	chr19:24,030,874-24,030,969	TATGCTATTGACCGGAGTTGCA	TTTGTAGGATTAGCCTGCCAGG	---	96	no poly	no poly	DBA>>B6	no poly		no poly	129S1>B6
24.127	D19Dcr24.127	D19Dcr24	chr19:24,127,623-24,127,728	ACACAGGATCTAGCCCATTGTCA	GAGGGCATTATGTGTTACACTGCA	---	106	B6>PWD	MRL>>FVB		no poly	no poly	AJ>B6	no poly
27.054	D19Dcr27.054	D19Dcr6	chr19:27,061,621-27,061,728	TGCACCACACAGGAGCACAT	AATCAGTGGACTCAATAAGGCAGATT	---	108	PWD>>B6	FVB>MRL		129X1>>B6	X1>>S1	AJ>>B6	129S1>>B6	FVB>>B6		129X1>>DBA1
27.269	D19Dcr27.269	D19Dcr7	chr19:27,277,088-27,277,188	AAGATTCAGAGTTCAGTGTCAGTATCACA	ATCTTTCCAGCCTCAGATATCAGAAT	---	101		MRL>>FVB	no poly	no poly		no poly	129S1>B6
28.081	D19Dcr28.081	D19Dcr8	chr19:28,089,618-28,089,713	TAATTGGAAGTTAATTTCATGTAAAAGTCAT	GTGTGCACTGTCCAGGTCAGTT	---	96		no poly	no poly	no poly	no poly	no poly	no poly
28.334	D19Dcr28.334	D19Dcr9	chr19:28,342,910-28,343,006	GCCAGATATATGCCTTCACAACTTT	TGCATGAAGAAATTGACAGACAATAAA	---	97		no poly	no poly	no poly	no poly	B6>>AJ	no poly
28.621	D19Dcr28.621	D19Dcr10	chr19:28,630,374-28,630,469	CATGCAAGTACTGCCCAACATT	GCTCGGCTGTATCCACAACA	---	96		no poly	no poly	no poly	no poly	B6>AJ	no poly
28.757	D19Dcr28.757	D19Dcr11	chr19:28,765,814-28,765,909	TCCACAACTGGTCACCAGCAT	GTTTGGTTCCAGAGTCTCCATTCT	---	96		no poly	no poly	no poly	S1>>X1	AJ>>B6	129S1>>B6
29.021	D19Dcr29.021	D19Dcr12	chr19:29,029,666-29,029,764	AATGAAATCTTCAGAACCCACACAA	CTCGGGATTGCTTGAGCTGT	---	99		no poly	B6>DBA	no poly	S1>>X1	no poly	129S1>>B6
29.108	D19Dcr29.108	D19Dcr13	chr19:29,116,905-29,117,000	TTGTCCTCTGACCTCCACATACA	GGCCTCTTACCTCCCTCCAA	---	96		no poly	no poly	no poly	no poly	no poly	no poly
29.228	D19Dcr29.228	D19Dcr79	chr19:29,228,868-29,228,966	TCCCCTCTTGGTCTGCTTTCT	AGACATAGATCCCAGCTTCCACTT	---	99	PWD>>B6	MRL>>FVB	no poly	no poly				no poly	MRL>>B6	no poly	no poly	MRL>>129X1
29.285	D19Dcr29.285	D19Dcr80	chr19:29,285,851-29,285,946	ATTGCACACGCACATGTACACA	GGCTCAGTCATGTATCTGCGG	---	96	PWD>>B6	no poly	no poly	no poly				B6>FVB	no poly	no poly	129X1>FVB	no poly
29.988	D19Dcr29.988	D19Dcr81	chr19:29,988,387-29,988,488	AGGTATAGGACACAAAATCATGCACA	CATTGGAGAGGCCTTTTATTCTTCTA	---	102	PWD>B6	no poly	no poly	no poly				no poly	no poly	no poly	no poly	no poly
30.064	D19Dcr30.064	D19Dcr82	chr19:30,064,887-30,064,982	ACAAGTGATTTGTCTATCTCCTTTAAACA	AAAATTATATGCTAGTCTCAAAAAATGTGTG	---	96	B6>PWD	FVB>>MRL	no poly	no poly				no poly	B6>>MRL	no poly	no poly	129X1>>MRL
30.941	D19Dcr30.941	D19Dcr83	chr19:30,941,067-30,941,162	TAGATCACTTGCCCAGCATGC	AGCCAACTACCTGTTTTGACATTG	---	96	PWD>>B6	FVB>MRL	no poly	no poly				FVB>B6	no poly	no poly	FVB>129X1	no poly
31.375	D19Dcr31.375	D19Dcr84	chr19:31,375,931-31,376,026	AATTTGTCATTGAAATTATCCATAGGATAAT	CCGGTACATCTTTAGGCAGGTG	---	96	PWD>>B6	no bands	no bands	no poly				no poly	no bands	no bands	no poly	no bands
32.64	D19Dcr32.640	D19Dcr25	chr19:32,640,444-32,640,540	GGCCTCTGCTGGCACTAAGA	TTGTGGTCCATGATCTGTGATATATGT	---	97	B6>>PWD	MRL>>FVB	B6>>DBA	no poly	no poly	no poly	no poly	B6>>FVB		129X1>>DBA1
37.174	D19Dcr37.174	D19Dcr26	chr19:37,174,509-37,174,604	GTCAGTCAAACCCAACAGCATG	GACGTCTGTCTACACGATGCTTAATC	---	96	PWD>>B6	MRL>FVB	B6>DBA	no poly	no poly	no poly	no poly	B6>>FVB
37.576	D19Dcr37.576	D19Dcr27	chr19:37,576,965-37,577,060	GAGATTTGTATTTCTGTAGGGTAGTGTTATGTAT	TCTGAGGTGAGTAGGGCTGAGTG	---	96	PWD>>B6		B6>DBA	no poly	X1>S1	B6>>AJ	B6>129S1
37.706	D19Dcr37.706	D19Dcr28	chr19:37,706,210-37,706,307	ACCTGGCTTTATGAGCACGTGT	TCTATGGTTTTCAATTACATTTTGCAGT	---	98	PWD>B6			no poly	no poly	no poly	no poly
42.075	D19Dcr42.075	D19Dcr29	chr19:42,075,834-42,075,929	GCCCGCTCCCTCCTGA	TTAGGTCCTCATTCCAGATGACTTCT	---	96	no poly	no poly	no poly	no poly	no poly	no poly	no poly
42.094	D19Dcr42.094	D19Dcr30	chr19:42,094,764-42,094,859	CGGCAGAATAGTTTAACAGAAGGAAT	GCCCTGGAACCTATGTCTGTTTC	---	96	PWD>B6	MRL>FVB	B6>DBA	no poly	no poly	no poly	no poly	no poly
42.11	D19Dcr42.110	D19Dcr31	chr19:42,110,910-42,111,009	GAAAACCAGAAAGGTAAGGTCCTGA	GTTTGCTCTCCCGCAGCA	---	100	no poly	no poly	Y2	no poly	S1>>X1	AJ>>B6	129S1>>B6	FVB>>B6		DBA1>>129X1
43.049	D19Dcr43.049	D19Dcr32	chr19:43,049,878-43,049,981	CACCAAAGAAACCATTATGAAAGCTT	TATGATGGCTTGGTTGTGTGTG	---	104	B6>>PWD	no poly	B6>>DBA	no poly	no poly	no poly	no poly	B6>FVB
44.022	D19Dcr44.022	D19Dcr33	chr19:44,022,462-44,022,560	CTATGTGTGCATGGGTGCCT	GCTATGTGCCACCACTCCTAGAA	---	99	B6>>PWD	no poly	B6>>DBA	no poly	no poly	B6>>AJ	no poly	B6>FVB		129X1>>DBA1
44.277	D19Dcr44.277	D19Dcr85	chr19:44,277,705-44,277,801	AAGCCAGTCACTCCATGTCA	CCTCACCCCAAGCGTGTA	---	97	no poly						B6>129S1
44.659	D19Dcr44.659	D19Dcr86	chr19:44,659,415-44,659,514	TGAAAGCACCCAAGAGAGAGA	GCAAATGATTCTCAGGTATTTTCA	---	100	PWD>>B6					B6>>AJ	B6>>129S1
45.089	D19Dcr45.089	D19Dcr34	chr19:45,089,949-45,090,044	AAGAAAACTTACACACACGCGC	TGTGTTCGCGTCCTAAGTGAAT	---	96	PWD>>B6	FVB>>MRL	DBA>B6	no poly	S1>X1	AJ>>B6	129S1>B6	FVB>B6
45.343	D19Dcr45.343	D19Dcr87	chr19:45,343,228-45,343,322	TGGAAGGGGAGAGCTAACTG	ATACACGGGAAGACACATGCT	---	95	PWD>>B6
45.931	D19Dcr45.931	D19Dcr88	chr19:45,931,918-45,932,014	ACCTGGACTTATGTGCAATACCTA	CTGAGCACTGAGCCATCTGT	---	97	no poly?
46.165	D19Dcr46.165	D19Dcr35	chr19:46,165,391-46,165,486	AGGAAGATGCCTGATGCCACT	TCTCGCCAGCCCGTTTT	---	96	PWD>B6	no poly	no poly	no poly	no poly	no poly	no poly
47.044	D19Dcr47.044	D19Dcr36	chr19:47,044,726-47,044,823	AAAGTTGATCATACATAACCGGAAACA	GTGGAACTTGGGCTGCCAT	---	98	PWD>>B6	no poly	DBA>>B6	no poly	S1>>X1	AJ>>B6	129S1>>B6	FVB>B6		DBA1>>129X1
47.158	D19Dcr47.158	D19Dcr89	chr19:47,158,145-47,158,240	ATTCACTAGGTTCTCAAAAGTCAGTAGGA	ACTATGGCAACCTGAAGGAGCT	---	96	B6>>PWD		no poly	no poly	X1>S1	no poly	B6>129S1
47.176	D19Dcr47.176	D19Dcr90	chr19:47,176,031-47,176,131	TCTGAGCACGCACCCACA	GATGAAGAGTGGATGAGGTGAGG	---	101	no poly		no poly	no poly	X1>>S1	B6>>AJ	B6>>129S1
47.307	D19Dcr47.307	D19Dcr91	chr19:47,307,309-47,307,412	TTGGGATGTCACCATGAGTGA	TTGCTGTTATGACCCAACGTG	---	104	PWD>>B6		no poly	no poly	S1>>X1	B6>AJ	129S1>>B6
47.311	D19Dcr47.311	D19Dcr92	chr19:47,311,892-47,311,987	CAGAATATCAGAAGACCTGGCGT	AACATTCTCATTCCATGGTCACAG	---	96	PWD>>B6		no poly	no poly	S1>>X1	AJ>B6	129S1>>B6
47.312	D19Dcr47.312	D19Dcr93	chr19:47,312,273-47,312,368	TGTTCTCACCTTGGTCTGGTCA	ATCGCTCCAGGCATGCA	---	96	PWD>>B6		no poly	no poly	S1>>X1	AJ>>B6	129S1>>B6
47.32	D19Dcr47.320	D19Dcr94	chr19:47,320,474-47,320,580	CACTGGAGATGCTAATGAGGGTCT	GCCTCACCCGATTGAACTATTCT	---	107	no poly		no poly	no poly	S1>X1	no poly	129S1>B6
47.427	D19Dcr47.427	D19Dcr95	chr19:47,427,831-47,427,942	GGTTACAAAATTAAGACAGTCTCACAACA	GCATGGAAGGACTCACTGTATCAT	---	112	no poly		no poly	no poly	X1>>S1	B6>>AJ	B6>>129S1			no poly
47.566	D19Dcr47.566	D19Dcr37	chr19:47,566,142-47,566,251	CCCTGTAAGTAAGTTCTACTGCCAAA	GGTTACCATCTGTATATAAGAAAAAGTGTGTG	---	110	no poly		B6>>DBA	no poly	X1>>S1	AJ>>B6	B6>>129S1	no poly
47.593	D19Dcr47.593	D19Dcr38	chr19:47,593,891-47,593,986	GAGAATGGCAGTCTACAACTACTACCA	CATGCACAACAGCCATGTGTAT	---	96	B6>PWD		DBA>B6	no poly	no poly	no poly	no poly	FVB>B6
47.597	D19Dcr47.597	D19Dcr39	chr19:47,597,091-47,597,186	CAGCCAGGGTGGGTTTTACA	CACTGTGACACAATACCTGGTAAACAG	---	96	B6>>PWD		no poly	no poly	no poly	no poly	no poly	no poly
47.621	D19Dcr47.621	D19Dcr40	chr19:47,621,185-47,621,280	ACTATACAGAGAAACCCTGTCTCAAAGA	GTCATCCATCCAACAGAAATATTAACAT	---	96	B6>>PWD	FVB>>MRL	no poly	no poly	no poly	no poly	no poly	FVB>>B6
47.632	D19Dcr47.632	D19Dcr41	chr19:47,632,178-47,632,273	GTGCTTGGTACGTTCTACGAGAGA	GAGATGCAAACGCAATTTCAACT	---	96	PWD>>B6	no poly	B6>>DBA	no poly	X1>>S1	B6>>AJ	B6>>129S1	B6>>FVB		129X1>>DBA1
47.661	D19Dcr47.661	D19Dcr42	chr19:47,661,973-47,662,068	CACCTTGCCTGGCAGCATA	CACAAATGAATGAAGGTGCACAA	---	96	PWD>B6	no poly	no poly	no poly	no poly	no poly	no poly	no poly
47.697	D19Dcr47.697	D19Dcr43	chr19:47,697,786-47,697,935	GTGGGAAAATTGTATTTAGATCACACA	AGTAAAAACATCTGAAAAAGTCATAAGAAATC	---	150	no poly	FVB>>MRL	B6>>DBA	no poly						129X1>>DBA1
47.703	D19Dcr47.703	D19Dcr44	chr19:47,703,322-47,703,446	TGGTACTAAAGTGTGAGTGACGTGTGT	CTCTGAAATGACAATAGGCAAACAGT	---	125	PWD>>B6	no poly	DBA>>B6	no poly						DBA1>129X1
47.714	D19Dcr47.714	D19Dcr96	chr19:47,714,788-47,714,883	GTTACCAGTGTGAACTTTGCCCT	TCAGAGATAAGGACCTCACAGTGG	---	96	B6>>PWD	no poly											to bracket B6 vs PWK indel at 47,714,837
47.717	D19Dcr47.717	D19Dcr97	chr19:47,717,807-47,717,902	TTCTAAGAGTGCTGGGTACCAAATT	CTTACATGAACTCCTGCTCCCAC	---	96	PWD>B6	no poly											to bracket B6 vs PWK indel at 47,717,871
47.72	D19Dcr47.720	D19Dcr45	chr19:47,720,320-47,720,415	AGACATGGCTCATGGCTGGTAT	AAGTCTAAGTGTGCTACCTCCTCCA	---	96	no poly	no poly	B6>DBA	no poly	no poly	B6>AJ	no poly
47.721	D19Dcr47.721	D19Dcr98	chr19:47,721,153-47,721,254	GTAAGCCAGTGGGAAGGTGATT	TCTTGCAACTGAAAACACTCAAAGT	---	102	B6>PWD	no poly											to bracket B6 vs PWK indel at 47,721,198
47.722	D19Dcr47.722	D19Dcr99	chr19:47,722,341-47,722,436	CGTAGGCTGCAAGGAAGGAA	ACCACTCTCTGTGTTGCTTTGAGTA	---	96	no bands	no poly											to bracket B6 vs PWK indel at 47,722,404. No PWD band because reverse primer extends within indel!
47.722	D19Dcr47.722v2	D19Dcr100	chr19:47,722,370-47,722,478	CCTTAGACCAGAGCTTGCCTGA	AACTCAAGCCTACTTCTGGTTCCTT	---	109	B6>>PWD												to bracket B6 vs PWK indel at 47,722,404. Works well.
47.7221	D19Dcr47.722n1	D19Dcr101	chr19:47,722,868-47,722,963	TGGGCTGACCTGTTGTGACA	CGGGAGCGGCTTTCTGA	---	96	PWD>>B6												26 bp indel, B6 > PWD, different indel from D19Dcr47.722v2.
47.7229	Col17 TALEN1 B6vsPWD	name?	chr19:47,722,979-47,723,086	GCAAAGTACCAAGCCCTTTGC	GGGTGGGGATTGAAAAAGAGAAG	GGGTGGGGATTGAAAGAGAAAAA	108	poly												Common F, PWD-R is 3rd; B6 vs PWD primers include 3 mismatches at 3' end. To detect TALON induced PW
47.723	D19Dcr47.723	D19Dcr102	chr19:47,723,073-47,723,169	TTCAATCCCCACCCATCTGAT	AGCATTTAGGCTTTGCAGGC	---	97	no poly
47.724	D19Dcr47.724	D19Dcr46	chr19:47,724,061-47,724,156	CATGGATTGGGTGCAAGAGA	AGATATCGCCTGAAAGGGACAA	---	94	B6>>PWD	no poly								no poly?
47.725	D19Dcr47.725	D19Dcr103	chr19:47,725,196-47,725,296	CTTTACTCCTGATCACTCACTTGACATATA	CACCAGGCGTCAGTGGAGAT	---	101	no poly		no poly	no poly		no poly	no poly	no poly	no poly
47.726	D19Dcr47.726	D19Dcr104	chr19:47,726,222-47,726,317	CAAGAAGTGTCACAGACTTACACCG	GGCCTGTCATCACCATCACA	---	96	no poly		no poly	no poly		no poly	no poly	no poly	no poly
47.727	D19Dcr47.727	D19Dcr47	chr19:47,727,302-47,727,398	GCATCCCTCTTTGAGCAGACA	GCCTCAGGGCAGTGTGTATATGT	---	97	no band	no poly	DBA>>B6	no poly	S1>>X1	AJ>>B6	129S1>>B6	no poly		129X1>>DBA1
47.727	D19Dcr47.727.2	D19Dcr48	chr19:47,727,223-47,727,423	TTCCATGCCTACACAGTCTTGC	ACCGTGGATAGCTAAGTACGTATAAGC	---	201	no poly	no poly						B6>>FVB
47.728	D19Dcr47.728	D19Dcr105	chr19:47,728,010-47,728,105	TGCATGGATCTGTAAGGATGTGT	CCATCATCTGCATAGTCACCTACCT	---	96	no poly		no poly	no poly		no poly	no poly	no poly	no poly
47.729	D19Dcr47.729	D19Dcr106	chr19:47,729,236-47,729,331	CTGTGACGGAGAGTCCAAGGA	GGTCAGATCAGGTGTTGGGAGT	---	96	no poly		no poly	no poly		no poly	no poly	no poly	no poly
47.73	D19Dcr47.730	D19Dcr107	chr19:47,730,089-47,730,184	GTTTGCAAGACTAATGGGCCTC	CCAGTACCCCCAGATCTCATGT	---	96	no poly		no poly	no poly		no poly	no poly	no poly	no poly
47.731	D19Dcr47.731	D19Dcr108	chr19:47,731,113-47,731,208	ATTTGTAAGAAGGCAGCTGTACCC	TGGTTGCAGAACTGTGTAGCAA	---	96	no poly		no poly	no poly		no poly	no poly	no poly	no poly
47.732	D19Dcr47.732	D19Dcr109	chr19:47,732,089-47,732,185	CCCTCAAGCTAATGGGATTGTAGT	GAGACGACCAAAGCTCTGGC	---	97	B6>>PWD		no poly	no poly		no poly	no poly	no poly	no poly
47.733	D19Dcr47.733	D19Dcr110	chr19:47,733,623-47,733,718	CGGCTGTAAAAATGGCTGGT	AAAGGTATGTGATTTCTCCCAAGG	---	96	B6>>PWD		no poly	no poly		no poly	no poly	no poly	no poly
47.734	D19Dcr47.734	D19Dcr111	chr19:47,734,529-47,734,633	ACCAAGAGTTGAAGGGTTAAGGACT	TCTGGGGGCAAGGTTGTGTT	---	105	B6>>PWD	FVB>>MRL	DBA>>B6	no poly	S1>>X1	AJ>>B6	129S1>>B6	FVB>>B6	MRL>B6	DBA1>>129X1	FVB>>129X1	MRL>129X1
47.735	D19Dcr47.735	D19Dcr112	chr19:47,735,479-47,735,574	TTATCATTAGGATGGAGGGCTCA	GCTGTGGTCTTCATGGTCACC	---	96	no poly		no poly	no poly		no poly	no poly	no poly	no poly
47.736	D19Dcr47.736	D19Dcr113	chr19:47,736,289-47,736,384	TTAAGGAACACCTGAAATGCCC	CCACGGGAGTCACAGAGAGC	---	96	no poly		no poly	no poly		no poly	no poly	no poly	no poly
47.737	D19Dcr47.737	D19Dcr114	chr19:47,737,443-47,737,538	GTCCCACTTCTGGTGATTGCTAA	GGTGAGAAGGGACCCAGAGG	---	96	no poly		no poly	no poly		no poly	no poly	no poly	no poly
47.738	D19Dcr47.738	D19Dcr115	chr19:47,738,017-47,738,112	TATACCTTTGGGTCCTGGTGGT	TTCTTGGCCATCCCCTACAG	---	96	no poly		no poly	no poly		no poly	no poly	no poly	no poly
47.739	D19Dcr47.739	D19Dcr116	chr19:47,739,691-47,739,786	GTGAGAGGATCCACAGTCCTCAG	AGAAACTAAGAAGGACACCAGGAATC	---	96	PWD>B6		no poly	no poly		no poly	no poly	no poly	no poly
47.74	D19Dcr47.740	D19Dcr117	chr19:47,740,045-47,740,166	CCTGCTCTGGGAAGGTCACTT	GCTGAGAAGCAGGCTGTGACTT	---	122	B6>>PWD		no poly	no poly		no poly	no poly	no poly	B6>>MRL
47.741	D19Dcr47.741	D19Dcr118	chr19:47,741,105-47,741,200	ACAGCACCAGAGATCACTGCA	TCTCCATCTGACATCTCCTTTTGTT	---	96	no poly		no poly	no poly		no poly	no poly	no poly	no poly
47.742	D19Dcr47.742	D19Dcr119	chr19:47,742,606-47,742,743	ACAAGAAAGAGCAAATTGTGAGTCTC	GCCTCTTCCCAACACCCAT	---	138	no poly		no poly	no poly		no poly	no poly	no poly	no poly
47.743	D19Dcr47.743	D19Dcr120	chr19:47,743,051-47,743,146	CCAGCTCAGCCTTGCCTAAT	TGCTATATCATGACGTCCAGATGG	---	96	no poly		no poly	no poly		no poly	no poly	no poly	no poly
47.744	D19Dcr47.744	D19Dcr121	chr19:47,744,271-47,744,366	ACCTGCTTCATAAAAACGGTTATGTTA	CACATGACACTCTTAACAATGAAGATGT	---	96	no poly		no poly	no poly		no poly	no poly	no poly	no poly
47.745	D19Dcr47.745	D19Dcr49	chr19:47,745,108-47,745,210	CCACATGCCCCATGCAT	TGTGTTACATGTTCCTCTCTGTGTGT	---	103	no band		no poly	no poly	no poly	no poly	no poly			no poly
47.745	D19Dcr47.745.2	D19Dcr50	chr19:47,745,040-47,745,247	CATGTGACCTCCTACCTGTACACC	CCGTTTTAATGTGGGAATGGG	---	208	B6>>PWD	no poly						no poly
47.746	D19Dcr47.746	D19Dcr51	chr19:47,746,709-47,746,804	GCGTGGTGGCTGGAGTGTA	GGACCCACAAACACAACTCAGAG	---	96	no band		DBA>B6	no poly	S1>X1	AJ>B6	129S1>B6			129X1>DBA1
47.746	D19Dcr47.746.2	D19Dcr52	chr19:47,746,635-47,746,835	GACAGCTTCTCTGGGCTCCC	GGAAGACAGGCGAGAACCCT	---	201	PWD>>B6	no poly						FVB>>B6
47.747	D19Dcr47.747	D19Dcr122	chr19:47,747,330-47,747,427	GCCTCCCGAGTGCTAGGATT	TCCAACTTGCCTGCTCCTTAGT	---	98	PWD>>B6		DBA>>B6	no poly		AJ>>B6	129S1>>B6	FVB>>B6	MRL>>B6
47.748	D19Dcr47.748	D19Dcr123	chr19:47,748,097-47,748,192	GTGTCTTCATAGCAGCGGTTCA	AACCAGCCATAGGGAGCTCC	---	96	no poly	no poly	no poly	no poly		no poly	no poly	no poly	no poly
47.749	D19Dcr47.749	D19Dcr124	chr19:47,749,062-47,749,157	GAAGGCTCCAGTTCTTGGTGAT	CGAATGTTTTGCCTGCATGT	---	96	no poly	no poly	no poly	no poly		no poly	no poly	no poly	no poly
47.75	D19Dcr47.750	D19Dcr125	chr19:47,750,122-47,750,217	ATTTGAACTCTTTCCTGCTGGG	AAGTAGAATGGCTCGGTGCCT	---	96	PWD>>B6	no poly	no poly	no poly		no poly	no poly	no poly	no poly
47.751	D19Dcr47.751	D19Dcr126	chr19:47,751,732-47,751,827	GGGCTGTTAGAGAGCTAGGCTCT	ACATACCAGGGCATCCAAGG	---	96	B6>PWD	no poly	no poly	no poly		no poly	no poly	no poly	no poly
47.752	D19Dcr47.752	D19Dcr127	chr19:47,752,442-47,752,537	CTACCAATATCTTCCGGCCCTA	GAGATGGAGACAGGGCCAGAG	---	96	no poly	no poly	no poly	no poly		no poly	no poly	no poly	no poly
47.753	D19Dcr47.753	D19Dcr128	chr19:47,753,226-47,753,321	GCATCCAGCATCTTTCTGCC	TGGGCTTCCTCTTCTGATGACTA	---	96	no poly	no poly	no poly	no poly		no poly	no poly	no poly	no poly
47.754	D19Dcr47.754	D19Dcr129	chr19:47,754,698-47,754,793	TGACAGCAAGCTAATGTGACTGG	TGGCTTCTTCTGAGGAGTTTGG	---	96	no poly	no poly	no poly	no poly		no poly	no poly	no poly	no poly
47.755	D19Dcr47.755	D19Dcr130	chr19:47,755,462-47,755,557	GCTTCCCCACCCTGAACTGT	GAAATCAAAGATGGCTATGGAGGT	---	96	no poly	no poly	no poly	no poly		no poly	no poly	no poly	no poly
47.756	D19Dcr47.756	D19Dcr131	chr19:47,756,509-47,756,604	ACAGGAGGACTACACGCCATTAG	TGTGCGTGTTTAAGGTTTGCAG	---	96	B6>PWD	no poly	no poly	no poly		no poly	no poly	no poly	no poly
47.757	D19Dcr47.757	D19Dcr132	chr19:47,757,371-47,757,466	CTGGCCACAAATGGGTGATT	CAGCCATGCCCATTCTAATAGC	---	96	no poly	no poly	no poly	no poly		no poly	no poly	no poly	no poly
47.758	D19Dcr47.758	D19Dcr133	chr19:47,758,396-47,758,491	CTTCAGGTGTCCGAGGGAAC	CAGATCAAAGTTGGCCCTGGTA	---	96	PWD>>B6	no poly	no poly	no poly		no poly	no poly	no poly	no poly
47.759	D19Dcr47.759	D19Dcr134	chr19:47,759,483-47,759,57	TGTCAGTCCCAGTCCCCAAC	TCCATGGCTTATTTAGCTCTTTCTCT	---	96	no poly?	no poly	no poly	no poly		no poly	no poly	no poly	no poly
47.76	D19Dcr47.760	D19Dcr53	chr19:47,760,114-47,760,209	AGCAAGTCTAGTCCCCACCTCA	GCGTACGAATTAGCCTTTGAATG	---	96	PWD>>B6	no poly	no poly	no poly	no poly	no poly	no poly	no poly	no poly	no poly
47.761	D19Dcr47.761	D19Dcr135	chr19:47,761,642-47,761,765	CCAGTGCCACAGTATGGTTTTCT	CTTTATGGTTCCTCCCAATATGAGTAC	---	124	PWD>>B6	no poly	DBA>>B6	no poly		AJ>>B6	129S1>>B6	FVB>>B6	MRL>>B6
47.762	D19Dcr47.762	D19Dcr136	chr19:47,762,648-47,762,767	TGCTTGACTCTGCTGATTCTGC	CTGTTATTGTCCTGGATACAGCAAA	---	120	B6>>PWD	no poly	B6>>DBA	no poly		B6>>AJ	B6>>129S1	B6>>FVB	B6>>MRL
47.763	D19Dcr47.763	D19Dcr137	chr19:47,763,420-47,763,515	TAATTCCAAAGTTACACCGATTTCC	GCCAGGGCTACATAATGAGACC	---	96	no poly	no poly	no poly	no poly		no poly	no poly	no poly	no poly
47.764	D19Dcr47.764	D19Dcr138	chr19:47,764,193-47,764,288	TTTATTTGGGTGGCGTTAGACC	GGGTTGCTGTCACTGACCGT	---	96	no poly	no poly	no poly	no poly		no poly	no poly	no poly	no poly		no poly
47.765	D19Dcr47.765	D19Dcr139	chr19:47,765,172-47,765,267	AGTGAAGGGAGAATGTGCCAGT	TCTCCCCCACCCCAAATATC	---	96	no poly	no poly	no poly	no poly		no poly	no poly	no poly	no poly
47.766	D19Dcr47.766	D19Dcr140	chr19:47,766,547-47,766,642	CACTCCACCCTTCCAATTATCTG	GGGAAGTTTTCTGCCCGTCTA	---	96	no poly	no poly	no poly	no poly		no poly	no poly	no poly	no poly
47.771	D19Dcr47.771	D19Dcr54	chr19:47,771,367-47,771,465	CGACGTCTGTGTGCCCAC	GCGTGCATGCGTAGGTGTAC	---	99	PWD>>B6	no poly	DBA>>B6	no poly	S1>>X1	AJ>>B6	129S1>>B6	FVB>>B6		129X1>>DBA1
47.802	D19Dcr47.802	D19Dcr55	chr19:47,802,503-47,802,598	TACAATTCTTTTATGGTTGATATAGCTGAA	TGACCTCTGTGCTCTCTCCATAAATA	---	96	PWD>>B6	no poly?	no poly	no poly	no poly	no poly	no poly	no poly
47.863	D19Dcr47.863	D19Dcr56	chr19:47,863,031-47,863,141	CATGATCCTTTGTTAATATTGAATATTTTAAAC	GTGAAGCAGTGTCTCCATTTTGAC	---	111	B6>>PWD	FVB>>MRL	no poly	no poly	S1>>X1	AJ>>B6	129S1>B6	FVB>>B6
48.055	D19Dcr48.055	D19Dcr57	chr19:48,055,694-48,055,789	GACCTCTGGCTTCTACGCAAA	TTGGGAATGTTTATGGGTGTATGT	---	96	B6>PWD	FVB>MRL	B6>>DBA	no poly	X1>S1	B6>>AJ	B6>129S1	B6>>FVB		129X1>>DBA1
48.255	D19Dcr48.255	D19Dcr58	chr19:48,255,131-48,255,242	TCTGGTGCGCGTGCG	GTTCCTTATGCTCAGCAATGCC	---	112	no bands	no bands		no poly
48.314	D19Dcr48.314	D19Dcr59	chr19:48,314,086-48,314,195	GCCTCTAACTTGTAGATGCAAATGC	AACAAAGGCAATTATGTATTCATGTGT	---	110	PWD>>B6	FVB>>MRL		no poly		AJ>>B6	129S1>>B6
48.32	D19Dcr48.320	D19Dcr60	chr19:48,320,796-48,320,898	GGTTCACAATCATGTAGAATTATTGCTAT	GCCAAGATGACTAAAATGAAGCGT	---	103	B6>>PWD	MRL>FVB		no poly		no poly	no poly
48.371	D19Dcr48.371	D19Dcr61	chr19:48,371,942-48,372,037	AACATGACTTCTGAGAGGCACACA	TTTGAAAAGGCCTCATAACAACCTA	---	96	no poly?	no poly		no poly
48.468	D19Dcr48.468	D19Dcr62	chr19:48,468,953-48,469,051	GCTACATTCAGACCTTGAGCTGC	CCAGCTAACTTCTGGCAACCA	---	99	B6>>PWD	no poly		no poly		B6>AJ	B6>129S1
48.596	D19Dcr48.596	D19Dcr63	chr19:48,491,596-48,491,697	CATGAGTATTTTGTCAGCCATATTCA	TTTCTCATTTCAACCAAATATAAGCAAT	---	102	no poly?	no bands		no poly
49.216	D19Dcr49.216	D19Dcr64	chr19:49,216,968-49,217,063	AGTTTCCATTGATTTGGCAGCTA	GAGTGAAGTATCTGAGACTGAGAAAGACA	---	96	PWD>>B6	no poly	no poly	no poly	no poly	no poly	no poly	no poly
50.302	D19Dcr50.302	D19Dcr14	chr19:50,323,653-50,323,750	ATGCAGAAGCTTACAAAGGAATGA	GGGTGTGACAGAGATAGGATCCAT	---	98	PWD>>B6	no poly	no poly	no poly	S1>>X1	no poly	129S1>>B6	no poly
50.783	D19Dcr50.783	D19Dcr15	chr19:50,804,654-50,804,749	ATATGACCTAAATATGTACGTGCACACA	TGGAGAGGCAGTCACAGCAAA	---	96	PWD>>B6	no poly	no poly	no poly	no poly	no poly	no poly	no poly
51.283	D19Dcr51.283	D19Dcr16	chr19:51,304,466-51,304,574	ACCACCCCCTCTGGGTATTAGT	CCTCCAGTGACTTGATACACAGATGT	---	109	PWD>>B6	FVB>>MRL	no poly	no poly	no poly	B6>AJ	no poly	FVB>>B6
51.538	D19Dcr51.538	D19Dcr17	chr19:51,559,990-51,560,085	TCCACACATTCTAAAATCTAAGCAGAA	CCACCTTTTACCCATTCAAATTGT	---	96	B6>PWD		no poly	no poly	no poly	no poly	no poly
51.824	D19Dcr51.824	D19Dcr18	chr19:51,845,901-51,845,996	AACAGTGTAATCTCAAACCACTGATCA	CACTGGAATTAAACACTTCAGATTTTGT	---	96	B6>>PWD		no poly	no poly	no poly	no poly	no poly
51.842	D19Dcr51.842	D19Dcr19	chr19:51,863,262-51,863,365	CATCCATTGTCCTGAAAAGCATT	GTAAAGGTTTCCCCCTGGTATACAT	---	104	B6>PWD		no poly	no poly	no poly	no poly	no poly	B6>FVB
52.122	D19Dcr52.122	D19Dcr20	chr19:52,143,949-52,144,053	CCACCACATTAAGAAACAGGAGAGTT	CTCACATGATCACTGGGAGGTGT	---	105	no poly		DBA>>B6	no poly	S1>X1	AJ>>B6	129S1>B6			DBA1>>129X1
52.392	D19Dcr52.392	D19Dcr21	chr19:52,414,109-52,414,206	GTATTTACTTTTTGGCCTGCTCCA	TCTGCTCTTGGTAGGCAGACATAA	---	98	PWD>>B6		no poly	no poly	no poly	no poly	no poly	no poly
57.126	D19Dcr57.126	D19Dcr65	chr19:57,126,867-57,126,962	GGATGAAAGGCGCGCAT	TGCCAAGAAGGCAAGTTGAAA	---	96	no poly		B6>>DBA	no poly	no poly	no poly	no poly
57.441	D19Dcr57.441	D19Dcr66	chr19:57,441,365-57,441,460	CCTGCTTGGGATTTGATGGT	GGCTAGAAGTCTCTGCGGGAT	---	96	no poly			no poly	no poly	no poly	no poly
58.2114	D19Dcr58.211.1	D19Dcr67	chr19:58,211,429-58,211,529	AAACATGGACACGCACGGA	GAGGACTTTTCAGGTATTTGATCTTTGT	---	101	PWD>>B6	no poly	B6>DBA	B6>129X1	no poly	B6>>AJ	B6>129S1
58.2119	D19Dcr58.211.2	D19Dcr68	chr19:58,211,969-58,212,064	ACTCAGCCCCACCCATAGCT	TGCCACAGTTTCACGATTAGAAG	---	96	B6>>PWD	no poly	B6>>DBA	B6>>129X1	no poly	B6>>AJ	B6>>129S1	B6>>FVB
58.309	D19Dcr58.309	D19Dcr69	chr19:58,309,842-58,309,937	CAGCTAAGAATGACCCAGCCTT	GACCCTCCAGAGCCGAGTTTA	---	96	PWD>B6	no poly	B6>>DBA	B6>>129X1	no poly	B6>>AJ	B6>>129S1
60.002	D19Dcr60.002	D19Dcr70	chr19:60,002,132-60,002,228	CCCATGTGTGCGGGTACA	TGAAAGAGTCCCAGCATGCA	---	97	no poly	no poly	B6>>DBA	B6>>129X1	no poly	B6>>AJ	B6>>129S1
60.354	D19Dcr60.354	D19Dcr71	chr19:60,354,797-60,354,892	CCAAATGATTCTGCCATGTAACA	GCTCTTTTCACTAACCTGACCTGATA	---	96	no poly	no poly	B6>DBA	B6>>129X1	no poly	B6>>AJ	B6>>129S1
61.089	D19Dcr61.089	D19Dcr72	chr19:61,089,487-61,089,582	TCCTGGCTAACCTAGAAAGTTACACA	GAGGGCCACTGCCAAGTTC	---	96	no poly	no poly	B6>>DBA	B6>>129X1	no poly	B6>>AJ	B6>>129S1
	Lamc2Int18F1-R2+jebF3	name?	chr1:154,977,969-154,978,089	CCTGTCTCATTTCTGGTAGGCTTT	CACACGTCACCACACCTGCT	GCGCCAGTCCTCCGATAGA	121													WT F+R = 121 bp. JEB F + WT R = 218 bp.
152.631	D1Dcr152.631.1	D1Dcr2	chr1:152,631,785-152,631,896	CCAGAGCAGACCTTATGCCTTAA	CACACAAGTGCCAAAACAAAACA	---	112		MRL>FVB	B6>>DBA	129X1>>B6			129S1>>B6	FVB>>B6	MRL>>B6	129X1>>DBA1	129X1>>FVB	129X1>MRL	brackets same repeat as D1Mit346
162.387	D1Dcr162.293	D1Dcr15	chr1:162,387,260-162,387,359	ACACAAAGTAGTTTTCACTGGAGTTTAAA	TGGTGAAGACAACAAAATGACTCTGT	---	100		no poly?		B6>>129X1						DBA>>129X1	FVB>>129X1	MRL>>129X1	brackets same repeat as D1Mit105
	1/152 and 1/162 are bracketing markers used in backcrossing Lamc2jeb from 129X1 onto B6, DBA1, FVB and MRL
	in strain comparisons, first strain has the larger PCR product, with > indicating a difference bearly usable for genotyping and >> indicating a larger difference easily usable for genotyping
	"no poly" indicates that no usable PCR size difference is detectable by Synergel
	blanks for strain comparisons indicate not tested (or results not recorded!)

## Sheet: raw build 38
ID	Chr	MGI Name	Roop Alias	OldPrimerName	MIT Markers Colocated	PositionEnsemblCurrent	UCSCPosition(NCBI37/mm9))	UCSCPosition(NCBI38/mm10)	B6 Size (bp)	Forward Primer	Reverse Primer	cDNA size (bp)	PCR/SSLP/qPCR/other	Band Strength	A/J vs B6	129S1 vs B6	MRLvsFVB	PWD vs B6	129X1 vs B6	DBA vs B6	FVB vs B6	MRL vs B6	129X1vsFVB	129X1vsMRL	129P3 vs B6	129X1vs129S1	129X1vs129P3	129P3vs129S1	129X1vsDBA1	BALB vs B6	3rdPrimer	4thPrimer	Other notes	NZM2410 vs B6	DatesOfTestGels	WeOwn	LP vs B6	B10 vs B6	BXSB vs B6	SJL vs B6	BlastRefField	PrimerPurposeName	EnsemblNotes	ConsiderUsingForAssays	EnsemblReleaseCurrent	USCS DateUsed	NumberEnsemblHitsCurrent
806			ATG7 Ex14F-Ex15R (Lox)	ATG7Lox			chr6:114,657,683-114,659,213		1531	TGGCTGCTACTTCTGCAATGATGT	CAGGACAGAGACCATCAGCTCCAC	142	PCR																							On order
1046			Atg7 Int14F-Int15R (WT)	Atg7WT			chr6:114,658,998-114,659,223		326	TCTCCCAAGACAAGACAGGGTGAA	AAGCCAAAGGAAACCAAGGGAGTG		PCR																							On order
1050			Atg7Ex13F	Atg7Ex13F			chr6:114,656,191-114,659,213 (w/ Ex15R)		3023	ACCCTGTGAACTTCTCTGACGTC			PCR																							On order
1052			Atg7Int15R2				chr6:114,657,683-114,659,467 (w/Ex14F)		1785		CCTTATCAACTACCAAAATAATCAGAAGAATT		PCR																				looking for a primer combo to give a cre specific band (possibly with a Lox only larger band)			On order
1053			Atg7Int15R3				chr6:114,657,683-114,659,528 (w/Ex14F)		1846		TAATAGACTAACAGAAGAGAAATGTAAAAGACCA		PCR																				looking for a primer combo to give a cre specific band (possibly with a Lox only larger band)			On order
1054			Atg7Int15R4				chr6:114,657,683-114,659,732 (w/Ex14F)		2050		CATGCTAAGCCTCTGGACCAAG		PCR																				looking for a primer combo to give a cre specific band (possibly with a Lox only larger band)			On order
1048			Atg7v2 (to test cre+Lox mice)	Atg7v2			chr6:114,657,683-114,660,965		3283	TGGCTGCTACTTCTGCAATGATGT	TTAGCACAGGGAACAGCGCTCATGG		PCR																				floxed cells should have ~2.2 kb product. To test if floxing occurred.			On order
812			Bacteria 16SrRNA	Bacteria 16SrRNA					1300	AGAGTTTGATCCTGGCTCAG			PCR																							On order
742			Cd8a (3 primers for WT+KO)	Cd8a comF+WTR			chr6:71,323,694-71,323,958		265	GAC CTG GTA TGT GAA GTG TTG G	ACA TCA CCG AGT TGC TGA TG		PCR																		GCT ATC AGG ACA TAG CGT TGG		wt 265 bp, KO 343 bp			Yes										July 2007
739			cre	cre						GCGGTCTGGCAGTAAAAACTATC	GTGAAACAGCATTGCTGTCACTT		PCR																				from Ram Akilesh?			Yes
709			Cxcr5 (3 primers for WT+KO)	Cxcr5 ComF-WTR			chr9:44,322,043-44,322,353		311	CGGAGATTCCCCTACAGGAC	GATCTTGTGCAGAGCGATCA		PCR						B6>>129X1												AATTCGCCAATGACAAGACG		WT 311 bp, KO 241 bp			Yes										July 2007
1034			DicerLox				chr12:105,933,484-105,933,834		351	CCT GAC AGT GAC GGT CCA AAG	CAT GAC TCT TCA ACT CAA ACT		PCR																				from tm1Bdh, JAXMice, Lox = 420 bp, WT = 351 bp.			On order
723			Foxn1F	Foxn1F					110	GGCCCAGCAGGCAGCCCAAG	AGGGATCTCCTCAAAGGCTTC		PCR																							Yes
498			H3b Tg	H3b Tg			hits VECTOR for BAC RP23-77A2		151	ACGCATATGATTAATTTGTTCAATTGTA	AATAGGTGAAGCAGCGGATTTAGT		PCR																				vector sequence: http://bacpac.chori.org/download/pBACe3.6.gb			Yes						transgenic				July 2007
786			H3bTgNcoIR10-F10	H3bTgNcoIR10-F10					3312	GTGACAGGACTGAACAAACGAGAG	GAGGATGCCTTAGTTAGGGTTTCC		PCR																							Yes
787			H3bTgNcoIR11-F11	H3bTgNcoIR11-F11					3208	ATAAATGAAACCTGCACTCGCA	CTGACCTAAGAAACACTCCATTAAACC		PCR																							Yes
788			H3bTgNcoIR12-F12	H3bTgNcoIR12-F12					1989	TGTCACCCTCATCTCTCATGGAC	TGACACTTAAATGCCATGAAGGG		PCR																							Yes
789			H3bTgNcoIR13-F13	H3bTgNcoIR13-F13					1295	ACTATAATTCCATTGGAGTCTTTTCATG	CAGGTGCTATTCAACTGTTTTAGTGTT		PCR																							Yes
790			H3bTgNcoIR14-F14	H3bTgNcoIR14-F14					777	TTGTTTTTCTGTTGCTGTGATAAAGA	GAAGGCAGATTCTTTACGTCCAA		PCR																							Yes
791			H3bTgNcoIR15-F15	H3bTgNcoIR15-F15					2080	GGTTCCACTGCCTTTACCACA	GAGCCATGAATAATTCGTGGG		PCR																							Yes
792			H3bTgNcoIR16-F16	H3bTgNcoIR16-F16					3908	AGTTTCCCTGTGCCATCTCATC	TTTGATCCCTAGAAACAGCCATG		PCR																							Yes
777			H3bTgNcoIR1-F1	H3bTgNcoIR1-F1					2120	CCAGAACCCCTGGCACCT	AGTTGTTCCTAGGGAGGGCAG		PCR																							Yes
778			H3bTgNcoIR2-F2	H3bTgNcoIR2-F2					3059	ACACTGCCTGCCAGTTCCA	TTGGCTTTGGTTGTCCTTCC		PCR																							Yes
779			H3bTgNcoIR3-F3	H3bTgNcoIR3-F3					2120	GCATCGGGCAAGGACCT	CTGTATGGGCGGCTTAATCC		PCR																							Yes
780			H3bTgNcoIR4-F4	H3bTgNcoIR4-F4					5174	TCTAGCTGCAGGTCTTTTGATCG	AGAACTGTTCAGCCGGGCT		PCR																							Yes
781			H3bTgNcoIR5-F5	H3bTgNcoIR5-F5					6027	AGACATTGTAAGCAGACACTTTAGGC	TTTTTCATTTTTATTTTAAGTGTGTGGG		PCR																							Yes
782			H3bTgNcoIR6-F6	H3bTgNcoIR6-F6					1064	GCCTTATAAAGTTAAAATGCCTTTCAAT	CAGGAACTTTTGAGCCAATGTAAA		PCR																							Yes
783			H3bTgNcoIR7-F7	H3bTgNcoIR7-F7					5140	CCACCTCCATCTCTTCAGTTCC	AATCAGCAAGGTCTTTCCTAAGGA		PCR																							Yes
784			H3bTgNcoIR8-F8	H3bTgNcoIR8-F8					1312	TCCTTGAATGTTAATCCAGCTAGGT	CAGAATGCCATGCCCCTC		PCR																							Yes
785			H3bTgNcoIR9-F9	H3bTgNcoIR9-F9					523	TCAGGGAGTGAAACGGAGCT	CCCAGGGCTTCTTCCTCCTA		PCR																							Yes
793			H3bTgNcoIVR17-F17	H3bTgNcoIVR17-F17					5366	CAAGCTTGGCGTAATCATGGT	AAACCCGGATCATGCATCAG		PCR																							Yes
794			H3bTgNcoIVR18-F18	H3bTgNcoIVR18-F18					5649	CGTAGACTAAAACGTGGTCGCA	CTTAATGTCCTTTGTTACAGGCCA		PCR																							Yes
795			H3bTgNcoIVR19-F19	H3bTgNcoIVR19-F19					597	CTGGCGATTCAGGTTCATCA	CATCAGCACCTTGTCGCCTT		PCR																							Yes
600			H60 Tg	H60 Tg			no match in mouse			CAAGAGCAACCATTGCCTGATT	GCACACATCTTAGTAGCATTTTCCTCA		PCR																							Yes						transgenic
810			huCOL17A1v2	huCOL17A1v2					500	GATGAGGCGGATGAGAGGAGGGA	CAGGATCGTTGCATCGTAG		PCR	0																			correct primers. Previously ordered set were actually for huCOL7A1. Only work sporadically.			On order
816			huCol17Ex4-5	huCol17Ex4-5						AACAAAGCCTGACTCATGGCA	GGTGAGTGAGCCCTCCTGTAAC		PCR	3																			Contaminated with larger wild-type band when huCol17 negative			On order
818			huCol17Ex45-46	huCol17Ex45-46						TCTATCAGCAGCTCTGGCCA	GGGACCCTGAACTCCGGAT		PCR	3																			Good results but faint			On order
819			huCol17Ex48-49	huCol17Ex48-49						GAGATGGGTCCCTCCTGTCTTT	GACCAGGAAGCCCAATGCT		PCR	4																			Best results. Use these.			On order
817			huCol17Ex9-10	huCol17Ex9-10						TTCCTCCAACACACTCCCCA	GTTGCATCGTAGGTGCCTGA		PCR	3																						On order
484			huFcRn	huFcRn			no match in mouse		741	AGCCAAGTCCTCCGTGCTC	CTCAGAGATGCCAGTGTTCC		PCR																				741 bp in human genome			Yes						transgenic
488			huIL21	huIL21			no match in mouse			CGACAGACCAAGGTCTAGCTCTACTG	AATGGTGATGGTGATGATGGC		PCR																							Yes						transgenic
1041			Ifnar1 (3 primers for WT+KO)	Ifnar1			chr16:91,492,882-91,493,036		155	CGA GGC GAA GTG GTT AAA AG	ACG GAT CAA CCT CAT TCC AC		PCR																		AAT TCG CCA ATG ACA AGA CG		3 primers give 2 bands: WT 155 bp, KO ~250 bp			On order
736			IL10 (3 primers for WT+KO)	IL10comF+WTR			chr1:132,916,439-132,916,575		137	CTTGCACTACCAAAGCCACA	GTTATTGTCTTCCCGGCTGT		PCR																		CCACACGCGTCACCTTAATA		WT 137 bp,ko ???			Yes
744			IL15ra (4 primers for WT+KO)	IL15ra WT			chr2:11,639,917-11,640,087		171	ATT GAG CAT GCT GAC ATC CG	ACT GAT GCA CTT GAG GCT GG		PCR																		CTT GGG TGG AGA GGC TAT TC	AGG TGA GAT GAC AGG AGA TC	WT 171 bp, mut 280 bp			Yes										July 2007
1051			IL21Venus (WT & Venus bands)	IL21Venus			chr3:37,124,066-37,124,358		293	AATGCATTTCTTTCACTTCCATGTT	TTAGTTAATGGGCGAAAGGATCTTA		PCR																				3rd primer is Venus forward. Venus band should be 501 bp (WT = 293 bp)			On order
714			IL4GFP Mut	IL4GFP Mut			no match			AAg TTC ATC TgC ACC ACC g	TCC TTg AAg AAg ATg gTg Cg		PCR																							Yes										July 2007
713			IL4GFP WT	IL4GFP WT			no match			CCT TAT ggC CAA Atg AAg TgA	AAA gAC TTC CTg gAA AgC CTA		PCR																							Yes										July 2007
1044			IL6 (3 primers for WT+KO)							TCCATCCAGTTGCCTTCTTGG	TTCTCATTTCCACGATTTCCCA		PCR																		CGGAGAACCTGCGTGCAAT					On order
1045			Irf5 (3 primers for WT+KO)	Irf5			chr6:29,480,590-29,481,331		742	CAC GGT CTG CTC CTG TCT AA	CTT GAA GAT GGT GTT GTC CC		PCR																		CCT CCC CTA CCC GGT AGA AT		wt 742 bp; ko 650 bp			On order
1042			Irf7 (3 primers for WT+KO)	Urf7			chr7:148,450,975-148,451,275		301	GTGGTACCCAGTCCTGCCCTCTTTATAATCT	AGTAGATCCAAGCTCCCGGCTAAGTTCGTAC		PCR																		TCGTGCTTTACGGTATCGCCGCTCCCGATTC		3 primers give 2 bands: WT 300 bp, KO 220 bp			On order
1055			Irf8 (3 primers for WT+KO)	Irf8			chr8:123,263,583-123,263,840		258	CATGGCACTGGTCCAGATGTCTTCC	CTTCCAGGGGATACGGAACATGGTC		PCR																		CGAAGGAGCAAAGCTGCTATTGGCC		258 bp WT, 547 bp KO per Cell, Vol. 87, 307–317, October 18, 1996			On order
741			Irf8Lox cko	Irf8Lox cko					300	TTGGGGATTTCCAGGCTGTTCTA	CACAGGGAGTCCCTCTTACAAT		PCR																				for Irf8Lox cko mice from Sandy Morse. WT~200 bp, Lox~300 bp.			Yes
804			Klrk1 WT & KO	Klrk1 WT & KO			chr6:129,564,969-129,565,391		423	CAGAGCAAGCTTCCTGTTTGTCTCA	ATTGCTCCCTGTCTCATTGTCTT		PCR																		CAAGTAGTGTGCATTTCATTCAG		KO band size 317 bp			On order
887			Lamc2 jebF2R2				411 bp in MLV, jeb only			AAAATACCAGAGCTGATGTTCTCAGA	AGGATCAGCGAGACCACGAT		PCR																				product covers most of MLV. Do these primers work together and with Intron 18 F1 & R2?			On order
888			Lamc2 jebF3				218 bp w/Int18R2, use also w/F1			GCGCCAGTCCTCCGATAGA			PCR																				previous jeb combo gave 121 and 140 bp. This will increase upper jeb band to 221 bp.			On order
895			Lamc2Ex18F-Ex19R	Lamc2Ex18F-Ex19R			chr1:154,977,902-154,978,980		1079	TCAGGGAGTCAGTGATCTGTCCT	CCTTTTGTCTGATCCTCTTTGCTT	56	PCR																				should give a 1606 bp product in jeb/jeb mice.			On order
846			Lamc2Int18F1-R1+jebF	Lamc2Int18F1-R1			chr1:154,977,989-154,978,089		101	CCTGTCTCATTTCTGGTAGGCTTT	TCAGGACCTACTGTCACCATTTGA		PCR																		CTCGCTGATCCTTGGGAGG		Works well. Jeb > WT.			On order
879			Lamc2Int18F1-R2+jebF3 USE!!				chr1:154,977,969-154,978,089		121	CCTGTCTCATTTCTGGTAGGCTTT	CACACGTCACCACACCTGCT		PCR																		GCGCCAGTCCTCCGATAGA		USE! Best genotyping combination. Jeb > WT. JEB F + WT R = 218 bp.			On order
880			Lamc2Int18F2-R1+jebF				chr1:154,977,989-154,978,119		131	GGAGTTGTACTGCCTATCTTTCCTTG	TCAGGACCTACTGTCACCATTTGA		PCR																		CTCGCTGATCCTTGGGAGG		Don't use. WT > jeb??			On order
847			Lamc2Int18F2-R2+jebF	Lamc2Int18F2-R2			chr1:154,977,969-154,978,119		151	GGAGTTGTACTGCCTATCTTTCCTTG	CACACGTCACCACACCTGCT		PCR																							On order
754			Lamc2JEBspec	Lamc2JEBspec			F in MLV, R in intron 19			CTCGCTGATCCTTGGGAGG	ATTCAGTGCGTGCTTGCTTATTG		PCR																				F hits MTV, R hits ???			Yes
932			Lamc2Uit (3 primers)	Lamc2Uit			chr1:154,991,728-154,993,533		1806	CCG CTT GCT GAC TTG TAT CC	TGT AAC CAG AAG CAC ATT CC		PCR	2																	AGCTAA TAC GGG TTC AGC C		2 wt primers plus a Uit specific. Ordered 6/07.			Yes
1033			Lyn (4 primers)				chr4:3,670,690-3,671,023		334	CAT AGC CTG AGT TAG TTC CCT AGC	TCA CAT ATG AAC ATG TGT GTA CAT GTC		PCR																		CTT GGG TGG AGA GGC TAT TC	AGG TGA GAT GAC AGG AGA TC	from JAXMice, 280 bp KO, 340 bp WT.			On order
499			mFcRn393-395	mFcRn393-395			chr7:52,358,198-52,358,436		239	GGGATGCCACTGCCCTG	CGAGCCTGAGATTGTCAAGTGTATT		PCR																		GGAATTCCCAGTGAAGGGC		mix 393, 394 & 395 in 1 cocktail. 393+394 = WT.			Yes						knockout	hits chr 6 & 8 equally well		43 - Feb 2007	July 2007
748			mFcRnEx3-4	mFcRnEx3-4			chr7:52,357,530-52,357,852		96	CCACAGACCTCAAAAGCAAAGA	CAGCAGGCCCTGCAGTGT		PCR																				323 bp genomic, 96 bp cDNA			Yes										July 2007
749			mFcRnEx6-7	mFcRnEx6-7			chr7:52,348,703-52,349,229		102	TTCTTGGTTTATTGCTGGTGGTAGT	GCCGCTGAGAGAAAGCCAT		PCR																				527 bp genomic, 102 bp cDNA			Yes										July 2007
740			MFCRNLox Tg	MFCRNLox Tg			no match in mouse			AGTGGCCATCGCAGGCGGT	ATTCCAACACACTATTGCAATGAA		PCR																							Yes
673			Mid Tg (2F-4R)	Mid Tg (2F-4R)						CTGCCTGGACCACGAGAATG	TTGTTCCAATAATTTGTCTTCGTTG		PCR																							Yes
809			mIL15 Ex3 (WT)	mIL15 Ex3 (WT)			chr8:84,869,548-84,869,744		197	GAGGGCTAAATCTGATGCGTGTG	GAGCTGGCTATGGCGATGG		PCR																							On order
807			mIL15 KONeo-Gen	mIL15 KONeo-Gen			chr8:84,865,693-84,869,566 Gen w/Ex3R		3874	GAATGGGCTGACCGCTTCC	TCATATCCTCTGCACCTTGACTG		PCR																							On order
489			mIL21r	mIL21			chr7:132,766,607-132,766,814		208	CATTTCCAAAGAGCTCCAGTAAACAG	CTTGGCCTGCAGTTCTGACG		PCR																							Yes						knockout			43 - Feb 2007	July 2007	8
548			MyoD	MyoD (chr 7)			no hits			CTTCTATGATGATCCGTGTTTCGAC	CTGCAGACCTTCGATGTAGCG		PCR																							Yes						knockout	only one primer hit, no USCS match.	No	43 - Feb 2007		2
549			MyoD/Neo	MyoD/Neo (chr 7)			no hits			GTATCGCCGCTCCCGATT	CCCTACTACACTCCTATTGGCTTGA		PCR																							Yes						knockout	only one primer hit, no USCS match.	No	43 - Feb 2007		3
485			Neo247-248	Neo247-248			no match in mouse			CTTGGGTGGAGAGGCTATTC	AGGTGAGATGACAGGAGATC		PCR																				Neo specific band? No mouse locus where both primers hit?			Yes						knockout			43 - Feb 2007
486		Tcrd as Neo control	Neo249-250	Neo249-250			chr14:54,762,574-54,762,779		206	CAAATGTTGCTTGTCTGGTG	GTCAGTCGAGTGCACAGTTT		PCR																				WT control band from gene Tcrd?			Yes						knockout		Yes	43 - Feb 2007	July 2007	6
826			Prf1	Pfp			chr10:60,766,080-60,766,266		187	TAC CAC CAA ATG GGC CAA G	GGA GGC TCT GAG ACA GGC TA		PCR																		GCT ATC AGG ACA TAG CGT TGG		WT 187 bp, mutant 250 bp			On order
805			Qa1 WT & KI	Qa1 WT & KI			chr17:36,167,195-36,167,488		294	CTC CTT TTG CAG TGT GCT CT	CAA GGC ACA CAG AGG AGA CA		PCR																		TCG AGG GAC CTA ATA ACT TCG		LoxKI band size 450 bp			On order
750			Qa1 WT & KO	Qa1 WT & KO			chr17:36,168,604-36,169,360		757	CTC GCT GCG GTA TTT CAC	TTC CCA GCC GTA GGT ATC		PCR																		TAT GGA GAG CCT GGA TTG TC	AGC TCA TTC CTC CCA CTC AT	DO NOT MIX WT & KO primers. KO doesnot work for me.From Harvey Cantor. Said WT was 1340 & KO 757 bp?			Yes
770			RosaTomatoMut	RosaTomatoMut					196	GGC ATT AAA GCA GCG TAT CC	CTG TTC CTG TAC GGC ATG G		PCR																							Yes
769			RosaWT	RosaWT			chr6:113,025,908-113,026,204		297	AAG GGA GCT GCA GTG GAG TA	CCG AAA ATC TGT GGG AAG TC		PCR																							Yes
811			SF bacteria	SF bacteria					109	GACGCTGAGGCATGAGAGCAT	GACGGCACGGATTGTTATTCA		PCR																							On order
711			Tcra WT & Mut	Tcra WT & Mut			chr14:54,840,336-54,840,499		164	ACT gTg CTg gAC ATg AAA gC	CCA TAg ATT TgA gCC Agg Agg		PCR																		CTT ggg Tgg AgA ggC TAT TC	Agg TgA gAT gAC Agg AgA TC	mix all 4 primers in 1 reaction?			Yes										July 2007
752			TcraTg1100	TcraTg1100					300	CAG CAG CAG GTG AGA CAA AGT	GGC TTT ATA ATT AGC TTG GTC C		PCR																							Yes
746			TcraTg425	TcraTg425					160	AAA GGG AGA AAA AGC TCT CC	ACA CAg CAg gTT CTg ggT TC		PCR																							Yes
753			TcrbTg1100	TcrbTg1100					300	AAG GTG GAG AGA GAC AAA GGA TTC	TTG AGA GCT GTC TCC		PCR																							Yes
747			TcrbTg425	TcrbTg425					500	GCT gCT gCA CAg ACC TAC T	CAg CTC ACC TAA CAC gAg gA		PCR																							Yes
1049			TDP43	TDP43						GGATGAGCTGCGGGAGTTCT	TGCCCATCATACCCCAACTG		PCR																				transgene with ~400 bp product. From Cox lab.			On order
1043			Tlr9 (3 primers for WT+KO)	Tlr9			chr9:106,125,092-106,126,199		1108	GCAATGGAAAGGACTGTCCACTTTGTG	GAAGGTTCTGGGCTCAATGGTCATGTG		PCR																		ATCGCCTTCTATCGCCTTCTTGACGAG					On order
738			YPAB	YPAB						GGAGCAGAGAGCAACCACACTTA	TTACAAGCATGAACCACCCTGA		PCR																				hits B6J but not C3H.			Yes
326	1	D1Dcr6	D1Dcr21.945	D1Jax22.174		21.95	chr1:21,950,370-21,950,471		102	ACTCTGCTAGATGGTGAGGGCTTA	ACACTTATGGCGCCGAGATAA		SSLP	1			no poly		B6>>129X1											no poly					5/11/07	Yes		no poly				SSLP		Yes	43 - Feb 2007	July 2007	4
327	1	D1Dcr7	D1Dcr22.035	D1Jax22.265		22.04	chr1:22,040,677-22,040,772		96	TAGTTCAGTGAGATAAGGTATTTCAACACA	GGTGATTACATTGATATGATCCACACTT		SSLP	3			no poly		no poly	no poly	no poly	no poly	no poly	no poly						no poly					5/11/07	Yes		no poly				SSLP		Yes	43 - Feb 2007	July 2007	6
352	1	D1Dcr8	D1Dcr22.118	D1Jax22.350		22.123	chr1:22,123,450-22,123,548		99	CATCTTAACACTCGCAAAAACACA	TTTATATACCGCATTGGAGAAAAGTACTT		SSLP	2		B6>>129S1	no poly		B6>>129X1	B6>>DBA	B6>>FVB	B6>>MRL	no poly	no poly	B6>>129P3	no poly	no poly	no poly	DBA1>129X1	no poly					5/11/07	Yes		Y3				SSLP		Yes	43 - Feb 2007	July 2007	8
353	1	D1Dcr9	D1Dcr22.230	D1Jax22.462		22.235	chr1:22,235,810-22,235,909		100	GACTGAGGTGAGAACTGAATTAAACACA	TCTAATTTAGTTTGTCTCTCTGCTGACATAA		SSLP	2		no poly	MRL>FVB		no poly	no poly	no poly	MRL>B6	no poly	MRL>129X1	no poly	no poly	no poly	no poly	no poly	BALB>>B6					5/11/07	Yes		no poly				SSLP		Yes	43 - Feb 2007	July 2007	13
927	1		IL10 WT+GFP	IL10GFP		132.92	chr1:132,920,982-132,921,369		388	AGT AGG GGA ACC CTC TGA GC	CCT CTG ATA CCT CAG TTC CCA TT		PCR																		GTG GGC TCT ATG GCT TCT GA		for JR14530 IL10GFP KI mice. Three primers give two bands. Wt = 388 bp, GFP ~250 bp.			On order
370	1	D1Dcr10	D1Dcr145.671	D1Mit100v2	D1Mit100	145.756	chr1:145,756,723-145,756,903		181	TGGATGGTATTTCTCCAGTCTGTGT	ACGCATGCACTCTCTCGCT		SSLP	2			no poly		B6>>129X1											no poly				B6>>NZM	5/11/07	Yes						SSLP		Yes	43 - Feb 2007	July 2007	16
371	1	D1Dcr11	D1Dcr149.011	D1Mit102v2	D1Mit102	149.096	chr1:149,096,665-149,096,761		98	AATACCAGCAAAACAATAAAGGCAA	GAGGCGATTCAATATTTTGTGTGT		SSLP	2			no poly		129X1>B6	DBA>B6	FVB>>B6	MRL>>B6	FVB>>129X1	MRL>>129X1						no poly			smeared bands	NZM>B6	5/11/07	Yes						SSLP		Yes	43 - Feb 2007	July 2007	6
372	1	D1Dcr2	D1Dcr152.631.1	D1Dcr152.546	D1Mit346	152.631	chr1:152,631,785-152,631,896	chr1:150,784,655-150,784,766	112	CCAGAGCAGACCTTATGCCTTAA	CACACAAGTGCCAAAACAAAACA		SSLP	2		129S1>>B6	MRL>FVB		129X1>>B6	B6>>DBA	FVB>>B6	MRL>>B6	129X1>>FVB	129X1>MRL	129P3>>B6	no poly	no poly	no poly	129X1>>DBA1	no poly				NZM>>B6	5/11/07	Yes						SSLP		Yes	43 - Feb 2007	July 2007	9
735	1		D1Dcr152.631.2	D1Dcr152.631.2		152.631	chr1:152,631,816-152,631,945		130	GGCCAACATAAAAAGGACTCGA	GCCAACCACCTTCTTAAAACAAGA		SSLP																							Yes										July 2007
476	1	D1Dcr3	D1Dcr153.905	D1Jax152.111		153.989	chr1:153,989,949-153,990,046		98	AGGGAACTATCATTTGGTCTACTATACTATTCT	CACACACAGACACAAGTTTTGTGTGT		SSLP	4		129S1>B6	no poly		129X1>B6	B6>>DBA	FVB>B6	MRL>B6	no poly	no poly	129P3>B6	no poly	no poly	no poly	129X1>>DBA1	no poly				NZM>B6	5/11/07	Yes						SSLP		Yes	43 - Feb 2007	July 2007	30
477	1	D1Dcr12	D1Dcr154.764	D1Jax152.976		154.849	chr1:154,849,288-154,849,384		97	TCACTCCTGCCAGTATTGATTATGTAT	GGTATCTACGGATGAGCTGTGTGT		SSLP	2					no poly											no poly				NZM>B6	5/11/07	Yes						SSLP		Yes	43 - Feb 2007	July 2007	2
478	1	D1Dcr4	D1Dcr154.857	D1Jax153.069		154.942	chr1:154,942,092-154,942,187		96	TGCCAGTCTGACAGTTGACGA	CGTCTGGCTCCGTGTGTGT		SSLP	2					B6>>129X1											BALB>B6				NZM>B6	5/11/07	Yes						SSLP		Yes	43 - Feb 2007	July 2007	3
373	1	D1Dcr13	D1Dcr157.101	D1Jax155.323		157.186	chr1:157,186,516-157,186,616		103	AGATGAAAACTGTATGTGCATGTTCA	TCCCTAGCATGGCAAGTGTGT		SSLP	2			no poly		no poly	no poly	no poly	no poly	no poly	no poly						no poly				NZM>B6	5/11/07	Yes						SSLP		Yes	43 - Feb 2007	July 2007	10
374	1	D1Dcr14	D1Dcr157.188	D1Jax155.410		157.273	chr1:157,273,205-157,273,300		96	GGAGAAATAACAGCATGACAGAACA	CTGAATAATCACTCCCCCAGCT		SSLP	2		no poly	no poly		no poly	no poly	no poly	no poly	no poly	no poly	no poly	no poly	no poly	no poly	no poly	no poly				no poly	5/11/07	Yes						SSLP		Yes	43 - Feb 2007	July 2007	4
479	1	D1Dcr5	D1Dcr157.475	D1Jax155.702		157.56	chr1:157,560,294-157,560,421		128	CCTTGGACACATTCACAGACACA	GGGCCCAGTACTTTTTATTTCTCTCT		SSLP	2					no poly											no poly			129 should differ?BALB matched B6, but F1 large poly? (c vs cBy?)	NZM>B6	5/11/07	Yes						SSLP		Yes	43 - Feb 2007	July 2007	34
375	1	D1Dcr15	D1Dcr162.293	D1Mit105v2	D1Mit105	162.387	chr1:162,387,260-162,387,359	TGGTGAAGACAACAAAATGACTCTGT	100	ACACAAAGTAGTTTTCACTGGAGTTTAAA	TGGTGAAGACAACAAAATGACTCTGT		SSLP	2			no poly?		B6>>129X1				FVB>>129X1	MRL>>129X1					DBA1>>129X1	BALB>B6				B6>>NZM	5/11/07	Yes						SSLP		Yes	43 - Feb 2007	July 2007	15
376	1	D1Dcr16	D1Dcr172.806	D1Jax171.047		172.899	chr1:172,899,994-172,900,096		103	AAAATATTATCACTGGGTATATATGTCCTTAGAA	TGTGGTCTCTTTGCTCTGTGTGT		SSLP	2					no poly											no poly				B6>>NZM	5/11/07	Yes						SSLP		Yes	43 - Feb 2007	July 2007	14
377	1	D1Dcr17	D1Dcr172.832	D1Jax171.074		172.925	chr1:172,925,764-172,925,857		94	CCTGCCCACCCCAACA	GAATTTAAGGGAGAGGTGTGGGTAT		SSLP	3			MRL>>FVB		129X1>B6	no poly	B6>FVB	MRL>B6	129X1>>FVB	no poly						no poly				B6>>NZM	5/11/07	Yes						SSLP	Only one primer hits? (fine with UCSC)	No	43 - Feb 2007	July 2007	13
245	1	D1Dcr18	D1Dcr176.564	D1Mit166v2	D1Mit166	178.365	chr1:178,365,139-178,365,262		124	ATGAAGTGAAAATGATCCTTGCTTATCTA	TCAGTATCTTTTGTGGACTCGGG		SSLP	4			FVB>MRL		B6>>129X1											B6>>BALB			primers redesigned, no sequence on tube	B6>>NZM	5/11/07	Yes						SSLP			43 - Feb 2007	July 2007
328	1	D1Dcr19	D1Dcr190.120	D1Jax188.072		190.243	chr1:190,243,207-190,243,304		98	GCACTTGAAATTCTTTCTAGTGTTTTACA	GAAAGATCCAGTAAGTAGATAGGTGTGTGT		SSLP	2			FVB>>MRL		B6>>129X1											no poly			heavy primer dimer	B6>>NZM	5/11/07	Yes		Y2				SSLP		Yes	43 - Feb 2007	July 2007	14
329	1	D1Dcr20	D1Dcr190.664	D1Jax188.636		190.787	chr1:190,787,886-190,787,984		99	CATGAGACCTTGCCCTTAACACA	TTAAGATGAAGCAGGATTTGCAAA		SSLP	1					no poly											no poly				NZM>B6	5/11/07	Yes		no poly				SSLP		Yes	43 - Feb 2007	July 2007	3
855	1		D1Dcr192.017	D1Dcr192.017		192.017	chr1:192,017,678-192,017,777		100	AGCATTTATATGTCAGTGTGTTCAGGT	CACCAAATTAGAGTGTGATGTACAAGTGT		PCR			no poly			129X1>>B6						no poly	X1>S1	X1>>P3	no poly								On order
908	1		chr 1 end			197.2	chr 1 ends ~197.2 Mb						PCR																							On order
330	2	D2Dcr37	D2Dcr6.979	D2Jax7.010		6.983	chr2:6,983,442-6,983,541		100	CATAGAGTACTAGAGGTGCAAGACACAGA	CCTAGTACAATTACAACATTCTTGACAAAA		SSLP	2			FVB>>MRL		no poly											no poly					5/4/07	Yes		no poly				SSLP		Yes	43 - Feb 2007	July 2007	6
362	2	D2Dcr38	D2Dcr7.115	D2Jax7.148		7.118	chr2:7,118,788-7,118,887		100	AACCTTAGACCAGAAAATCATAAGGGTAA	ACTATTTTGCTGTTGGTGGAGAGA		SSLP	2					no poly											no poly					5/4/07	Yes						SSLP		Yes	42 - Dec 2006	July 2007	6
354	2	D2Dcr39	D2Dcr7.140	D2Jax7.173		7.143	chr2:7,143,964-7,144,059		96	ATCACTCACTCCTGCATGTACACA	AAAGACTGCATGGTGAGTGCAT		SSLP	2					no poly											no poly					5/4/07	Yes		no poly				SSLP		Yes	42 - Dec 2006	July 2007	9
355	2	D2Dcr40	D2Dcr8.286	D2Jax8.319		8.29	chr2:8,290,162-8,290,262		101	GGCCACGTTCTGCTCCAGTA	GGATAATGGGATGAGGTATTTTTCAAT		SSLP	2					no poly											no poly					5/4/07	Yes		no poly				SSLP		Yes	42 - Dec 2006	July 2007	2
363	2	D2Dcr41	D2Dcr8.763	D2Jax8.796		8.767	chr2:8,767,262-8,767,358		97	ATTATGCATTTGAAGCATTTTAGACTCT	CTTTAAAAAGATGCACACACACGA		SSLP	1					no poly											no poly					5/4/07	Yes						SSLP		Yes	42 - Dec 2006	July 2007	20
331	2	D2Dcr42	D2Dcr9.189	D2Jax9.222		9.193	chr2:9,193,277-9,193,379		103	GTCAAGATAGATCCTTTTTAATTACCATAGAA	CTTACTAACTTTTGAAAACTTAGGAGTATGTGT		SSLP	2					no poly											no poly					5/4/07	Yes		no poly				SSLP		Yes	42 - Dec 2006	July 2007	9
378	2	D2Dcr43	D2Dcr9.226	D2Jax9.259		9.23	chr2:9,230,340-9,230,436		97	CACATACAGCTGCACCTGAACA	GCTGATGGTTTGTGTGCTTAGTAACTA		SSLP	2					no poly											no poly					5/4/07	Yes		no poly				SSLP		Yes	42 - Dec 2006	July 2007	8
379	2	D2Dcr44	D2Dcr9.254	D2Jax9.287		9.257	chr2:9,257,836-9,257,941		106	CATTCCCTCCTTCTTCTACTCTGAGA	CGGTGACATAATGTGCTGTGTGT		SSLP	2					no poly											no poly					5/4/07	Yes		no poly				SSLP		Yes	42 - Dec 2006	July 2007	7
380	2	D2Dcr45	D2Dcr9.520v1	D2Jax9.553		9.524	chr2:9,524,317-9,524,491		175	CACATGTATGCACACATGAATATGTACAT	CCATTTGAAAAAAGGAATTGGTTATTA		SSLP	3					no poly											no poly			v3F v2R		5/4/07	Yes		Y2				SSLP		Yes	43 - Feb 2007	July 2007	21
705	2		D2Dcr9.520v2	D2Dcr9.520v2		9.524	chr2:9,524,337-9,524,453		117	TATGTACATATATCCACAATAACAGGCATGTA	TTCTTTTTAAGAAACATGATTTGTAGGGTAT		SSLP																							Yes									43 - Feb 2007	July 2007
211	2	D2Dcr46	D2Dcr30.424	D2Mit33v2	D2Mit33	30.457	chr2:30,457,867-30,457,995		129	TTGTAAGCAATGCATGAAGTGAGA	TCCAATCCTGTCCCAGGCT		SSLP	2			no poly		no poly											no poly					5/4/07	Yes		no poly				SSLP		Yes	42 - Dec 2006	July 2007	8
231	2	D2Dcr47	D2Dcr33.455	D2Mit367v2	D2Mit367	33.488	chr2:33,488,540-33,488,682		143	CAGCCTGTGCTAAAAAAGAGGTGT	CTACCCTCCTCAGCCAGCAAT		SSLP	2			no poly		no poly	no poly	FVB>>B6	MRL>>B6	FVB>>129X1	MRL>>129X1						no poly					5/4/07	Yes		no poly				SSLP		Yes	42 - Dec 2006	July 2007	5
224	2	D2Dcr48	D2Dcr33.943	D2Mit238v2	D2Mit238	33.976	chr2:33,976,546-33,976,647		102	TCCCCCTCCCTCCTGTATGT	CATGCACACCTACCCATACAACA		SSLP	1		no poly	no poly		no poly	no poly	no poly	no poly	no poly	no poly	no poly	no poly	no poly	no poly	no poly	no poly					5/4/07	Yes		no poly				SSLP		Yes	42 - Dec 2006	July 2007	16
232	2	D2Dcr49	D2Dcr40.621	D2Mit369v2	D2Mit369	40.654	chr2:40,654,656-40,654,791		136	TCCATCAAAGGAAGACAGGTGAAT	TTTGTTCATATATTTTTCTTCCCTGTCTAT		SSLP	0			no poly		no poly											no poly					5/4/07	Yes		no poly				SSLP		Yes	42 - Dec 2006	July 2007	32
856	2		D2Dcr67.022	D2Dcr67.022		67.022	chr2:67,022,111-67,022,212		102	CTCTTGTTTTACCTGGAGCTGTCTT	GCAATGCCCACTTAGTGTGTGT		PCR	2		B6>>129S1	no poly		no poly						B6>>129P3	X1>>S1	X1>>P3	no poly								On order
213	2	D2Dcr50	D2Dcr91.744	D2Mit45v2	D2Mit45	91.783	chr2:91,783,228-91,783,360		133	CTTCCATGATGGGCTGCATA	TTCAAATTTAAAGCCAGTCTGGTTT		SSLP	3			FVB>>MRL		no poly											BALB>>B6					5/4/07	Yes		no poly				SSLP		Yes	42 - Dec 2006	July 2007	29
212	2	D2Dcr51	D2Dcr103.930	D2Mit43v2	D2Mit43	103.97	chr2:103,970,147-103,970,249		103	GGAGGATAGTGTGTGGGATGTGT	TCTTCCTCCAGATTCAGTACATATTAACA		SSLP	0					no poly											no poly					5/4/07	Yes		no poly				SSLP		Yes	43 - Feb 2007	July 2007	15
242	2	D2Dcr52	D2Dcr104.333	D2Mit477v2	D2Mit477	104.373	chr2:104,373,228-104,373,370		143	AAGAAAAAAGGAAAAGCCAAATTATATTT	GTGTGTCTTTATAGTTTCATTCTGTCTAACATA		SSLP	3			MRL>>FVB		129X1>B6											BALB>>B6					5/4/07	Yes		no poly				SSLP		Yes	42 - Dec 2006	July 2007	58
105	2	D2Dcr53	D2Dcr104.836	D2Mit105.299		104.875	chr2:104,875,567-104,875,671		105	GGCCTCTGTGGGCACTGTAT	GCATATAATGATATCTCATTCCTGTCTTACTTATT		SSLP	1					no poly											BALB>B6					5/4/07	Yes		no poly				SSLP		Yes	42 - Dec 2006	July 2007	100
218	2	D2Dcr54	D2Dcr105.296	D2Mit185v2	D2Mit185	105.335	chr2:105,335,794-105,335,930		137	TGATACCTGAGGCGTGCTCTCT	AGACCTGTAGTGAAATTGTCAAGTACAATT		SSLP	3					no poly											BALB>>B6			BALB upper band weak		5/4/07	Yes		no poly				SSLP		Yes	42 - Dec 2006	July 2007	3
143	2	D2Dcr55	D2Dcr105.820	D2Jax106.282		105.859	chr2:105,859,279-105,859,380		102	TTCTGGCCTTCAAGATCACACA	CCTCATAATTTCAAGTATAGAAGAGTCATTCTT		SSLP	2					no poly											B6>>BALB					5/4/07	Yes		no poly				SSLP		Yes	42 - Dec 2006	July 2007	10
222	2	D2Dcr56	D2Dcr106.710	D2Mit206v2	D2Mit206	106.75	chr2:106,750,089-106,750,239		125	CTCTGCCAAAATTAACACTTGATTTT	AGGAGTCATGATAACAGACACTAATGATTA		SSLP	2					B6>>129X1											BALB>>B6					5/4/07	Yes		no poly				SSLP		Yes	42 - Dec 2006	July 2007	7
106	2	D2Dcr57	D2Dcr109.882	D2Jax110.210		109.921	chr2:109,921,397-109,921,495		99	GGTCACCTTGAATTTTAAATTATTTATGTACA	CTACAAAATGAGCCAATGTCTCAAA		SSLP	2					B6>129X1											B6>BALB			fuzzy bands		5/4/07	Yes		no poly				SSLP		Yes	42 - Dec 2006	July 2007	48
145	2	D2Dcr58	D2Dcr112.074	D2Jax112.498		112.113	chr2:112,113,613-112,113,712		100	TGTGAGCGCCCACTTGTATACA	ACATCTGAAATTTTGAACAGTTGAGATT		SSLP	2					B6>>129X1											B6>>BALB					5/4/07	Yes		no poly				SSLP		Yes	42 - Dec 2006	July 2007	9
107	2	D2Dcr59	D2Dcr112.851	D2Jax113.275		112.89	chr2:112,890,433-112,890,528		96	TTGCAGGTGGTTATTTATATACTCAACA	TTGCATAATGAATGAAGAGCATTGTA		SSLP	2					no poly											no poly					5/4/07	Yes		no poly				SSLP		Yes	42 - Dec 2006	July 2007	9
108	2	D2Dcr60	D2Dcr113.843	D2Jax114.422		113.977	chr2:113,977,918-113,978,023		106	CCTACATATGATTGTGCTTATTCATGATA	GGTGTATATATTTACTACTTCAAAGTTAGCTATAAACAT		SSLP	3					no poly											BALB>>B6					5/4/07	Yes	Y2	no poly				SSLP		Yes	43 - Feb 2007	July 2007	12
225	2	D2Dcr61	D2Dcr115.894	D2Mit254v2	D2Mit254	116.028	chr2:116,028,488-116,028,659		172	GTTTGTAGAAGAGTGTGTGCGTATGT	CAAAGAAATAGGTGTTCTACTCCCTTACA		SSLP	2			no poly		129X1>>B6											BALB>B6					5/4/07	Yes		no poly				SSLP		Yes	42 - Dec 2006	July 2007	6
166	2	D2Dcr62	D2Dcr118.264	D2Mit484v2	D2Mit484	118.399	chr2:118,399,162-118,399,276		115	GGAGTGGTAAGCATGGTGGAA	ATTCTGCTGCAGGGAGGTAACA		SSLP	0					no poly											no poly					5/4/07	Yes		no poly				SSLP		Yes	42 - Dec 2006	July 2007	17
239	2	D2Mit444	D2Dcr118.466	D2Mit444v1	D2Mit444	118.6	chr2:118,600,428-118,600,602		175	AAAACTGCACGCAGGTACCT	GGTAAGCAGCATGACTGGGT		SSLP	4			no poly		B6>>129X1	no poly	no poly	no poly	FVB>>129X1	MRL>>129X1						B6>>BALB					5/4/07	Yes		no poly				SSLP		Yes	42 - Dec 2006	July 2007	5
214	2	D2Dcr63	D2Dcr119.020	D2Mit104v2	D2Mit104	119.154	chr2:119,154,627-119,154,746		120	AACTGACTTTCCTATTATTCTATTATTGTTCAA	ACCCTGAGTTCCATTCCTAATACCT		SSLP	3					B6>129X1											B6>BALB					5/4/07	Yes		no poly				SSLP		Yes	42 - Dec 2006	July 2007	22
237	2	D2Dcr64	D2Dcr119.216	D2Mit395v2	D2Mit395	119.35	chr2:119,350,649-119,350,770		122	AGGTCAGCCTGGACTATATGGG	ATCCATGGGATAATGGTATTTAAAGAA		SSLP	1					no poly											no poly			129 and BALB both failed		5/16/07	Yes	Y2	no poly				SSLP		Yes	42 - Dec 2006	July 2007	46
487	2	Zfp106-pC, -pD	Zfp106.2	Zfp106.2		120.345	chr2:120,345,908-120,346,271		364	GTGTTGGTGTCTTTGAGGGACA	GTCAGGAGGATTAATTCTGGC		PCR																				Digest product with enzyme Ssp1 (digest frags 245 & 119bp)			Yes	Y2					enzyme digestion difference		Yes	42 - Dec 2006	July 2007	22
219	2	D2Mit190	D2Dcr120.585	D2Mit190v1	D2Mit190	120.72	chr2:120,720,056-120,720,158		103	CATCTACATGTTTTGGTACTCTGAAAAGATA	AGATACTTTGAACACATGCATACACACA		SSLP	2					129X1>>B6											no poly			primers redesigned, no sequence on tube		5/4/07	Yes	Y2	no poly				SSLP		Yes	42 - Dec 2006	July 2007	100
240	2	D2Dcr65	D2Dcr120.989	D2Mit445v2	D2Mit445	121.123	chr2:121,123,352-121,123,488		137	CAAGCTGTTTTTTGACCTACCTATACA	CCCTGCTTGCTATTGTTTTTAATTCT		SSLP	2					B6>>129X1											B6>>BALB					5/4/07	Yes						SSLP	PrimerExpress poor		43 - Feb 2007	July 2007
31	2	D2Dcr66	D2Dcr122.518	D2Mit397v2	D2Mit397	122.652	chr2:122,652,339-122,652,489		151	CGGCTGATGAAGGTTCTTTTTC	CCACAGTTGGTAATTATCTGGCTACTC		SSLP	3					B6>>129X1											B6>>BALB					5/4/07	Yes	Y2	no poly				SSLP		Yes	43 - Feb 2007	July 2007	10
238	2	D2Dcr67	D2Dcr122.518a	D2Mit396v2	D2Mit396	122.652	chr2:122,652,362-122,652,481		120	GGTAATTATCTGGCTACTCCAATAGGA	CCCTCAGTTGTTAGGAAATTTTGTG		SSLP	2					B6>>129X1											B6>>BALB					5/4/07	Yes		no poly				SSLP		Yes	43 - Feb 2007	July 2007	4
217	2	D2Mit164	D2Dcr123.081v1	D2Mit164v1	D2Mit164	123.215	chr2:123,215,789-123,215,931		143	TCTCTGCTAATTAAGTTGAAGAGTGC	ACCAGTGTGTGTTTGTATGATGTG		SSLP	3					B6>>129X1											B6>>BALB			het upper band weak		5/4/07	Yes		no poly				SSLP		Yes	43 - Feb 2007	July 2007	39
644	2	D2Dcr68	D2Dcr123.081v2	D2Mit164v2		123.215	chr2:123,215,831-123,215,950		120	CAGAAGAAAAAAATCCATAAGTGAACA	ACTTTTTTCAAACAGACAAACCAGTGT		SSLP																				F hits twice, but 2nd makes 2339bp product (no factor?)			Yes					TEST	SSLP			43 - Feb 2007	July 2007
109	2	D2Dcr69	D2Dcr124.506	D2Jax125.070		124.64	chr2:124,640,945-124,641,043		99	AAACTACTGTGCTCAGAGAGAGAATATAACA	TCTGGAAATCTCATATTCACAAAATGA		SSLP	2					129X1>>B6											no poly					5/4/07	Yes		no poly				SSLP		Yes	43 - Feb 2007	July 2007	15
167	2	D2Dcr70	D2Dcr125.417	D2Mit398v2	D2Mit398	125.551	chr2:125,551,372-125,551,471		100	CCATGGCCACCTGCAAA	TTTAAAAGTATAGGTGTGTGCCGTTT		SSLP	1			MRL>>FVB		B6>>129X1											B6>>BALB					5/4/07	Yes		no poly				SSLP		Yes	43 - Feb 2007	July 2007	33
110	2	D2Dcr71	D2Dcr125.464	D2Jax126.027		125.598	chr2:125,598,296-125,598,394		99	TGGAATTAATGGAAAAGGAAGCA	CCAGGACTTGATGCAAGTGTGT		SSLP	2					no poly											B6>BALB					5/4/07	Yes		no poly				SSLP		Yes	43 - Feb 2007	July 2007	12
111	2	D2Dcr72	D2Dcr127.394	D2Jax127.954		127.528	chr2:127,528,244-127,528,345		102	CAGTTCCTCATGGTGTGGTTACA	AAGTAGCTAGCAATGAAGTAATTTTATGGTT		SSLP	1					B6>>129X1											no poly			heavy primer dimer		5/4/07	Yes		no poly				SSLP	Only one primer hits. UCSC okay.	No	43 - Feb 2007	July 2007	100
228	2	D2Dcr73	D2Dcr128.023	D2Mit304v2	D2Mit304	128.157	chr2:128,157,547-128,157,641		95	CTGTAAGCAGGTGTCGCTGATT	GCCCATCCCAGCAGGAT		SSLP	2					129X1>>B6											BALB>>B6			primers redesigned, no sequence on tube		5/4/07	Yes	LP>>B6	no poly				SSLP		Yes	43 - Feb 2007	July 2007	6
244	2	D2Dcr74	D2Dcr131.375	D2Mit525v2	D2Mit525	131.509	chr2:131,509,940-131,510,048		109	TGACCTCCTCATGCAACTGC	TGTCAGGAGACCTGTGTGTCCATA		SSLP	2					129X1>>B6											BALB>>B6					5/4/07	Yes		no poly				SSLP		Yes	43 - Feb 2007	July 2007	13
226	2	D2Dcr75	D2Dcr132.062	D2Mit257v2	D2Mit257	132.196	chr2:132,196,681-132,196,783		103	TTTCTTGGTATGGTGTTCTAGTGATGT	CAAAACCCATCTTTGCATCCA		SSLP	2					129X1>>B6											no poly					5/4/07	Yes		no poly				SSLP		Yes	43 - Feb 2007	July 2007	8
175	2	D2Dcr76	D2Dcr132.620	D2Jax131.1		132.754	chr2:132,754,419-132,754,549		131	GGCAACATAGACAGAATCCTCTCAA	ATGAATTCAAGCAGGATTTGTGTGT		SSLP	2					no poly											no poly					5/4/07	Yes		no poly				SSLP		Yes	43 - Feb 2007	July 2007	6
215	2	D2Dcr77	D2Dcr132.927	D2Mit107v2	D2Mit107	133.061	chr2:133,061,440-133,061,545		106	GGAGTGAAGCCAGCATAAGAGAAT	TTCAAAGTGCCCACATGCA		SSLP	1					no poly											no poly					5/4/07	Yes		no poly				SSLP		Yes	43 - Feb 2007	July 2007	23
654	2	D2Dcr78	D2Dcr134.231	D2Mit448v3		134.365	chr2:134,365,795-134,365,887		93	TGTTTGCATTTGAGTGCGTGT	TTGGGGCACATTTCATATGTATACA		SSLP	1					B6>>129X1											no poly					5/22/07	Yes	B6>>LP					SSLP			44 - April 2007	July 2007
176	2	D2Dcr79	D2Dcr134.641	D2Jax133.1		134.775	chr2:134,775,406-134,775,524		123	CCAGCCAGTCTAGCCAGTCAGTATA	TTAGATATGATGGACAAAATTATATATGTGTGT		SSLP	0					no poly											no poly					5/4/07	Yes		no poly				SSLP		Yes	43 - Feb 2007	July 2007	94
187	2	D2Dcr80	D2Dcr134.972	D2Mit208v2	D2Mit208	135.106	chr2:135,106,421-135,106,524		104	CACCACAGCCATGCACAAA	ATGTGAGCATGCATGTGTACATGT		SSLP	2					no poly											no poly					5/4/07	Yes		no poly				SSLP		Yes	43 - Feb 2007	July 2007	100
177	2	D2Dcr81	D2Dcr136.653	D2Jax135.1		136.653	chr2:136,787,639-136,787,753		116	CACATGCAAACACAAGCATTCTCT	CCTCACTGTTCTTCCCAGTAACTAAAGT		SSLP	2			MRL>>FVB		129X1>B6											no poly					5/16/07	Yes	LP>>B6	no poly				SSLP		Yes	43 - Feb 2007	July 2007	19
155	2	D2Dcr82	D2Dcr137.938	D2Jax136.1		138.073	chr2:138,073,284-138,073,384		101	TGTAAAAGTGTAAAGATGATTGAAATACACA	CCTTCAAATTTTATTTATATTCCCTTCAAA		SSLP	0					no poly											no poly					5/4/07	Yes		no poly				SSLP		Yes	43 - Feb 2007	July 2007	35
178	2	D2Dcr83	D2Dcr139.699	D2Jax138.1		139.833	chr2:139,833,380-139,833,480		101	CACACTGCTGAGGAACTGGAATA	TGTCACACTGTCCGTCTTTCTGT		SSLP	1					no poly											no poly					5/4/07	Yes		no poly				SSLP		Yes	43 - Feb 2007	July 2007	7
157	2	D2Dcr84	D2Dcr139.726	D2Jax138.2		139.86	chr2:139,860,700-139,860,797		98	CATGCAAACAACCAGAGTCAAATT	CCCCCCACCTATTTTGATGTATA		SSLP	3					no poly											no poly			heavy primer dimer		5/4/07	Yes		no poly				SSLP		Yes	43 - Feb 2007	July 2007	10
179	2	D2Dcr85	D2Dcr140.699	D2Jax139.1		140.834	chr2:140,834,137-140,834,249		113	TTAGAACTCATGTAGAGAGCAAAATGTCT	ACATGTCAGGGTTTCTTTACTTTCAGT		SSLP	2					no poly											no poly					5/4/07	Yes		no poly				SSLP		Yes	43 - Feb 2007	July 2007	13
158	2	D2Dcr86	D2Dcr140.711	D2Jax139.2		140.845	chr2:140,845,668-140,845,763		96	AAGAGGTTTATATACTATGTATGCTTGTCTACAAT	ATGGACAAGAATATTCACAGGGTTT		SSLP	2					no poly											no poly					5/4/07	Yes		no poly				SSLP		Yes	43 - Feb 2007	July 2007	11
180	2	D2Dcr87	D2Dcr141.617	D2Jax140.1		141.751	chr2:141,751,268-141,751,376		109	AATCATCCAGGAAACCCTCATTAA	TTCAATCTTTCTTTTTTGGTGTGTGT		SSLP	0					no poly											no poly					5/4/07	Yes		no poly				SSLP		Yes	43 - Feb 2007	July 2007	42
159	2	D2Dcr88	D2Dcr141.661	D2Jax140.2		141.795	chr2:141,795,336-141,795,445		110	GTGAGAACATACATGAATTAGTACACAGATATCA	CCTTTTATTATCTAAATTTAATAGTGAAGAATTATTCT		SSLP	0					no poly											no poly					5/4/07	Yes	no poly	no poly				SSLP		Yes	43 - Feb 2007	July 2007	28
684	2	D2Dcr118	D2Dcr142.024	D2Dcr142.024		142.158	chr2:142,158,362-142,158,458		97	TTCCAGCTGCACTTCCAACA	GTCTTGAACAAATGAAAGCTGGATC		SSLP	1					no poly											no poly					8/13/07, 8/15/07	Yes	no poly									July 2007
685	2	D2Dcr119	D2Dcr142.488	D2Dcr142.488	test P180!	142.623	chr2:142,623,215-142,623,312		98	GGAGGGAAGCCATGGGTAGA	CATTCCGGTCGGCTAGCA		SSLP	3					no poly											no poly					8/13/07, 8/15/07	Yes	no poly									July 2007
181	2	D2Dcr89	D2Dcr142.630	D2Jax141.1		142.764	chr2:142,764,534-142,764,660		127	TGGAAGAGCAGTCAAGTGCTCTTAA	GGAGAACAATATGATGGTTAAAGAAACA		SSLP	0					no poly											no poly					5/4/07	Yes	no poly	no poly				SSLP		Yes	43 - Feb 2007	July 2007	100
686	2	D2Dcr120	D2Dcr142.809	D2Dcr142.809	test P180!	142.944	chr2:142,944,227-142,944,323		97	TGGAAGGGAACTTGATATGCTCA	ACAAAATGTATCAGTTGGTCTGGCT		SSLP	3					no poly											no poly					8/13/07, 8/15/07	Yes	no poly									July 2007
687	2	D2Dcr121	D2Dcr143.061	D2Dcr143.061	test P180!	143.195	chr2:143,195,512-143,195,620		109	ATGCACATGTACACAAAGTTCCTTG	GGCCACACACTTCCTTACCTTTATTAT		SSLP	4					no poly											no poly					8/21/07	Yes	no poly									July 2007
688	2	D2Dcr122	D2Dcr143.282	D2Dcr143.282	test P180!	143.416	chr2:143,416,539-143,416,634		96	GGACTTAAGACCAACTTGGGATACATAA	AGTTGGCGTGTCGGTAAATGA		SSLP	3					no poly											no poly					8/21/07	Yes	no poly									July 2007
689	2	D2Dcr123	D2Dcr143.284	D2Dcr143.284	test P180!	143.418	chr2:143,418,742-143,418,840		99	AGAGCATGGGCAGCACCA	TCCAACTTTGCATCCTTTATGTAATG		SSLP	2					no poly											no poly					8/21/07	Yes	no poly									July 2007
771	2		H3b Tg start sequence			143.683																														Yes
383	2	D2Dcr90	D2Dcr143.622	D2Mit194v2	D2Mit194	143.757	chr2:143,757,255-143,757,364		110	GACCTCTGGAATTCCAAAGTCAA	GGGGAAGTTAGTGATTCCCTTTAGAA		SSLP	2					129X1>>B6											no poly					5/4/07	Yes	LP>>B6					SSLP		Yes	43 - Feb 2007	July 2007	4
772	2		H3b Tg end sequence			143.845																														Yes
162	2	D2Dcr91	D2Dcr143.728	D2Jax142.220	test P180!	143.863	chr2:143,863,166-143,863,261		96	TTCATGTCTTCTCAGGAAATGTTTACA	AAAGAACGTGTGGCCGTGTT		SSLP	2					no poly											no poly					5/4/07	Yes		no poly				SSLP		Yes	43 - Feb 2007	July 2007	19
672	2	D2Dcr92	D2Dcr143.796.3	D2Dcr143.796.3	test P180!	143.93	chr2:143,930,665-143,930,769		105	GGGCTGCAGAGGGTCCA	GGCTCCAATCCCCTGAACAT		SSLP	3					B6>>129X1											no poly					5/22/07	Yes						SSLP			43 - Feb 2007	July 2007
671	2	D2Dcr93	D2Dcr143.796.4	D2Dcr143.796.4	test P180!	143.93	chr2:143,930,759-143,930,856		98	GGATTGGAGCCTGGGATCTC	TTTCCATGCCCCACACAATT		SSLP	1					B6>>129X1											no poly			important H3b boundary		5/22/07	Yes						SSLP			43 - Feb 2007	July 2007
164	2	D2Dcr94	D2Dcr143.850	D2Jax142.335	test P180!	143.985	chr2:143,985,174-143,985,264		91	AGCTCCATATGGCCTCTGGAA	TTGGGATGGCTCCCTGTGT		SSLP	1					129X1>B6											no poly					5/4/07	Yes		no poly				SSLP		Yes	43 - Feb 2007	July 2007	9
208	2	D2Dcr95	D2Dcr143.873	D2H3bJax3	test P180!	144.007	chr2:144,007,734-144,007,885		151	GAGACTGGTAAAGGAGATTCTGGG	TGTTGTAATCTCTGGCTGTGCAG		SSLP	2																			bands over wells on test gel. Can't judge.		5/4/07	Yes		no poly				SSLP		Yes	43 - Feb 2007	July 2007	4
206	2	D2Dcr96	D2Dcr143.901	D2H3bJax1	test P180!	144.035	chr2:144,035,823-144,035,986		163	GCCTGGGCAACTCAGTGATT	TCCTCCGATGTATCTCCAGAG		SSLP	2					129X1>>B6											no poly					5/4/07	Yes		no poly				SSLP		Yes	43 - Feb 2007	July 2007	24
657	2	D2Dcr97	D2Dcr144.004	D2Mit491v3	D2Mit491	144.139	chr2:144,139,204-144,139,299		96	CCCTTGCCCGGATGGA	TTGTTCCTATCCCTGTTTCTGTCTCT		SSLP	1					B6>>129X1											no poly					5/22/07	Yes						SSLP			44 - April 2007	July 2007
156	2	D2Dcr98	D2Dcr144.513	D2Mit168v3	D2Mit168	144.647	chr2:144,647,837-144,647,940		104	CACAGACACTGCACTATTACACAATCA	GGTGGTTGTTCCTGCTATTGTTT		SSLP	2					129X1>>B6											no poly					5/4/07	Yes	LP>>B6	no poly				SSLP		Yes	43 - Feb 2007	July 2007	4
183	2	D2Dcr99	D2Dcr144.673	D2Jax143.1		144.808	chr2:144,808,173-144,808,271		99	CTTCATGACTTGATCCACCAACA	CAACAAACTAACATATCAATAATTCATACTCTCT		SSLP	1					no poly											no poly					5/4/07	Yes	no poly	no poly				SSLP		Yes	43 - Feb 2007	July 2007	9
216	2	D2Dcr100	D2Dcr145.162	D2Mit109v2	D2Mit109	145.296	chr2:145,296,285-145,296,408		122	AAGCCTCTCCAATCAGTCACATG	GCCTAAAAGGGTATCACGTGTGT		SSLP	3			no poly		B6>>129X1											no poly					5/4/07	Yes	B6>>LP	no poly				SSLP		Yes	43 - Feb 2007	July 2007	6
184	2	D2Dcr101	D2Dcr145.570	D2Jax144.1		145.705	chr2:145,705,184-145,705,297		114	CTGGTGTCTATCTTTATTCGAGCATT	GGTGGTAGTGGACAGCACTCTCT		SSLP	3			MRL>FVB		no poly	no poly	B6>>FVB	B6>>MRL	129X1>>FVB	129X1>>MRL						B6>>BALB					5/4/07	Yes	no poly	no poly				SSLP		Yes	43 - Feb 2007	July 2007	2
185	2	D2Dcr102	D2Dcr146.548	D2Jax145.1		146.682	chr2:146,682,952-146,683,047		96	CAGGGCAGCATAGTGAGAACCTAT	AGCTCTGTAGGAAAAATAAAGGTGTGT		SSLP	3					no poly											B6>>BALB					5/4/07	Yes	no poly	no poly				SSLP		Yes	43 - Feb 2007	July 2007	19
112	2	D2Dcr103	D2Dcr147.417	D2Jax148.122		147.551	chr2:147,551,564-147,551,662		99	CCAATGGCACTTACCCCTACA	CTTCAACAGATCCCTAGCACTTTAAA		SSLP	2					no poly											B6>>BALB					5/4/07	Yes	no poly	no poly				SSLP		Yes	43 - Feb 2007	July 2007	3
113	2	D2Dcr104	D2Dcr148.549	D2Jax149.254		148.684	chr2:148,684,094-148,684,189		96	CATGTTCTTTCTCTCTCTTAATAAGAACCTACTA	CCTCAAACATACTCCATGGTGTGT		SSLP	2					no poly											B6>>BALB					5/4/07	Yes	no poly	no poly				SSLP		Yes	43 - Feb 2007	July 2007	100
114	2	D2Dcr105	D2Dcr150.333	D2Jax151.373		150.467	chr2:150,467,522-150,467,617		96	AGGTGTGTTGGTCTTAGCTCAATTCTA	TGCTCATTTCAAGAGAAGTACAATGA		SSLP	2					no poly											no poly					5/4/07	Yes	no poly	no poly				SSLP		Yes	43 - Feb 2007	July 2007	4
168	2	D2Dcr106	D2Dcr152.127	D2Mit309v2	D2Mit309	152.261	chr2:152,261,900-152,262,009		110	CTGAACACACATTGTCACCCTACA	AATTTCTAGAGCAGAGGTCATAAAATCTATT		SSLP	3					no poly											no poly			tech?		5/4/07	Yes	LP>>B6	no poly				SSLP		Yes	43 - Feb 2007	July 2007	8
171	2	D2Dcr107	D2Dcr152.548	D2Mit285v2	D2Mit285	152.683	chr2:152,683,024-152,683,182		159	TGAGTTCAATCCCTGTCTGTGGTA	AAACTCAATACAGTATGACACTTACAAGGTTT		SSLP	1					no poly											no poly			tech?		5/4/07	Yes	LP>>B6	no poly				SSLP		Yes	43 - Feb 2007	July 2007	9
170	2	D2Dcr108	D2Dcr153.636	D2Mit59v2	D2Mit59	153.77	chr2:153,770,963-153,771,101		139	GTGTCCCAACCCATAGAGAAGTTT	ATAGGGGCTCAGTCACTGTGTAGAAA		SSLP	2					B6>>129X1											B6>>BALB					5/4/07	Yes	B6>>LP	no poly				SSLP		Yes	43 - Feb 2007	July 2007	4
169	2	D2Dcr109	D2Dcr153.664	D2Mit493v2	D2Mit493	153.798	chr2:153,798,641-153,798,741		101	GAGTTTCCATCACACCTTCATCAA	TTCCCGAGTTGTCCCTCTATGTA		SSLP	0					no poly											no poly					5/4/07	Yes	no poly	no poly				SSLP		Yes	43 - Feb 2007	July 2007	4
174	2	D2Dcr110	D2Dcr155.341	D2Mit451v2	D2Mit451	155.475	chr2:155,475,396-155,475,510		115	GCAGCATTAGATAGACTGGGCAA	CCTCCAAACCCTCCCATGTAA		SSLP	2			FVB>>MRL		129X1>>B6											BALB>>B6			upper band weak		5/4/07	Yes	LP>>B6	no poly				SSLP		Yes	43 - Feb 2007	July 2007	100
658	2	D2Dcr111	D2Dcr155.558	D2Mit262v2	D2Mit262	155.693	chr2:155,693,153-155,693,251		99	CTCTCATGTGTGCCATTATGCAT	CTCTGCTTCTGCCCACTCTGA		SSLP	1					129X1>B6											no poly					5/22/07	Yes	no poly					SSLP			43 - Feb 2007	July 2007
172	2	D2Dcr112	D2Dcr155.816	D2Mit48v2	D2Mit48	155.95	chr2:155,950,423-155,950,538		116	AGAAGATGCTGCCTCGTGTGT	CGCAGAGTCGCGCATGT		SSLP	2					B6>>129X1											B6>>BALB					5/4/07, 6/21/07	Yes	B6>>LP	no poly				SSLP		Yes	43 - Feb 2007	July 2007	3
227	2	D2Dcr113	D2Dcr159.121	D2Mit287	D2Mit287	159.255	chr2:159,255,854-159,255,973		120	TGAGGAAGATACCAAATGTCAACCT	TGACTTGTATGTGGTATGACAGATGC		SSLP	2					B6>>129X1											no poly					5/4/07, 6/21/07	Yes	B6>>LP					SSLP		Yes	43 - Feb 2007	July 2007	11
221	2	D2Dcr114	D2Dcr160.152	D2Mit196v2	D2Mit196	160.286	chr2:160,286,727-160,286,844		118	GAACCTACACACATGCATACAAACAC	TAAAGCATTCTCCTGTATGGAAATAAAAC		SSLP	2					129X1>>B6											no poly					5/4/07, 6/21/07	Yes	LP>>B6					SSLP		Yes	43 - Feb 2007	July 2007	100
674	2	D2Dcr124	D2Dcr162.143	D2Dcr162.143		162.278	chr2:162,278,071-162,278,168		98	CAGATTCTCTCTGGCCACACATT	ATGGGAGGTATGAGAAAGGCTGT		SSLP	2					B6>>129X1											B6>>BALB					6/21/07	Yes	B6>>LP								45 - June 2007	July 2007	6
188	2	D2Dcr115	D2Dcr162.885	D2Mit226v2	D2Mit226	163.02	chr2:163,020,182-163,020,283		102	TTTTTGCAACTTTGTTAAGAATTCCA	GAAAACACCCTCCCACCCTT		SSLP	2					no poly											BALB>>B6					5/4/07, 6/21/07	Yes	LP>>B6	B10>>B6				SSLP		Yes	43 - Feb 2007	July 2007	11
675	2	D2Dcr125	D2Dcr162.916	D2Dcr162.916		163.05	chr2:163,050,442-163,050,543		102	TGACAATGTAAATCCAAGGCATGT	TTCATGTTTTTGTCATGTGTACGTGT		SSLP	3					B6>129X1											B6>BALB					6/21/07	Yes	B6>LP								45 - June 2007	July 2007	8
458	2	D2Dcr116	D2Dcr164.639	D17Mit102v2	D17Mit102	164.773	chr2:164,773,560-164,773,671		112	GACTGTGGGCAGGGCATAA	CCTCCAGGCTTATGCTGACTCA		SSLP	2					B6>>129X1											B6>>BALB			hits chr 2!!		5/4/07, 6/21/07	Yes	B6>>LP					SSLP		Yes	43 - Feb 2007	July 2007	9
676	2	D2Dcr126	D2Dcr165.654	D2Dcr165.654		165.299	chr2:165,299,949-165,300,045		97	CCCACACTCTCACATGCCTGTA	CCCCTCTTCTGTACTTTCTATCTCCAT		SSLP	3			no poly		no poly											no poly					6/21/07	Yes	LP>>B6								45 - June 2007	July 2007	11
677	2	D2Dcr127	D2Dcr166.023	D2Dcr166.023		166.158	chr2:166,158,273-166,158,369		97	GATTTTAAAGTCTTCTGCTGCCACA	GAAGTCAGGGTGGCTGCAGTAT		SSLP	2					no poly											no poly					6/21/07	Yes	B6>LP								45 - June 2007	July 2007	9
678	2	D2Dcr128	D2Dcr166.805	D2Dcr166.805		166.94	chr2:166,940,271-166,940,369		99	TGCACATGGATACTTGGCACA	AGCCTCTGACCTCCACAAGGA		SSLP	2			no poly		129X1>>B6											BALB>>B6					6/21/07	Yes	no poly								45 - June 2007	July 2007	100
679	2	D2Dcr129	D2Dcr167.294	D2Dcr167.294		167.429	chr2:167,429,243-167,429,338		96	TGGTCAGCTTTCTGCTACACCTT	CTTCTGCATTCACCCTGCTCA		SSLP	4			no poly		no poly	no poly	no poly	no poly	no poly	no poly						no poly					6/21/07	Yes	no poly								45 - June 2007	July 2007	24
680	2	D2Dcr130	D2Dcr167.738	D2Dcr167.738		167.873	chr2:167,873,279-167,873,376		98	TGTCAGAGCGGTTGCCTAACAT	GCCACTACCCCACAATTTGTACA		SSLP	2			no poly		B6>129X1											B6>BALB					6/21/07	Yes	B6>LP								45 - June 2007	July 2007	2
230	2	D2Dcr117	D2Dcr168.967	D2Mit343	D2Mit343	169.101	chr2:169,101,377-169,101,540		164	TTTCCTTAAAGGCTGCATGGA	CCTCAAGGTTGTCTTTTGTTTAGACA		SSLP	2					B6>129X1											B6>BALB					5/4/07, 6/21/07	Yes	B6>LP					SSLP		Yes	43 - Feb 2007	July 2007	4
857	2		D2Dcr178.571	D2Dcr178.571		178.571	chr2:178,571,969-178,572,066		98	GGGAGATACATGTCTACTTGTCATACACA	CCAGAGCCACCACCAGGT		PCR	2		129S1>>B6	MRL>FVB		no poly						129P3>>B6	S1>>X1	P3>>X1	no poly								On order
909	2		chr 2 end			181.7	chr 2 ends ~181.7 Mb						PCR																							On order
601	3	D3Dcr1	D3Dcr31.002	D3Dcr31.002		30.71	chr3:30,710,553-30,710,648		97	AGGCCAGGCTGTGCATGT	CCAATTTTAAGTCTGGAGATACAGTGTTT		SSLP	2			no poly		129X1>>B6	Z1										no poly					4/5/07, 5/4/07	Yes						SSLP		Yes	43 - Feb 2007	July 2007	10
602	3	D3Dcr2	D3Dcr31.201	D3Dcr31.201		30.909	chr3:30,909,761-30,909,867		107	GTCTTTCTCAGTCTGTGGCGTCTA	AACAGAGAATAGGTCAGAAGCTTGGT		SSLP	3			no poly		no poly	no poly	no poly	no poly	no poly	no poly						no poly					4/5/07, 5/4/07	Yes						SSLP		Yes	43 - Feb 2007	July 2007	45
603	3	D3Dcr3	D3Dcr31.438	D3Dcr31.438		31.146	chr3:31,146,221-31,146,316		96	ACTCACAGTAAGTTCCAGTCCAGGT	TCCAGTAGCATTCCTCAAGCATAT		SSLP	3		no poly	no poly		no poly	no poly	no poly	no poly	no poly	no poly	no poly	no poly	no poly	no poly	no poly	no poly					4/5/07, 5/4/07	Yes						SSLP		Yes	43 - Feb 2007	July 2007	6
604	3	D3Dcr4	D3Dcr56.031	D3Dcr56.031		55.747	chr3:55,747,533-55,747,641		109	TTAGTTAATAAAAATAATGCACCACACAAGT	TGAAAATCCTATCTTTTAGCTATTAAAACTGT		SSLP	2			FVB>>MRL		no poly	DBA>>B6	FVB>>B6	no poly	FVB>>129X1	no poly						no poly					4/5/07, 5/4/07	Yes						SSLP		Yes	43 - Feb 2007	July 2007	16
605	3	D3Dcr5	D3Dcr56.074	D3Dcr56.074		55.79	chr3:55,790,135-55,790,233		101	GAGCACGTGTAAAGGCATTCTACA	GATTAGGTTTTATGAAATTTACATATGCAAA		SSLP	3			FVB>MRL		no poly	no poly										no poly					4/5/07, 5/4/07	Yes						SSLP		Yes	43 - Feb 2007	July 2007	12
606	3	D3Dcr6	D3Dcr56.275	D3Dcr56.275		55.991	chr3:55,991,420-55,991,525		109	AACACTAGCTTATGCTTTGTCACACA	GAGGTAACAGAATCCCATTTATCTTGT		SSLP	1					no poly	no poly										no poly					4/5/07, 5/4/07	Yes						SSLP		Yes	43 - Feb 2007	July 2007	8
607	3	D3Dcr7	D3Dcr56.490	D3Dcr56.490		56.206	chr3:56,206,482-56,206,582		103	TGCCCACCACAGTACATGTGA	TGGGTAACTCATCCAATCCAAAGTA		SSLP	2					no poly	DBA>B6										no poly					4/5/07, 5/4/07	Yes						SSLP		Yes	43 - Feb 2007	July 2007	1
608	3	D3Dcr8	D3Dcr81.115	D3Dcr81.115		80.883	chr3:80,833,804-80,833,899		96	CATTTTTCTACCTGTATCATATGTCTTAAGTGA	AGCTAGCGAGGAAAAGGGTGT		SSLP	2			FVB>>MRL		B6>>129X1	B6>>DBA										B6>>BALB					4/5/07, 5/4/07	Yes						SSLP		Yes	43 - Feb 2007	July 2007	4
609	3	D3Dcr9	D3Dcr81.236	D3Dcr81.236		80.954	chr3:80,954,019-80,954,115		103	TGAATGTGGCCAGTGGGATA	GCTTTTGAGACTGTAATTAGTGAAGTGTGT		SSLP	2					no poly	no poly										no poly					4/5/07, 5/4/07	Yes						SSLP		Yes	43 - Feb 2007	July 2007	10
610	3	D3Dcr10	D3Dcr81.254	D3Dcr81.254		80.972	chr3:80,972,321-80,972,419		100	TGAGGAGGACACCCAGAATTAACT	GCTGATAGACTTGAGTGTGGGTGTAT		SSLP	2					129X1>B6	DBA>>B6										BALB>>B6					4/5/07, 5/4/07	Yes						SSLP		Yes	43 - Feb 2007	July 2007	5
611	3	D3Dcr11	D3Dcr81.335	D3Dcr81.335		81.053	chr3:81,053,025-81,053,120		99	ATGTTTCAAATGTTATGGAATGTCTCA	GAAAACAGATAACAAAATAAACAAGGGATA		SSLP	3					no poly	DBA>>B6										BALB>>B6					4/5/07, 5/4/07	Yes						SSLP		Yes	43 - Feb 2007	July 2007	53
233	3	D3Dcr12	D3Dcr87.349	D3Mit187v2	D3Mit187	87.067	chr3:87,067,075-87,067,190		116	TAATAGAGACAAATCACCAGCCTTTAGTAA	AGGGTTCCCAAGAAAAGGAAAA		SSLP	2					B6>>129X1											B6>>BALB					5/4/07	Yes		no poly				SSLP		Yes	43 - Feb 2007	July 2007	3
234	3	D3Dcr13	D3Dcr87.387	D3Mit40v2	D3Mit40	87.105	chr3:87,105,549-87,105,651		103	GTCTAACTATCCCCCCGACACA	CGTGGTTGTTTGTAATTGTCTACTCTGT		SSLP	0					no poly											no poly			heavy primer dimer		5/4/07	Yes		no poly				SSLP		Yes	43 - Feb 2007	July 2007	4
235	3	D3Dcr14	D3Dcr89.318	D3Mit49v2	D3Mit49	89.036	chr3:89,036,593-89,036,700		108	CCACTTTCCTCCTCCTCCAGATA	TTTTTGATCCTCTGGCCCAAA		SSLP	1					no poly											BALB>>B6					5/4/07	Yes		no poly				SSLP		Yes	43 - Feb 2007	July 2007	61
236	3	D3Dcr15	D3Dcr90.689	D3Mit28v2	D3Mit28	90.407	chr3:90,407,843-90,407,954		112	CTGATGTGGAGGTTCATGTATGTGT	GGGAGCTCAGATGTAGCCATTTA		SSLP	3			no poly		no poly											BALB>>B6					5/4/07	Yes		no poly				SSLP		Yes	43 - Feb 2007	July 2007	17
249	3	D3Dcr16	D3Dcr123.963	D3Mit199v2	D3Mit199	123.674	chr3:123,674,629-123,674,765		137	AGACCTCAGAAAGTGAGTCCCATT	CACATACCATGACATTCATGCTATTGT		SSLP	4			no poly		129X1>B6											B6>>BALB					5/4/07	Yes		no poly				SSLP		Yes	43 - Feb 2007	July 2007	8
248	3	D3Dcr17	D3Dcr148.682	D3Mit147v2	D3Mit147	148.408	chr3:148,408,378-148,408,493		116	GATAGATATCCGCCTCTGGTAGAGATAT	CATCTATCCTCTGAAGTTCCCAATGTA		SSLP	3			MRL>FVB		B6>>129X1											BALB>>B6					5/4/07	Yes		no poly				SSLP		Yes	43 - Feb 2007	July 2007	4
201	3	D3Dcr19	D3Dcr149.274	D3Jax150.010		149	chr3:149,000,228-149,000,323		96	GGGTTTGTCTTGTCTGTATATGTCATGA	GGGAGAGGGATAGAGGAGAGAGA		SSLP	1					129X1>>B6											B6>BALB					5/4/07	Yes		no poly				SSLP		Yes	43 - Feb 2007	July 2007	82
202	3	D3Dcr20	D3Dcr149.461	D3Jax150.197		149.186	chr3:149,186,514-149,186,623		112	TCAATATTACCCCAGCCTGTTTATAA	TTAAAGAAGATAAGAAAGAGAGGGACAGA		SSLP	1					no poly											no poly					5/4/07	Yes		no poly				SSLP		Yes	43 - Feb 2007	July 2007	49
250	3	D3Dcr18	D3Dcr149.207	D3Mit293v2	D3Mit293	149.932	chr3:148,932,688-148,932,795		108	ACCTGCACGTATTTTATGTCTACTCATATAGATA	GCTTTGAGTGTGCATGTATATTTTGTTT		SSLP	2			no bands		B6>>129X1	no bands	no bands	no bands	no bands	no bands						B6>>BALB					5/4/07	Yes		no poly				SSLP		Yes	43 - Feb 2007	July 2007	14
203	3	D3Dcr21	D3Dcr152.354	D3Jax153.106		152.079	chr3:152,079,773-152,079,881		109	GCTACCAAATCTGTTCGTTTTCTCT	GGCCTTCTACAGGTCCAGAAATAT		SSLP	1			MRL>FVB		129X1>>B6											no poly			heavy primer dimer		5/4/07	Yes		no poly				SSLP		Yes	43 - Feb 2007	July 2007	7
204	3	D3Dcr22	D3Dcr152.668	D3Jax153.419		152.394	chr3:152,394,037-152,394,147		111	TTCACAGACACACATACACACTGACA	GTACTTGTGAGTGTGGCTGAGAGAA		SSLP	1			no bands		no poly											no poly					5/4/07	Yes		no poly				SSLP		Yes	43 - Feb 2007	July 2007	100
199	3	D3Dcr23	D3Dcr153.521	D3Mit302v2	D3Mit302	153.246	chr3:153,246,960-153,247,064		105	TTCTCTGTCCTGCTCCCAAAGT	TGCATAGATCTCAAGGAAGACATACAT		SSLP	2			no poly		129X1>>B6											no poly					5/9/07	Yes		no poly				SSLP		Yes	43 - Feb 2007	July 2007	8
910	3		chr 3 end			159.6	chr 3 ends ~159.6 Mb						PCR																							On order
693	4	D4Dcr31	D4Dcr18.331	D4Dcr18.331		18.331	chr4:18,331,308-18,331,403		96	CACTAGAGGATAGTGATCATAAAGCAAAGA	TTTATCTGCCCATTATCCATCCAC		SSLP	2			no poly		129X1>B6											BALB>B6						Yes		no poly								July 2007
356	4	D4Dcr1	D4Dcr18.385	D4Jax18.385		18.385	chr4:18,385,901-18,386,001		101	TTCATCTCTAAAACATAAGGAAATTGGA	GCTGTCTTTTGACATTGTCTTTGTGT		SSLP	1			no poly		no poly											no poly					5/9/07	Yes		no poly				SSLP		Yes	43 - Feb 2007	July 2007	16
694	4	D4Dcr32	D4Dcr18.411	D4Dcr18.411		18.411	chr4:18,411,430-18,411,530		101	ACTGGACAGACTCAAGAAGTTGCA	CCCTCTCAAATTCACACCATTAATG		SSLP	0			no bands		no poly											no poly						Yes		no poly								July 2007
332	4	D4Dcr2	D4Dcr18.656	D4Jax18.656		18.656	chr4:18,656,597-18,656,694		98	AGGGATGGTTCACTGAAATACACA	AGCAGAACATCTCTCTCTAGGGTTTT		SSLP	2			no poly		no poly	no poly	no poly	no poly	no poly	no poly						B6>BALB					5/9/07	Yes		no poly				SSLP		Yes	43 - Feb 2007	July 2007	6
333	4	D4Dcr3	D4Dcr18.752	D4Jax18.752		18.752	chr4:18,752,059-18,752,154		96	TCTTCCCACTTGCCTCCAAA	GAAGGTAGAGGCCTCGTGTGTAT		SSLP	2		129S1>B6	no poly		129X1>B6	DBA>B6	FVB>B6	MRL>B6	no poly	no poly	129P3>B6	no poly	no poly	no poly	no poly	no poly					5/9/07	Yes		no poly				SSLP		Yes	43 - Feb 2007	July 2007	11
695	4	D4Dcr33	D4Dcr18.893	D4Dcr18.893		18.893	chr4:18,893,621-18,893,721		101	CAGACTGTACATGATGGAAGTAGTGAATT	TCACTTCTTTTTAACATTTATTATCACATACATCT		SSLP	2					no poly											no poly						Yes		no poly								July 2007
364	4	D4Dcr4	D4Dcr19.151	D4Jax19.151		19.151	chr4:19,151,808-19,151,908		101	GGTAATGAAATTTTAACTCTGTGATGTGT	GGAAAAGAAACATTAAGGAAATCTACTACA		SSLP	2		no poly	no poly		no poly	no poly	no poly	no poly	no poly	no poly	no poly	no poly	no poly	no poly	no poly	no poly					5/9/07	Yes						SSLP		Yes	43 - Feb 2007	July 2007	43
365	4	D4Dcr5	D4Dcr19.369	D4Jax19.369		19.369	chr4:19,369,172-19,369,274		103	GGAGATTGCGCACGTGTGT	GGTGCCAAATACTGATATAGATGATGTTA		SSLP	3					no poly											no poly					5/9/07	Yes						SSLP		Yes	43 - Feb 2007	July 2007	3
357	4	D4Dcr6	D4Dcr19.583	D4Jax19.583		19.583	chr4:19,583,492-19,583,598		107	CCTATAATATTGCTAACAAATGAACTTACAACA	CTGAAATCACAAAAGATGTGTGATTTT		SSLP	2					B6>129X1											B6>BALB					5/9/07	Yes		no poly				SSLP		Yes	43 - Feb 2007	July 2007	12
858	4		D4Dcr43.213	D4Dcr43.213		43.213	chr4:43,213,399-43,213,499		101	CCTCAATGGTTTGTGTTCCTGA	GCTATTGTGCTGCTTAAGGCATATTA		PCR	3		no poly	no poly		no poly						no poly	no poly	no poly	no poly								On order
1	4	D4Dcr7	D4Dcr70.158	D4Jax68.099		70.333	chr4:70,333,588-70,333,693		106	CCACCTCCATATGTGTCACATATCA	CAATCAATTAAAAAGATAGTGTGTATGTGTGT		SSLP	2			no poly		129X1>>B6											no poly			heavy primer dimer		5/9/07	Yes		no poly				SSLP		Yes	43 - Feb 2007	July 2007	47
2	4	D4Dcr8	D4Dcr86.021	D4Jax84.080		86.195	chr4:86,195,715-86,195,811		97	GGAGAGAACAGATTCCAGCAAGTT	AACAGGGCTTATTGCTAGTGTGTGT		SSLP	3			no poly		no poly											no poly					5/9/07	Yes		no poly				SSLP		Yes	43 - Feb 2007	July 2007	19
3	4	D4Dcr9	D4Dcr86.947	D4Jax85.010		87.121	chr4:87,121,980-87,122,075		97	TACATGGCCCTGGGTTCAA	GACAGTCATATTGCTACTTCTACCCTTCT		SSLP	3			no poly		no poly	B6>>DBA	no poly	no poly	no poly	no poly						no poly			some primer dimer		5/9/07	Yes		no poly				SSLP		Yes	43 - Feb 2007	July 2007	10
334	4	D4Dcr10	D4Dcr87.274	D4Jax86.077		87.449	chr4:87,449,311-87,449,412		102	TTGTCAGCATCTACTTCCTAACCATCT	TCAAACCTGACGGCAGTGAGT		SSLP	3		no poly	no poly		no poly	no poly	no poly	no poly	no poly	no poly	no poly	no poly	no poly	no poly	no poly	no poly					5/9/07	Yes		Y2				SSLP		Yes	43 - Feb 2007	July 2007	3
151	4	D4Dcr11	D4Dcr88.932	D4Jax87.043		89.106	chr4:89,106,870-89,106,974		105	TCCTCAAAGCAAAGCGATTCA	TGTTTCTCCAACAATCTGGTGTGT		SSLP	2		B6>>129S1	no poly		B6>>129X1	DBA>>B6	no poly	no poly	129X1>>FVB	MRL>>129X1	B6>>129P3	no poly	no poly	no poly	DBA1>>129X1	no poly					5/9/07	Yes		no poly				SSLP		Yes	43 - Feb 2007	July 2007	3
335	4	D4Dcr12	D4Dcr92.297	D4Jax91.135		92.471	chr4:92,471,903-92,471,999		97	ACCTGTTGGTTGCTTTCAGGA	TGGCTCAAAATCCCGTGTTT		SSLP	3		129S1>>B6	no poly		129X1>>B6	no poly	no poly	no poly	129X1>>FVB	129X1>>MRL	129P3>>B6	no poly	no poly	no poly	129X1>>DBA1	no poly					5/9/07	Yes		no poly				SSLP		Yes	43 - Feb 2007	July 2007	9
152	4	D4Dcr13	D4Dcr96.785	D4Jax95.239		96.959	chr4:96,959,788-96,959,880		93	CACATATGTGCTTGTACACACAGGAA	AGCATACCTATTTGTGCATTCTTTGT		SSLP	1			MRL>>FVB		no poly											no poly					5/9/07	Yes		no poly				SSLP		Yes	43 - Feb 2007	July 2007	16
336	4	D4Dcr14	D4Dcr99.535	D4Jax98.383		99.71	chr4:99,710,295-99,710,394		100	TTCAGGCATAACACACACTATCAATTT	GACACGCAGCCAGTGAATGTA		SSLP	3			no poly		no poly											no poly					5/9/07	Yes		Y2				SSLP		Yes	43 - Feb 2007	July 2007	6
5	4	D4Dcr15	D4Dcr99.541	D4Jax98.021		99.716	chr4:99,716,591-99,716,686		96	TCACTTTGATTGTAGGTAAGACCTATTTTT	AGGCCATTCTAAGAGCTTCTGAGA		SSLP	3			no poly		no poly	no poly	no poly	no poly	no poly	no poly						no poly					5/9/07	Yes		no poly				SSLP		Yes	43 - Feb 2007	July 2007	5
6	4	D4Dcr16	D4Dcr115.675	D4Jax114.177		115.85	chr4:115,850,479-115,850,574		96	ATAATCTATTGAACCTCAGACCACACA	TGACACCTTAAACTTCTGATTTAAGCAT		SSLP	2					no poly											no poly					5/9/07	Yes		no poly				SSLP		Yes	43 - Feb 2007	July 2007	17
337	4	D4Dcr17	D4Dcr116.293	D4Jax115.141		116.468	chr4:116,468,644-116,468,747		104	GTTTGCTAGGTGCACATCTACACA	ATTACAAACATGAGCCGGCATA		SSLP	2					no poly											B6>>BALB					5/9/07	Yes		Y2				SSLP		Yes	43 - Feb 2007	July 2007	5
7	4	D4Dcr18	D4Dcr117.499	D4Jax116.001		117.674	chr4:117,674,359-117,674,458		100	AACACCCATCTGGCCTCCTTA	ATTAAGTTCATTGAGTATTATACCTTTAGAAGATGT		SSLP	3			MRL>>FVB		B6>>129X1											B6>>BALB					5/9/07	Yes		no poly				SSLP		Yes	43 - Feb 2007	July 2007	14
338	4	D4Dcr19	D4Dcr120.163	D4Jax119.011		120.338	chr4:120,338,333-120,338,428		96	AGGCACTATGGAGGGCTCTATACA	CAAGCGCCTATGGTGAAAGTT		SSLP	3					no poly											B6>>BALB					5/9/07	Yes		no poly				SSLP		Yes	43 - Feb 2007	July 2007	3
530	4	D4Dcr20	D4Dcr120.348	D4Jax120.348		120.523	chr4:120,523,126-120,523,221		96	AAAGTTATCCTTTGACTTCCAAATACTTTT	TTAGTTTATTTGTGCGAGCAAGTGT		SSLP	2					no poly											BALB>>B6					5/9/07	Yes						SSLP		Yes	43 - Feb 2007	July 2007	45
531	4	D4Dcr21	D4Dcr123.024	D4Jax123.024		123.199	chr4:123,199,704-123,199,806		103	TTACTTCACTCGTCCCCTATTACTATATATTTAA	GAGACAGTTACTGAAATGTTTATTATGAAGAA		SSLP	3					no poly											no poly					5/9/07	Yes						SSLP		Yes	43 - Feb 2007	July 2007	16
660	4	D4Dcr22	D4Dcr123.873	D4Mit12v2		124.048	chr4:124,048,422-124,048,524		103	GTGCCAGCTGGTAGGTTCACA	ACAAACACCTATTGAGTCCCATTATGT		SSLP	2			no poly		B6>>129X1											B6>>BALB					5/22/07	Yes						SSLP			43 - Feb 2007	July 2007
536	4	D4Dcr23	D4Dcr142.842	D4Mit338v2	D4Mit338	125.017	chr4:125,017,654-125,017,749		96	TGATTATGTGCTTCAGTCCTGGA	AAAGTAAGTCAAGGTCAATGTACACTGATA		SSLP	3					B6>>129X1											B6>BALB			confirm position and change name		5/9/07	Yes						SSLP		Yes	43 - Feb 2007	July 2007	4
532	4	D4Dcr24	D4Dcr125.099	D4Jax125.099		125.274	chr4:125,274,255-125,274,351		97	GGTCTTTCCGACTTTGGGATAA	CAGGCCTTTAAGCAGGTGGAA		SSLP	3			no poly		129X1>>B6	DBA>>B6	FVB>B6	MRL>B6	129X1>FVB	129X1>MRL						BALB>>B6					5/9/07	Yes						SSLP		Yes	43 - Feb 2007	July 2007	11
190	4	D4Dcr25	D4Dcr127.617	D4Mit16v2	D4Mit16	127.792	chr4:127,792,499-127,792,594		97	AGACTCCACTTTCTGTCATGTGTAGAA	TCATCCCCGTGAACTTCCAT		SSLP	2		129S1>>B6	FVB>>MRL		129X1>>B6	DBA>>B6	FVB>>B6	no poly	FVB>129X1	129X1>>MRL	129P3>>B6	no poly	no poly	no poly	no poly	BALB>>B6					5/9/07	Yes		Y2				SSLP		Yes	43 - Feb 2007	July 2007	4
533	4	D4Dcr26	D4Dcr128.357	D4Jax128.357		128.532	chr4:128,532,753-128,532,848		96	TGTCTAAAACATGCAAGCACACA	CAAAACACAGCATCAGGGTATTTATT		SSLP	2		129S1>>B6	MRL>FVB		129X1>>B6	DBA>B6	FVB>B6	MRL>>B6	129X1>>FVB	129X1>MRL	129P3>>B6	no poly	no poly	no poly	129X1>>DBA1	no poly					5/9/07	Yes						SSLP		Yes	43 - Feb 2007	July 2007	56
534	4	D4Dcr27	D4Dcr132.699	D4Mit204v2		132.983	chr4:132,983,279-132,983,376		98	GCCTCAGGCACCTAAGTACATGT	GATTCTCTCCGGCTCACACCT		SSLP	3		129S1>>B6	FVB>>MRL		129X1>>B6	no poly	FVB>>B6	B6>>MRL	129X1>FVB	129X1>>MRL	129P3>>B6	no poly	no poly	no poly	129X1>>DBA1	B6>>BALB					5/9/07	Yes						SSLP		Yes	43 - Feb 2007	July 2007	9
253	4	D4Dcr28	D4Dcr133.058	D4Mit71v2	D4Mit71	133.341	chr4:133,341,853-133,341,951		99	CTGCATGAAAGAAACCCCAAA	CACCCAACAACCACCATCAAAT		SSLP	3			no poly		B6>>129X1											no poly					5/9/07	Yes		Y2				SSLP		Yes	43 - Feb 2007	July 2007	37
661	4	D4Dcr29	D4Dcr135.633	D4Mit69v2	D4Mit69	135.917	chr4:135,917,004-135,917,106		103	CCTCTGCTGACCTCCACATGT	TGTGTGCATTTGCTACTTGTGTGT		SSLP	1					no poly											no poly			Fuzzy		5/22/07	Yes		Y2				SSLP			43 - Feb 2007	July 2007
535	4	D4Dcr30	D4Dcr137.162	D4Mit54v2	D4Mit54	137.446	chr4:137,446,458-137,446,566		109	ACATATGTCTCCCTCCAAAGCGT	GGTCTCAACTACCTTGCTCTACACA		SSLP	2			no poly		no poly	DBA>>B6	FVB>>B6	MRL>>B6	FVB>>129X1	MRL>>129X1						BALB>>B6					5/9/07	Yes						SSLP		Yes	43 - Feb 2007	July 2007	3
859	4		D4Dcr155.520	D4Dcr155.520		155.52	chr4:155,520,819-155,520,914		96	GATCAAGGGAAGAGAGTGTCTCCATA	TACAGTCTTTAACCCATTTCAAGTCTG		PCR	3		129S1>>B6	no poly		129X1>>B6						129P3>>B6	no poly	no poly	no poly								On order
911	4		chr 4 end			155.6	chr 4 ends ~155.6 Mb						PCR																							On order
860	5		D5Dcr99.026	D5Dcr99.026		99.026	chr5:99,026,032-99,026,136		105	AGGAACAAGAAAGGACAATGACACT	CGAGCCCTGGTTAGTCGAGT		PCR	2		no poly	no poly		no poly						no poly	no poly	no poly	no poly								On order
861	5		D5Dcr111.450	D5Dcr111.450		111.45	chr5:111,450,862-111,450,957		96	AGAAGGGAAGGCCACCTCTG	CCTAGTCCCACAATGACTTGATGT		PCR	2		no poly	no poly		no poly						no poly	no poly	no poly	no poly								On order
662	5	D5Dcr11	D5Dcr127.963	D5Jax125.222		128.154	chr5:128,154,971-128,155,066		96	GCCATCACACCTGGCTTAGAA	TCTTGGTTTGGTCCCCAGTACTAC		SSLP	2			MRL>>FVB		no poly											BALB>>B6					5/22/07	Yes						SSLP			43 - Feb 2007	July 2007
388	5	D5Dcr12	D5Dcr132.733	D5Jax130.036		132.924	chr5:132,924,813-132,924,908		96	AGCTCTCTTGGGAAGAAATTACCA	TGTACAGTGAGGTAGGGATAAGAGGTGT		SSLP	3					129X1>>B6											no poly					5/9/07	Yes						SSLP		Yes	43 - Feb 2007	July 2007	5
389	5	D5Dcr13	D5Dcr135.105	D5Jax132.265		135.296	chr5:135,296,481-135,296,576		96	AGGTGTGGAGCACACATGCA	TTGCTTTCAACACTCATGCCTATT		SSLP	2					no poly											no poly					5/9/07	Yes						SSLP		Yes	43 - Feb 2007	July 2007	25
390	5	D5Dcr14	D5Dcr138.448	D5Jax135.599		138.659	chr5:138,659,376-138,659,479		104	CTCCTTCATTTTATCTTCTGCCCTATAT	GGAGCCAGCACCATCTTGTAAT		SSLP	3					no poly											BALB>>B6			129 failed? May be L4!		5/9/07	Yes						SSLP		Yes	43 - Feb 2007	July 2007	100
391	5	D5Dcr15	D5Dcr138.786	D5Jax135.936		138.998	chr5:138,998,310-138,998,415		106	CTCTCTAAGGGACAAAACTACTAGGATGAA	TGCTTTTGAGAGTGTGTGTGAGAGT		SSLP	2			FVB>>MRL		B6>129X1											BALB>>B6					5/9/07	Yes						SSLP		Yes	43 - Feb 2007	July 2007	82
392	5	D5Dcr16	D5Dcr139.438	D5Jax136.591		139.66	chr5:139,660,909-139,661,021		113	GCCCCCACTTTTTTATATTTAACACA	GTAACAGTATTCTTATTATTTTTATCCCTTCCT		SSLP	1					no poly											no poly					5/9/07	Yes						SSLP		Yes	43 - Feb 2007	July 2007	37
393	5	D5Dcr17	D5Dcr139.698	D5Jax136.852		139.921	chr5:139,921,237-139,921,332		96	AGCTAGACAGGTAGACATGATAGCGAA	TGCATTTGAGGGAGAGATGACTCT		SSLP	3					129X1>B6											no poly					5/9/07	Yes						SSLP		Yes	43 - Feb 2007	July 2007	7
394	5	D5Dcr18	D5Dcr139.954	D5Jax137.111		140.178	chr5:140,178,267-140,178,367		101	AGCAAGCAAGCACGTGTGAT	TCCGACTCCCAGGCTCCT		SSLP	2					no poly											no poly					5/9/07	Yes						SSLP		Yes	43 - Feb 2007	July 2007	5
395	5	D5Dcr19	D5Dcr139.979	D5Jax137.135		140.202	chr5:140,202,796-140,202,893		98	GGACTGTGTCCCCCATACCA	TCTGCTTTCTTGTAGCACCTAGGA		SSLP	1					no poly											no poly					5/9/07	Yes						SSLP		Yes	43 - Feb 2007	July 2007	61
396	5	D5Dcr20	D5Dcr140.019	D5Jax137.175		140.242	chr5:140,242,886-140,242,984		99	CCACCGGGTCTAAAAACTTACATT	GGCAAACACTGCTACTGATCTATAGTCT		SSLP	3					no poly											B6>>BALB					5/9/07	Yes						SSLP		Yes	43 - Feb 2007	July 2007	4
397	5	D5Dcr1	D5Dcr140.047	D5Jax137.203		140.27	chr5:140,270,721-140,270,819		99	CTTCACACCCACTTTGGCAA	GAAACAGCTAAGCCCAGACATGT		SSLP	3					B6>>129X1											B6>>BALB					5/9/07	Yes						SSLP		Yes	43 - Feb 2007	July 2007	13
398	5	D5Dcr2	D5Dcr140.169	D5Jax137.325		140.392	chr5:140,392,950-140,393,057		108	ACTTCCTCTGGTTAGCGCACA	GGGCTACCCTCATCCCTGA		SSLP	2					129X1>>B6											B6>>BALB					5/9/07	Yes						SSLP		Yes	43 - Feb 2007	July 2007	3
399	5	D5Dcr21	D5Dcr140.512	D5Jax137.668		140.735	chr5:140,735,752-140,735,849		98	GCGCACACGTGAGCATACA	TGTCAGAAGATGGAGTTGCCATA		SSLP	3					no poly											no poly					5/9/07	Yes						SSLP		Yes	43 - Feb 2007	July 2007	24
400	5	D5Dcr22	D5Dcr140.540	D5Jax137.697		140.764	chr5:140,764,286-140,764,381		96	GCCCACACCACAGCACTTCT	TGGGTGGTCATTATACCTGTCAGA		SSLP	2					no poly											no poly					5/9/07	Yes						SSLP		Yes	43 - Feb 2007	July 2007	12
401	5	D5Dcr23	D5Dcr140.557	D5Jax137.714		140.781	chr5:140,781,115-140,781,212		98	TCGGCCTCTAAGCTCCACAT	TTTCATTTTGCTTCTTTTAAGTTTATTCA		SSLP	1					no poly											no poly					5/9/07	Yes						SSLP		Yes	43 - Feb 2007	July 2007	38
402	5	D5Dcr24	D5Dcr140.679	D5Jax137.837		140.903	chr5:140,903,083-140,903,182		100	CAATTGAAGAAAGAGCGGTGTGTA	CTGCTGTAAGGAGACGGGTGT		SSLP	3					B6>129X1											no poly					5/9/07	Yes						SSLP		Yes	43 - Feb 2007	July 2007	2
403	5	D5Dcr25	D5Dcr140.754	D5Jax137.915		140.978	chr5:140,978,028-140,978,123		96	ACAAGCCAGCTCCAGCAAATT	TCCTTTGAAAATGTATGCGTGTGT		SSLP	2					no poly											no poly					5/9/07	Yes						SSLP		Yes	43 - Feb 2007	July 2007	10
404	5	D5Dcr26	D5Dcr141.005	D5Jax138.166		141.229	chr5:141,229,270-141,229,372		103	TGTGTCATGTATTGTTGAAGCTCTTACA	CGTTGCTGGCGTTTGAGAA		SSLP	3					no poly											no poly					5/9/07	Yes						SSLP		Yes	43 - Feb 2007	July 2007	1
599	5		Card11Digest	Card11Digest		141.353	chr5:141,353,722-141,354,065		344	CCTCACCCTGATCCCTTACAGC	GAGGTGGCCGAGTGGGTAC		PCR																				Digest product with enzyme Bsp18261. Mutant ~345bp			Yes						enzyme digestion difference			43 - Feb 2007	July 2007	5
583	5		CARD11EXON11.12	CARD11EXON11.12		141.367	chr5:141,367,000-141,369,064		2065	GAGAGCCAAATCCCCCATCA	GAAATCCTCTTCGTGCCCCTT		PCR																							Yes						Other			43 - Feb 2007	July 2007	9
405	5	D5Dcr27	D5Dcr141.161	D5Jax138.321		141.384	chr5:141,384,685-141,384,789		105	TCCTTAAGAGCTCCAAGAAGACAGT	TTGCTCCTGAAGACATATCTGCA		SSLP	2					129X1>B6											BALB>B6					5/9/07	Yes						SSLP		Yes	43 - Feb 2007	July 2007	13
406	5	D5Dcr28	D5Dcr141.172	D5Jax138.333		141.395	chr5:141,395,968-141,396,067		100	CTTCTGTCTTTTCAATCTGGATACATTT	AGCACCACAAAACCATATCCATT		SSLP	3					no poly											no poly					5/9/07	Yes						SSLP		Yes	43 - Feb 2007	July 2007	6
407	5	D5Dcr3	D5Dcr141.174	D5Jax138.335		141.397	chr5:141,397,991-141,398,088		98	CACATGCACCAGAAAACACTTGT	AAAGCCAGAGAAACCAGGAGTCA		SSLP	3					129X1>>B6											BALB>>B6					5/9/07	Yes						SSLP		Yes	43 - Feb 2007	July 2007	11
408	5	D5Dcr4	D5Dcr141.209	D5Jax138.370		141.433	chr5:141,433,379-141,433,480		102	AACGGAGGGAAACACTATGCA	GCTTCTTATAACTGGCAATGTCTTCTT		SSLP	3					129X1>>B6											BALB>>B6					5/9/07	Yes						SSLP		Yes	43 - Feb 2007	July 2007	2
409	5	D5Dcr29	D5Dcr141.246	D5Jax138.407		141.47	chr5:141,470,293-141,470,397		105	CCCTCCAATATTTCTGCACACA	GAATCCACACACAGACATACTCATACAT		SSLP	2					no poly											no poly					5/9/07	Yes						SSLP		Yes	43 - Feb 2007	July 2007	100
410	5	D5Dcr5	D5Dcr141.274	D5Jax138.435		141.498	chr5:141,498,426-141,498,526		101	GGAGTATATTTTCTGAAGTAGGAACATGAA	GGCTGCTGTGGGCGTAAGT		SSLP	2					129X1>B6											no poly					5/9/07	Yes						SSLP		Yes	43 - Feb 2007	July 2007	8
411	5	D5Dcr30	D5Dcr141.447	D5Jax138.611		141.67	chr5:141,670,552-141,670,647		96	GACCCTTGGCTTCCACATGT	TGAGGGACGAGGTACACAGTGT		SSLP	2					no poly											no poly					5/9/07	Yes						SSLP		Yes	43 - Feb 2007	July 2007	6
412	5	D5Dcr6	D5Dcr141.491	D5Jax138.654		141.714	chr5:141,714,454-141,714,550		97	AAAGGGTTTTAAAGGAGAACCTACACA	TCAACAACCCCTCAAGAAATGA		SSLP	2					B6>>129X1											B6>BALB					5/9/07	Yes						SSLP		Yes	43 - Feb 2007	July 2007	9
413	5	D5Dcr31	D5Dcr141.517	D5Jax138.681		141.74	chr5:141,740,839-141,740,937		99	TCCTCTGGTCTTCACATGCTCAT	AACTTTATATTATGTGCATCAAACCTCAGTA		SSLP	3					no poly											no poly					5/9/07	Yes						SSLP		Yes	43 - Feb 2007	July 2007	23
414	5	D5Dcr7	D5Dcr141.710	D5Jax138.874		141.933	chr5:141,933,788-141,933,886		99	CCTCAGCCTGGCGCTCT	CCACATCTCAAGAAAGCTGGTGT		SSLP	2					129X1>>B6											no poly					5/9/07	Yes						SSLP		Yes	43 - Feb 2007	July 2007	11
415	5	D5Dcr32	D5Dcr141.805	D5Jax138.969		142.029	chr5:142,029,185-142,029,281		97	TCTGCCTCCCTAGCATTGAAAT	GTGTTCACTCCTCTAGAAACCACTAAAA		SSLP	2					no poly											B6>BALB					5/9/07	Yes						SSLP		Yes	43 - Feb 2007	July 2007	12
416	5	D5Dcr33	D5Dcr141.872	D5Jax139.035		142.095	chr5:142,095,521-142,095,617		97	ACCATGCATGCATGAATGTACAT	AACTCAAAAGTGTCTGACATTTATTTGAAT		SSLP	3					no poly											no poly					5/9/07	Yes						SSLP		Yes	43 - Feb 2007	July 2007	30
417	5	D5Dcr34	D5Dcr142.848	D5Jax140.019		143.071	chr5:143,071,495-143,071,594		100	ATGCCTGTCACACACTTGCAT	GATGTTCCACCATTCTTGGTCTTT		SSLP	3					no poly											no poly					5/9/07	Yes						SSLP		Yes	43 - Feb 2007	July 2007	4
418	5	D5Dcr35	D5Dcr144.790	D5Jax142.004		145.297	chr5:145,297,358-145,297,460		103	CATCTCAAATTCGATATAGTAAGACTTTATACATTA	TGAAAGACGGAAAGATCAGGTGT		SSLP	0			no bands		no poly											no poly					5/9/07	Yes						SSLP		Yes	43 - Feb 2007	July 2007	5
419	5	D5Dcr36	D5Dcr144.894	D5Jax142.109		145.401	chr5:145,401,342-145,401,438		97	TTGTAGCTTTTACTTTACACAGGCAACA	TTTGGCTTTCTGTCCCCTCA		SSLP	1			no poly		no poly											no poly					5/9/07	Yes						SSLP		Yes	43 - Feb 2007	July 2007	10
420	5	D5Dcr8	D5Dcr148.004	D5Jax145.019		148.506	chr5:148,506,159-148,506,256		98	GTAAGCTGTGAATGAATGAGGTCATTTA	GACTCATCCCTCCAGCTCCAT		SSLP	2			no poly		B6>>129X1											B6>>BALB					5/9/07	Yes						SSLP		Yes	43 - Feb 2007	July 2007	8
421	5	D5Dcr9	D5Dcr149.879	D5Jax147.072		150.413	chr5:150,413,569-150,413,672		104	TATTGGTCTCCCCAGGCATT	CTTGCATGAGTGTCTGTGCACT		SSLP	1		no poly	no poly		no poly	no poly	no poly	no poly	no poly	no poly	no poly	no poly	no poly	no poly	no poly	no poly					5/9/07	Yes						SSLP	hits chr 19 best!! Lots of other hits	No	43 - Feb 2007	July 2007	31
422	5	D5Dcr10	D5Dcr150.432	D5Jax147.632		150.966	chr5:150,966,884-150,966,983		100	GTGTTGCATGTATGTATGTGTACCTCAT	GGATCCAACCAACACCTGTTTCT		SSLP	3			no poly		no poly	no poly	no poly	no poly	no poly	no poly						no poly					5/9/07	Yes						SSLP		Yes	43 - Feb 2007	July 2007	100
912	5		chr 5 end			152.5	chr 5 ends ~152.5 Mb						PCR																							On order
339	6	D6Dcr2	D6Dcr8.203	D6Jax7.986		8.203	chr6:8,203,036-8,203,139		104	AGGGAAAATTGAGTATGGTTAGCAA	ACAGCTTACCTATCTCAAGCATATAATTGAGT		SSLP	2			no poly	Y2	B6>>129X1											no poly					5/9/07	Yes		Y2				SSLP		Yes	43 - Feb 2007	July 2007	3
340	6	D6Dcr3	D6Dcr8.237	D6Jax8.021		8.237	chr6:8,237,720-8,237,815		96	ACATGTGCACCTGTGTGTATATGAA	GAGCCTGATGTCATACTAATATTTCTGTGT		SSLP	1			no poly	Y2	B6>>129X1	B6>>DBA	B6>>FVB	B6>>MRL	129X1>FVB	129X1>MRL						B6>>BALB					5/9/07	Yes		Y2				SSLP		Yes	43 - Feb 2007	July 2007	34
280	6	D6Dcr4	D6Dcr26.247	D7Mit215v2	D7Mit215	26.247	chr6:26,247,041-26,247,173		133	TACAACATTATAATTTTTGAGGTGTTAAATTTTA	ACACTCCTCTCTGGCCTCCAT		SSLP	2			FVB>MRL	Y3	no poly											no poly			hits chr 6!! Fuzzy		5/9/07	Yes		no poly				SSLP		Yes	43 - Feb 2007	July 2007	27
265	6	D6Dcr5	D6Dcr33.771	D6Mit309v2	D6Mit309	33.791	chr6:33,791,205-33,791,305		101	GGTCTTTATGCTTTTTTTCAAATCTGT	CACTAGGAAACCCACCCTGAGA		SSLP	1			FVB>MRL	Y1	no poly											no poly					5/9/07	Yes						SSLP		Yes	43 - Feb 2007	July 2007	16
261	6	D6Dcr6	D6Dcr45.243	D6Mit223v2	D6Mit223	45.264	chr6:45,264,059-45,264,180		122	CATTGGTAGTAGACTTGATATTTCCATTCT	TTACATGCTTGAGTGCTGGCATA		SSLP	1			no poly	Y1	no poly											no poly					5/9/07	Yes						SSLP		Yes	43 - Feb 2007	July 2007	9
268	6	D6Dcr7	D6Dcr47.398	D6Mit352v2	D6Mit352	47.419	chr6:47,419,252-47,419,360		109	CTATGTCTTTAGGTCTTTAGTAGGATGATGA	GAATTACCCAAACTCACTGGTCATAT		SSLP	1			no poly	Y3	no poly											B6>>BALB					5/9/07	Yes						SSLP		Yes	43 - Feb 2007	July 2007	7
257	6	D6Dcr8	D6Dcr48.975	D6Mit142v2	D6Mit142	48.996	chr6:48,996,348-48,996,449		102	CATGCATGCCATATACTTGAAACA	GTTGGCTCCTGGAGGTGGT		SSLP	2			no poly		no poly	no poly	no poly	no poly	no poly	no poly						no poly					5/9/07	Yes						SSLP		Yes	43 - Feb 2007	July 2007	17
663	6	D6Dcr9	D6Dcr51.091	D6Mit275v2		51.112	chr6:51,112,096-51,112,199		104	GAACCCTGACTTTTTTGCATATTATATATG	ACTCCACCATCTCACACAGCAGT		SSLP	3			no poly		129X1>>B6											BALB>>B6					5/22/07	Yes						SSLP			43 - Feb 2007	July 2007
269	6	D6Dcr10	D6Dcr53.401	D6Mit355v2	D6Mit355	53.421	chr6:53,421,465-53,421,596		132	GTGAGATGGAGCAAGGCATTAA	GCAATATATAATGTACCACTCATGTTT		SSLP	2				Y1	B6>>129X1											no poly					5/9/07	Yes						SSLP		Yes	43 - Feb 2007	July 2007	10
266	6	D6Dcr11	D6Dcr55.485	D6Mit316v2	D6Mit316	55.505	chr6:55,505,938-55,506,038		101	TGCCCTCATGCAGACAAACTC	TGCTCATTTCACTGCCCATCT		SSLP	2			no poly	Y2	B6>>129X1											B6>>BALB					5/9/07	Yes			Y2			SSLP		Yes	43 - Feb 2007	July 2007	19
256	6	D6Dcr12	D6Dcr56.860	D6Mit123v2	D6Mit123	56.881	chr6:56,881,173-56,881,283		111	AAGGAGCAGGTCCAATACGTGT	CCAACCACCAAGACCTAAGAGTTT		SSLP	2			MRL>>FVB		B6>>129X1	no poly	B6>>FVB	no poly	FVB>>129X1	MRL>>129X1						no poly			hits X chr better than chr 6!		5/9/07	Yes			Y2			SSLP	hits X chr best!!??	Yes	43 - Feb 2007	July 2007	37
366	6	D6Dcr13	D6Dcr67.262	D6Jax67.445		67.282	chr6:67,282,422-67,282,520		99	GTGTGAGCAGAGCTAGTTAGGAAGAA	TGCCTACCTCCAGCCCTCA		SSLP	2			no poly		no poly	no poly	no poly	no poly	no poly	no poly						no poly					5/9/07	Yes						SSLP		Yes	43 - Feb 2007	July 2007	8
367	6	D6Dcr14	D6Dcr67.275	D6Jax67.459		67.296	chr6:67,296,245-67,296,343		99	GCCCTATTGAAGGTGGATTCTAAA	CTCTAAGAGGGTGCTCACACACA		SSLP	2			no poly	Y2	no poly											no poly					5/9/07	Yes						SSLP		Yes	43 - Feb 2007	July 2007	43
359	6	D6Dcr15	D6Dcr68.320	D6Jax68.523		68.34	chr6:68,340,827-68,340,928		102	ACACGTGTGAGTGCAGGCA	TCAAAGATGAGTCCAGGCTGGTA		SSLP	0				no poly	no poly											no poly					5/9/07	Yes		no poly				SSLP		Yes	43 - Feb 2007	July 2007	23
342	6	D6Dcr16	D6Dcr68.388	D6Jax68.591		68.408	chr6:68,408,841-68,408,939		99	CATTAAGTTCTGGAATAAAACCACACA	TGTGCTGTTTAAGGCCTATTGTAATTA		SSLP	1				Y3	no poly											no poly					5/9/07	Yes		no poly				SSLP		Yes	43 - Feb 2007	July 2007	86
259	6	D6Dcr17	D6Dcr75.377	D6Mit188v2	D6Mit188	75.397	chr6:75,397,576-75,397,693		118	ACTTTAGTCATTATTAGGATTGCCTATGTATTT	TGGAAACGTAAATGAGGAAAATACCTAAT		SSLP	1				no poly	no poly											no poly			fuzzy bands		5/9/07	Yes				Y2		SSLP		Yes	43 - Feb 2007	July 2007	100
262	6	D6Dcr18	D6Dcr76.303	D6Mit262v2	D6Mit262	76.323	chr6:76,323,453-76,323,578		126	CATGCACTCAAACAGATCTCCATTAA	CATATGTTAACTGTATTCAGGTGCTCTAGA		SSLP	0				no poly	no poly											no poly					5/9/07	Yes						SSLP		Yes	43 - Feb 2007	July 2007	8
260	6	D6Dcr19	D6Dcr81.935	D6Mit210v2	D6Mit210	81.92	chr6:81,920,180-81,920,304		125	GAGGAAGAGAACTGATAGAATGTGTATAAATGTA	CCTCTCTGAGAGTAGGGAGTGCTT		SSLP	0			no poly	no poly	no poly											no poly					5/9/07	Yes						SSLP		Yes	43 - Feb 2007	July 2007	64
258	6	D6Dcr20	D6Dcr81.939	D6Mit144v2	D6Mit144	81.923	chr6:81,923,786-81,923,890		105	CCCTGTCCAGTTCCAGACTGA	AAAAAAGAGAACTGAGTCCCAAAAGT		SSLP	2			no poly		129X1>>B6	no poly	FVB>>B6	MRL>>B6	no poly	no poly						BALB>>B6			second hit on diff. Part of chr 6		5/9/07	Yes						SSLP		Yes	43 - Feb 2007	July 2007	26
254	6	D6Dcr21	D6Dcr86.772	D6Mit29v2	D6Mit29	86.756	chr6:86,756,822-86,756,920		99	AGAAAGCATTTGGTGTGGGTAAA	GTTGGTCACTGCAGGAGTTCCT		SSLP	2				no poly	no poly											BALB>>B6			129 test failed		5/9/07	Yes						SSLP		Yes	43 - Feb 2007	July 2007	2
255	6	D6Dcr22	D6Dcr93.429	D6Mit102v2	D6Mit102	93.413	chr6:93,413,943-93,414,091		149	CCATGTGGATATCTTCCCTTGAT	ATATGTATACCCAGTTGTAAATCTTGTGTGT		SSLP	3			FVB>>MRL	Y1	129X1>>B6											B6>>BALB					5/9/07	Yes						SSLP		Yes	43 - Feb 2007	July 2007	8
539	6	D6Dcr23	D6Dcr110.011	D6Jax110.011		109.995	chr6:109,995,942-109,996,042		101	CACTCACTCATAGCATACATGAACACA	AGCTGGTTGACAGAATCATTTTAATCT		SSLP	2			MRL>>FVB	Y2	B6>>129X1											B6>>BALB					5/9/07	Yes						SSLP		Yes	43 - Feb 2007	July 2007	9
540	6	D6Dcr24	D6Dcr120.070	D6Jax120.070		120.054	chr6:120,054,668-120,054,770		103	CCCAACTCTGTAGCAGGCAACT	GCATACTAAATAAAGTCTATATTCATTGAGCCTA		SSLP	3			no poly	Y2	no poly											no poly					5/9/07	Yes						SSLP		Yes	43 - Feb 2007	July 2007	10
541	6	D6Dcr25	D6Dcr130.350	D6Jax130.350		130.334	chr6:130,334,915-130,335,013		99	GGGAATCCCTTTATTTGAAACACA	ACTCCTCCCCACTTCCCATATT		SSLP	1			no poly	no poly	no poly											BALB>>B6					5/9/07	Yes						SSLP		Yes	43 - Feb 2007	July 2007	23
542	6	D6Dcr26	D6Dcr140.016	D6Jax140.016		140.002	chr6:140,002,803-140,002,900		98	ACCCATGATGTCCTTATGCACA	AGAAATGTTACAAAGCTGTCTTGATCTAAT		SSLP	3			MRL>>FVB	Y2	129X1>>B6											BALB>>B6					5/9/07	Yes						SSLP		Yes	43 - Feb 2007	July 2007	4
913	6		chr 6 end			149.5	chr 6 ends ~149.5 Mb						PCR																							On order
279	7	D7Dcr1	D7Dcr19.471	D7Dcr18.045	D7Mit191	19.471	chr7:19,471,931-19,472,056		126	GTTTGGGTTTGTACTACCTAGATACCTCTATA	TGTACAGACATACACTGAGGTGTATACACAT		SSLP	3			no poly		129X1>>B6											B6>>BALB					5/9/07	Yes		no poly				SSLP		Yes	42 - Dec 2006	July 2007	20
645	7	D7Dcr2	D7Dcr26.302	D7Dcr25.226	D7Mit22	26.302	chr7:26,302,925-26,303,022		98	AAGGAGTCAACAGAGTAAATGCATGA	ACTGGAGGGTCTCTGCACACA		SSLP	2			FVB>>MRL		B6>>129X1	no poly	no poly	B6>>MRL	FVB>>129X1	MRL>>129X1						no poly			fuzzy		5/22/07	Yes						SSLP			43 - Feb 2007	July 2007	9
275	7	D7Dcr3	D7Dcr30.711	D7Dcr29.635	D7Mit117	30.711	chr7:30,711,335-30,711,433		99	AGTGTCATAGAACTAATGGAATGGATGT	AAGTTGGACTGCAGCCTGTAAGT		SSLP	3			no poly		129X1>B6											BALB>>B6			primers redesigned, no sequence on tube		5/9/07	Yes		no poly				SSLP			43 - Feb 2007	July 2007
285	7	D7Dcr4	D7Dcr31.118	D7Dcr30.041	D7Mit246	31.118	chr7:31,118,118-31,118,234		117	GCAGAGTGTTGCTGGATGCA	TCCTCTACTTGAGTGCTGAGATAACAG		SSLP	2					129X1>>B6											BALB>>B6			primers redesigned, no sequence on tube		5/9/07	Yes		no poly				SSLP	pos based on Mit246 BLAST		43 - Feb 2007	July 2007
293	7	D7Dcr5	D7Dcr34.527	D7Dcr33.451	D7Mit308	34.527	chr7:34,527,932-34,528,032		101	CACCACACATACACATAAACACGA	CTTGAGATCATAACCCTCCTGAGAA		SSLP	3			FVB>>MRL		B6>>129X1	B6>>DBA	no poly	B6>>MRL	FVB>>129X1	129X1>MRL						B6>>BALB					5/9/07	Yes		no poly				SSLP		Yes	42 - Dec 2006	July 2007	100
287	7	D7Dcr6	D7Dcr36.322	D7Dcr35.245	D7Mit268	36.322	chr7:36,322,112-36,322,205		94	AGGCACTCCCACAGGGATAA	TGCCTTAGCCTTGTAACCTTGGTA		SSLP	2		no poly			129X1>>B6						129P3>>B6	X1>>S1	no poly	P3>>S1		B6>>BALB					5/9/07	Yes		no poly				SSLP		Yes	42 - Dec 2006	July 2007	8
115	7	D7Dcr7	D7Dcr36.866	D7Jax30.093		36.866	chr7:36,866,918-36,867,017		100	CACTCTCACTGTTTATGAACACATATAATCA	CAATCTCCAACACAGCAAAACTCT		SSLP	1		no poly			129X1>>B6						129P3>>B6	X1>>S1	no poly	P3>>S1		B6>BALB					5/9/07	Yes		no poly				SSLP		Yes	42 - Dec 2006	July 2007	14
294	7	D7Dcr8	D7Dcr37.210	D7Dcr36.133	D7Mit309	37.21	chr7:37,210,179-37,210,349		171	TGAGCAAGTGATAAGGACCCTACAA	GATGGACAGATACAGACAGAAGGTAGA		SSLP	3		B6>>129S1			no poly						no poly?	X1>>S1	no poly?	P3>>S1		B6>>BALB					5/9/07	Yes		no poly				SSLP		Yes	42 - Dec 2006	July 2007	6
282	7	D7Dcr9	D7Dcr47.279	D7Dcr39.798	D7Mit228	47.279	chr7:47,279,830-47,279,979		150	TAGATTCTTGGCCTTTTCTTGTAACA	AAACCTCCACACTGACTTCCATAGTA		SSLP	2		no poly	no poly		no poly						129P3>>B6	no poly	P3>>X1	P3>>S1		no poly			primers redesigned, no sequence on tube		5/9/07	Yes		no poly				SSLP			42 - Dec 2006	July 2007
288	7	D7Dcr10	D7Dcr47.287	D7Dcr39.806	D7Mit270	47.287	chr7:47,287,222-47,287,348		127	CATCCTCCTTCCCCGTGTG	TCAATGGTGCCTGAGTGAGATT		SSLP	0		B6>>129S1	no poly		no poly						no poly	X1>>S1	no poly	P3>>S1		no poly					5/9/07	Yes		no poly				SSLP		Yes	42 - Dec 2006	July 2007	6
26	7	D7Dcr11	D7Dcr49.015	D7Jax33.981		49.015	chr7:49,015,354-49,015,462		109	CATGAAGTAGCAAGTCAAACATTAAACA	AGGCTTAATGGTATGACAATGTGTGT		SSLP	2			no poly		no poly	no poly	no poly	no poly	no poly	no poly						no poly					5/9/07	Yes		no poly				SSLP		Yes	42 - Dec 2006	July 2007	14
140	7	D7Dcr12	D7Dcr50.729	D7Jax36.157		50.729	chr7:50,729,467-50,729,562		96	TCCCCCAGCACACCTTCA	GCTCAGGCTGTCAACTGGCT		SSLP	1		129S1>B6			no poly						129P3>B6	S1>X1	P3>X1	no poly		no poly					5/9/07	Yes		no poly				SSLP		Yes	42 - Dec 2006	July 2007	18
295	7	D7Dcr13	D7Dcr50.827	D7Dcr43.439	D7Mit314	50.827	chr7:50,827,018-50,827,149		132	CCTGATACATGTGGCATTTATTCAC	GTGATCAGTGTTGTAGATTTTTCTTATTTATATTT		SSLP	2		no poly	no poly		129X1>>B6						129P3>>B6	X1>>S1	no poly	P3>>S1		no poly					5/9/07	Yes		no poly				SSLP		Yes	42 - Dec 2006	July 2007	48
27	7	D7Dcr14	D7Dcr51.524	D7Jax37.062		51.524	chr7:51,524,942-51,525,037		96	CCTTCTTTCTGGACTGTACTTCCTAGA	AATGATGAAATATCAGGAACGTGTGT		SSLP	1		no poly			129X1>B6						129P3>B6	X1>S1	no poly	P3>S1		no poly					5/9/07	Yes		no poly				SSLP		Yes	49 - March 2008	July 2007	11
575	7	D7Dcr15	D7Dcr52.223	D7Jax44.836		52.223	chr7:52,223,556-52,223,656		101	CACACCTGCATGCATGCAA	GCTCAAGGTGTGGTTTACCACTTA		SSLP	2		no bands	no poly		no band						no bands	no bands	no bands	no bands		no poly			B6 strong, 129 weak, BALB failed		5/9/07	Yes						SSLP		Yes	49 - March 2008	July 2007	43
576	7	D7Dcr16	D7Dcr52.332	D7Jax44.935		52.322	chr7:52,322,825-52,322,921		97	CCCCTAGCTCCAATCCCACT	AATTGATTGATGTGTCCTTGACTTGT		SSLP	2		B6>>129S1			B6>>129X1						B6>>129P3	X1>>S1	no poly	P3>>S1		B6>>BALB					5/9/07	Yes						SSLP		Yes	49 - March 2008	July 2007	5
577	7	D7Dcr17	D7Dcr52.395	D7Jax45.008		52.395	chr7:52,395,633-52,395,734		102	GCCACAGTCCAACCAGGAA	TTTGGTGTTCTATTTGCTTGGTTT		SSLP	0		no bands			no band						no bands	no bands	no bands	no bands		no poly					5/11/07	Yes						SSLP		Yes	42 - Dec 2006	July 2007	29
283	7	D7Dcr18	D7Dcr52.942	D7Mit229v3	D7Mit229	52.942	chr7:52,942,362-52,942,457		96	TTGTTTGCCAAGCATGTCAGA	GTGGGTGGAGTCCCTGACA		SSLP	3		129S1>>B6			129X1>>B6						129P3>>B6	no poly	no poly	no poly		BALB>>B6					5/11/07	Yes		no poly				SSLP		Yes	42 - Dec 2006	July 2007	14
117	7	D7Dcr19	D7Dcr55.428	D7Jax41.121		55.428	chr7:55,428,532-55,428,626		95	CATACCCATTCACCCAGGAACA	CCAATGCAATGCATGTGACTCT		SSLP	1		no bands			no band						no bands	no bands	no bands	no bands		no poly			very weak, 129 failed		5/11/07	Yes		no poly				SSLP		Yes	42 - Dec 2006	July 2007	19
289	7	D7Dcr20	D7Dcr56.148	D7Dcr48.761	D7Mit272	56.148	chr7:56,148,386-56,148,507		122	GAAACCACCTCATACAAACCAGAA	CACTAGATTTTGTGCACATGCACAT		SSLP	2		no poly			B6>129X1						B6>129P3	S1>X1	no poly	S1>P3		no poly			129 failed		5/11/07	Yes		no poly				SSLP			42 - Dec 2006	July 2007	9
118	7	D7Dcr21	D7Dcr56.737	D7Jax42.192		56.737	chr7:56,737,184-56,737,278		95	CGCACATAATCTGGCCTACACA	AAAGAAAATAATCTGAAGTTTCTTCTTCTTCTAT		SSLP	2		129S1>B6			129X1>B6						129P3>B6	no poly	no poly	no poly		no poly					5/11/07	Yes		no poly				SSLP			49 - March 2008	July 2007	50
276	7	D7Dcr22	D7Dcr58.658	D7Dcr51.271	D7Mit145	58.658	chr7:58,658,636-58,658,821		186	AATTAGACATTCAGGTGACCTTGGT	CCACCTAACACTAGCATTTGATATATGTAGA		SSLP	1		B6>>129S1	no poly		129X1>>B6						129P3>>B6	X1>>S1	P3>X1	P3>>S1		B6>>BALB			HEAVY primer dimer, very weak banding 5/20/11		5/11/07, 5/20/11	Yes		no poly				SSLP			49 - March 2008	July 2007	2
119	7	D7Dcr23	D7Dcr58.778	D7Jax44.330		58.778	chr7:58,778,942-58,779,044		103	ATATTCTGAGTTCCTGAATGAAAGACAA	TTCAAGGCATATTAAAATCGAAGTCTCTA		SSLP	3		no poly	no poly		129X1>>B6						129P3>>B6	X1>S1	no poly	P3>>S1		BALB>>B6					5/11/07	Yes		no poly				SSLP			42 - Dec 2006	July 2007	100
120	7	D7Dcr24	D7Dcr60.977	D7Jax46.389		60.977	chr7:60,977,251-60,977,348		98	CAATAATTGAACACACAGACAGAGAAATA	CCCTCATCTCTTTGGTCTCTGTAA		SSLP	4		129S1>>B6	no poly		129X1>>B6		FVB>>B6	MRL>>B6			129P3>>B6	no poly	no poly	no poly		BALB>>B6					5/11/07	Yes		no poly				SSLP			42 - Dec 2006	July 2007	19
121	7	D7Dcr25	D7Dcr62.564	D7Jax48.036		62.564	chr7:62,564,267-62,564,367		101	TACCTTAAATTTAATCAGAATGTAATTGATTGTTT	ACTCTTGCACAGTAAACTTTCCATAAA		SSLP	1		129S1>>B6	no bands		B6>129X1						B6>129P3	S1>>X1	no poly	S1>>P3		no poly			very weak banding 5/20/11		5/11/07, 5/20/11	Yes		no poly				SSLP			42 - Dec 2006	July 2007	20
273	7	D7Dcr26	D7Dcr65.754	D7Dcr58.366	D7Mit91	65.754	chr7:65,754,442-65,754,562		121	TCTTGCTTGCATACACTCACGAA	CCTGGTGTGTCTGTGCAAGTGT		SSLP	1		B6>>129S1	no poly		B6>129X1		no poly				B6>129P3	X1>S1	no poly	P3>S1		B6>>BALB			very weak banding 5/20/11		5/11/07, 5/20/11	Yes		no poly				SSLP			42 - Dec 2006	July 2007	17
291	7	D7Dcr27	D7Dcr72.879	D7Dcr65.613	D7Mit297	72.879	chr7:72,879,616-72,879,745		130	CCCACAGAGGGCATGAACA	TCAATTAGGCTAGTGGGCATCTC		SSLP	3		no poly			129X1>>B6		FVB>>B6				129P3>>B6	X1>>S1	no poly	P3>>S1		no poly					5/11/07	Yes		no poly				SSLP			42 - Dec 2006	July 2007	4
286	7	D7Dcr28	D7Dcr73.484	D7Dcr66.219	D7Mit248	73.484	chr7:73,484,948-73,485,051		104	AATATAATAACCATCCCCCCAACAT	TGGGCAGGAAGGTCTTTCAT		SSLP	2		no poly			129X1>>B6		no poly				129P3>>B6	X1>>S1	P3>X1	P3>>S1		B6>BALB					5/11/07	Yes		no poly				SSLP			42 - Dec 2006	July 2007	2
122	7	D7Dcr29	D7Dcr74.951	D7Jax60.213		74.951	chr7:74,951,541-74,951,632		92	TTGATAGCACAGAGGAAGGGAGATA	CTTGAGTTCCTGAAGGGAAATCAT		SSLP	2		no poly	FVB>>MRL		129X1>>B6		FVB>B6				129P3>>B6	X1>>S1	no poly	P3>>S1		no poly					5/11/07	Yes		no poly				SSLP			42 - Dec 2006	July 2007	12
296	7	D7Dcr30	D7Dcr81.093	D7Dcr73.822	D7Mit318	81.093	chr7:81,093,821-81,093,991		171	GAACCCAGAGCCCTCATTCA	AAGGTGATACTAAGATTTTCTGAGTTATTTTAAA		SSLP	2		B6>>129S1			B6>>129X1		B6>FVB				B6>>129P3	S1>X1	no poly	S1>P3		B6>>BALB					5/11/07	Yes		no poly				SSLP			42 - Dec 2006	July 2007	11
290	7	D7Dcr31	D7Dcr83.598	D7Dcr76.327	D7Mit279	83.598	chr7:83,598,437-83,598,539		103	AACATCTCACCCTATACCCTA	CAGCCTGTCAGCCACTCATG		SSLP	3		129S1>>B6	FVB>>MRL		129X1>>B6		FVB>>B6				129P3>>B6	no poly	no poly	no poly		B6>>BALB					5/11/07	Yes		no poly				SSLP			42 - Dec 2006	July 2007	18
123	7	D7Dcr32	D7Dcr84.779	D7Jax70.014		84.779	chr7:84,779,223-84,779,323		101	ATAGAAATTTAGGATGCTATGGAGAAACA	TTTTCCTTAGAGCCCAATCAGAGTA		SSLP	0		no poly			no poly		no poly				no poly	no poly	no poly	no poly		no poly					5/11/07	Yes		no poly				SSLP			42 - Dec 2006	July 2007	16
141	7	D7Dcr33	D7Dcr86.359	D7Jax71.399		86.359	chr7:86,359,530-86,359,624		95	GACACGCCTTACAGCTAGGATACA	ATCAGGATCAATCACAGTACTGGAGT		SSLP	3		no poly	no poly		B6>>129X1		B6>>FVB				B6>>129P3	S1>>X1	no poly	S1>>P3		B6>>BALB					5/11/07	Yes		no poly				SSLP			42 - Dec 2006	July 2007	2
278	7	D7Dcr34	D7Dcr88.313	D7Dcr81.041	D7Mit163	88.313	chr7:88,313,029-88,313,160		132	TCACAGGTAAATGGAGGACAGACA	CAGAGGTAAGCCAGAAAACTCACAT		SSLP	3		no poly	no poly		no poly	no poly	no poly	no poly	no poly	no poly	no poly	no poly	no poly	no poly		no poly					5/11/07	Yes		no poly				SSLP			42 - Dec 2006	July 2007	14
124	7	D7Dcr35	D7Dcr89.934	D7Jax75.141		89.934	chr7:89,934,895-89,934,995		101	TGGCAAAGGACTGGAGAGAAAA	GTCATAGCTCTTTCCTCTACTGCAGA		SSLP	2		B6>>129S1	no bands		B6>>129X1		no poly				B6>>129P3	no poly	no poly	no poly		no poly					5/11/07	Yes		no poly				SSLP			42 - Dec 2006	July 2007	16
125	7	D7Dcr36	D7Dcr95.887	D7Jax80.744		95.887	chr7:95,887,505-95,887,600		96	TGCCCAAGCTCCATTGGATA	TTGATCTTTAGGAGAGACATAGTCTTGATT		SSLP	0		no poly			no poly		no poly				no poly	no poly	no poly	no poly		no poly					5/11/07	Yes		no poly				SSLP			42 - Dec 2006	July 2007	3
142	7	D7Dcr37	D7Dcr96.162	D7Jax81.295		96.162	chr7:96,162,754-96,162,856		103	GGTGTCTGACAGAGACCCCAGTA	GGGGCGATGGGATAAAGAACT		SSLP	4		no poly	no poly		no poly		no poly				no poly	no poly	no poly	no poly		no poly					5/11/07	Yes		no poly				SSLP			42 - Dec 2006	July 2007	10
292	7	D7Dcr38	D7Dcr98.732	D7Dcr91.459	D7Mit301	98.732	chr7:98,732,412-98,732,540		129	CCCTAATGTCTGTGAAGTATGCTTTCT	GCTTTGCAGATGGCTCTACGT		SSLP	4		no poly	no poly		B6>129X1	DBA>>B6	FVB>>B6	MRL>>B6			no poly	no poly	no poly	no poly		BALB>>B6					5/11/07	Yes		no poly				SSLP			42 - Dec 2006	July 2007	18
277	7	D7Dcr39	D7Dcr99.893	D7Dcr92.620	D7Mit148	99.893	chr7:99,893,559-99,893,667		109	AAGAGTTGTCCTCTGACTTCCATATATGT	TTTTCTCTAGCTTTTAAAAATATCTGTCATTTATTA		SSLP	2		no poly	no poly		no poly		FVB>>B6				no poly	no poly	no poly	no poly		no poly					5/11/07	Yes		no poly				SSLP			42 - Dec 2006	July 2007	100
126	7	D7Dcr40	D7Dcr100.512	D7Jax85.440		100.512	chr7:100,512,468-100,512,571		104	TCTGAGTTTCAAAGTTCTACACAAAGACA	GGACACACAGTATCAGCTCTGATTTCT		SSLP	2		B6>>129S1			B6>>129X1		FVB>B6				B6>>129P3	no poly	no poly	no poly		no poly					5/11/07	Yes		no poly				SSLP			42 - Dec 2006	July 2007	13
297	7	D7Dcr41	D7Dcr105.050	D7Dcr97.777	D7Mit321	105.05	chr7:105,050,978-105,051,085		108	CTTACTTTTAACTAAAAAGTTCTTTTGCATTT	GACCTCCACATGCACACCAT		SSLP	2		B6>>129S1	no poly		B6>>129X1		B6>>FVB				B6>>129P3	no poly	no poly	no poly		B6>>BALB					5/11/07	Yes		no poly				SSLP			42 - Dec 2006	July 2007	100
299	7	D7Dcr42	D7Dcr106.659	D7Dcr99.385	D7Mit353	106.659	chr7:106,659,837-106,659,956		120	AGAAGGTCATCTTCTGACCTCTACCT	CTTTAGGCAAATGCTCTGATACTAAGTT		SSLP	4		B6>>129S1	MRL>>FVB		B6>>129X1	no poly	B6>>FVB	B6>MRL	no poly	no poly	B6>>129P3	no poly	no poly	no poly		B6>>BALB					5/11/07	Yes		no poly				SSLP			42 - Dec 2006	July 2007	25
274	7	D7Dcr43	D7Dcr107.654	D7Dcr100.379	D7Mit96	107.654	chr7:107,654,218-107,654,309		92	CTTCTTGGGCTTTCCTCAGACTT	CCTCCAGCACATACATGAAACATAT		SSLP	3		129S1>>B6			129X1>>B6		FVB>>B6				129P3>>B6	no poly	no poly	no poly		BALB>>B6					5/11/07	Yes		no poly				SSLP			42 - Dec 2006	July 2007	15
127	7	D7Dcr44	D7Dcr110.264	D7Jax95.231		110.264	chr7:110,264,339-110,264,437		99	ATAGTAAATGAAAGGAGACAAAGAGGAA	AGCCGTCTTGTCCGTCTGTT		SSLP	1		B6>129S1			B6>129X1		B6>>FVB				B6>129P3	no poly	no poly	no poly		no poly			primer dimer, very weak bands 5/20/11		5/11/07, 5/20/11	Yes		no poly				SSLP			42 - Dec 2006	July 2007	21
128	7	D7Dcr45	D7Dcr114.043	D7Jax99.237		114.043	chr7:114,043,940-114,044,043		104	AATAGTAAGGAAAATGGAAATACCAACAA	ATGCTATCTTTACATGACACACATCAGT		SSLP	2		129S1>B6	MRL>>FVB		129X1>B6		no poly				129P3>B6	no poly	no poly	no poly		no poly					5/11/07	Yes		no poly				SSLP			42 - Dec 2006	July 2007	17
94	7	D7Dcr46	D7Dcr119.355	D7Dcr112.003	D7Mit281	119.355	chr7:119,355,877-119,355,981		105	GGATCCCCCTTAAAGTCCTGATT	CTTGCACGTGTACAGGCATGT		SSLP	1		129S1>>B6			129X1>>B6						129P3>>B6	no poly	no poly	no poly		BALB>>B6			129 and BALB failed, CB6F1 large poly, very weak bands 5/20/11		5/11/07, 5/20/11	Yes		no poly				SSLP			42 - Dec 2006	July 2007	5
92	7	D7Dcr47	D7Dcr120.077	D7Dcr112.725	D7Mit222	120.077	chr7:120,077,992-120,078,132		141	CCATCCAGTGCAGGGAGAAA	CTTAAGTTTATGTGGCATGTATAAATGTTTT		SSLP	2		B6>>129S1			B6>>129X1		no poly				B6>>129P3	no poly	no poly	no poly		B6>>BALB					5/11/07	Yes		no poly				SSLP			42 - Dec 2006	July 2007	14
93	7	D7Dcr48	D7Dcr122.709	D7Dcr115.356	D7Mit253	122.709	chr7:122,709,194-122,709,292		99	TTAATTATGTGGGTGCAACCAAAT	ATTTTTGGTGATATAGATACTAGGTGTGTGT		SSLP	2		129S1>>B6	no poly		129X1>>B6		no poly				129P3>>B6	S1>X1	no poly	S1>P3		no poly					5/11/07	Yes		no poly				SSLP			42 - Dec 2006	July 2007	8
834	7	D7Dcr51	D7Dcr130.008	D7Dcr130.008		130.008	chr7:130,008,101-130,008,196		96	ATCACTGTGGGTTCTGGTAATTGA	GATATGCATCATCAGGAATGTGGT		PCR	2		no poly	FVB>MRL	no poly	no poly	no poly	FVB>B6				no poly	no poly	no poly	no poly	no poly						4/29/11	Yes
835	7	D7Dcr52	D7Dcr130.070	D7Dcr130.070		130.07	chr7:130,070,457-130,070,555		99	TGTGCCCATCTATGCATCACA	CATTTGATGATAACGATGACTCCTGT		PCR	2		no poly	MRL>>FVB	no poly	no poly	no poly	B6>>FVB	no poly	no poly	no poly	no poly	no poly	no poly	no poly	no poly						4/29/11	Yes
836	7	D7Dcr53	D7Dcr130.095	D7Dcr130.095		130.095	chr7:130,095,254-130,095,349		96	GACTCCTTGTTCTGGCCTCTGA	CAAAAATGCAGGGATGAAACGT		PCR	2		no poly		no poly	no poly	no poly	no poly				no poly	no poly	no poly	no poly	no poly						4/29/11	Yes
96	7	D7Dcr49	D7Dcr135.509	D7Dcr128.156	D7Mit67	135.509	chr7:135,509,018-135,509,118		101	GGGACGAAAGAGGGAGAACACA	AATTGCAGGGATATTCTGCAATCT		SSLP	1		129S1>B6			129X1>B6		no poly				129P3>B6	no poly	no poly	no poly		no poly					5/11/07	Yes		no poly				SSLP			42 - Dec 2006	July 2007	4
90	7	D7Dcr50	D7Dcr136.360	D7Dcr129.008	D7Mit103	136.36	chr7:136,360,991-136,361,113		123	GCACATAGACAAAGCAGCCATATAA	AGCCTCTCTTTCCTGTAAACTATGTGT		SSLP	2		B6>>129S1			B6>>129X1		no poly				B6>>129P3	no poly	no poly	no poly		no poly					5/11/07	Yes		no poly				SSLP			42 - Dec 2006	July 2007	10
837	7	D7Dcr54	D7Dcr140.191	D7Dcr140.191		140.191	chr7:140,191,246-140,191,341		96	CTGGCATGAAGTCACGTCTAAGA	AGCTACACAAATGTCCTCCTATCTATCA		PCR	2		no poly	no poly	no poly	no poly	no poly	no poly				no poly	no poly	no poly	no poly	no poly						4/29/11	Yes
838	7	D7Dcr55	D7Dcr140.218	D7Dcr140.218		140.218	chr7:140,218,552-140,218,647		96	TTAAATCTAACAGCAATCCATGTGTACA	TGAGAATAGCCCCATGTGCAT		PCR	2		no poly	no poly	no poly	no poly	no poly	no poly	no poly	no poly	no poly	no poly	no poly	no poly	no poly	no poly						4/29/11	Yes
914	7		chr 7 end			152.5	chr 7 ends ~152.5 Mb						PCR																							On order
68	8	D8Dcr1	D8Dcr15.057	D8Jax15.111		15.057	chr8:15,057,191-15,057,292		102	CCAAGAAAAAGTCACATCTGCATT	GGCTATGGACAGGGAAGACAGT		SSLP	1			no poly		129X1>>B6											BALB>>B6					5/11/07	Yes						SSLP			42 - Dec 2006	July 2007	4
8	8	D8Dcr2	D8Dcr16.246	D8Jax16.295		16.246	chr8:16,246,728-16,246,825		98	ATGAGTACATCCACCCACAAATCTATT	GATGTATATATGACCATGGCTGAATGA		SSLP	3			FVB>>MRL		129X1>>B6	DBA>>B6	FVB>>B6	no poly	no poly	129X1>>MRL						BALB>>B6					5/11/07	Yes						SSLP			42 - Dec 2006	July 2007	14
146	8	D8Dcr3	D8Dcr18.580	D8Jax19.202		18.58	chr8:18,580,047-18,580,146		100	CGGCTCCCAACAGTACTCCTAT	AATATACACACATCTTGTGGGTGCTT		SSLP	2					no poly											no poly			129, BALB failed, primer dimer		5/11/07	Yes						SSLP			42 - Dec 2006	July 2007	11
69	8	D8Dcr4	D8Dcr23.446	D8Jax20.721		23.446	chr8:23,091,701-23,091,798		98	AATAATTATGAACTGTGTTTTGAACACAAGT	GGCACCAGACACACACAGTGA		SSLP	2			no poly		no poly											no poly					5/11/07	Yes						SSLP			42 - Dec 2006	July 2007	28
9	8	D8Dcr5	D8Dcr24.267	D8Jax21.543		24.267	chr8:23,912,491-23,912,586		96	AGCCCCATCTCTGTGGTTTTAA	TGTGTAACTTACTGAAAGCCAGGAA		SSLP	1		no poly	no poly		no poly	DBA>>B6	no poly	no poly	no poly	no poly	no poly	no poly	no poly	no poly	DBA1>>129X1	BALB>B6					5/16/07	Yes		Y2				SSLP			42 - Dec 2006	July 2007	21
147	8	D8Dcr6	D8Dcr25.056	D8Jax22.361		25.056	chr8:24,701,428-24,701,523		96	TGCTCATGCAAGAAACCCTAGTTA	TGCTTTCTTTTCTCCCTCTGGT		SSLP	1		no poly	no poly		no poly	no poly	no poly	no poly	no poly	no poly	no poly	no poly	no poly	no poly	no poly	no poly					5/11/07	Yes						SSLP			42 - Dec 2006	July 2007	30
70	8	D8Dcr7	D8Dcr26.724	D8Jax24.005		26.724	chr8:26,369,546-26,369,646		101	GGATGACAGGTAATGGCACACA	TGTTTCCTTCTTTAAAATACTTAGTTTGTCTT		SSLP	1			no poly		no poly	no poly	no poly	no poly	no poly	no poly						no poly					5/11/07	Yes						SSLP			42 - Dec 2006	July 2007	32
49	8	D8Dcr8	D8Dcr37.598	D8Jax35.045		37.598	chr8:37,192,642-37,192,747		106	ACCTCAGGCCGATACATGTGTAT	TGTTAATCAGAGAACCAGGAGCCTT		SSLP	3			no poly		129X1>>B6											BALB>>B6					5/11/07	Yes						SSLP			42 - Dec 2006	July 2007	9
50	8	D8Dcr9	D8Dcr39.622	D8Jax37.074		39.622	chr8:39,216,880-39,216,974		95	AACCCCAAGCTTAATAAATGTTTAAAGAAT	TGAATAATATTCATAGGCTGTTTTGTGT		SSLP	1		129S1>>B6	no poly		129X1>>B6	DBA>>B6	FVB>>B6	MRL>>B6	no poly	no poly	129P3>>B6	no poly	no poly	no poly	no poly	BALB>>B6					5/11/07	Yes						SSLP			42 - Dec 2006	July 2007	43
51	8	D8Dcr10	D8Dcr42.549	D8Jax40.075		42.549	chr8:42,136,402-42,136,505		104	GACCTCATCCCCACCAACACT	AGTGCACAGATGCTGGGTGA		SSLP	2			no poly		B6>129X1	no poly	no poly	no poly	no poly	no poly						no poly					5/11/07	Yes						SSLP			42 - Dec 2006	July 2007	13
61	8	D8Dcr11	D8Dcr43.523	D8Jax41.055		43.523	chr8:43,109,687-43,109,788		102	ATTTTCAATGTGAGGACCATAGCA	ATGCCTTGTGTACTCGTGTGTGT		SSLP	2					no poly											no poly			129 & BALB failed, primer dimer		5/11/07	Yes						SSLP			42 - Dec 2006	July 2007	3
52	8	D8Dcr12	D8Dcr44.571	D8Jax42.104		44.571	chr8:44,158,220-44,158,315		96	TCATGCATCTTTACCTTTGTGTCTTTA	AAACTGTACAATGGACTCAGTAGGATGT		SSLP	2					no poly											no poly					5/11/07	Yes						SSLP			42 - Dec 2006	July 2007	25
62	8	D8Dcr13	D8Dcr45.562	D8Jax43.070		45.562	chr8:45,149,443-45,149,538		96	CAATCTATTTCAGTTTTTCAGTTGCATTAT	CTTGGCCCTTCATTTATGTGTGT		SSLP	1					no poly											no poly			poor		5/11/07	Yes						SSLP			42 - Dec 2006	July 2007	15
53	8	D8Dcr14	D8Dcr47.500	D8Jax45.008		47.5	chr8:47,086,968-47,087,068		101	ACTTGCAGTCTGATCCTGACACA	CATTGTTATTTTTCTAGATGGCTAGGTTTT		SSLP	2					no poly											no poly					5/11/07	Yes						SSLP			42 - Dec 2006	July 2007	14
63	8	D8Dcr15	D8Dcr48.498	D8Jax46.023		48.498	chr8:48,084,761-48,084,856		96	CCACAAGGTTGAAAGGTTGATACA	GAACACCTTTGGGATGGAGAGATAT		SSLP	2			no poly		B6>>129X1											no poly					5/11/07	Yes						SSLP			42 - Dec 2006	July 2007	15
54	8	D8Dcr16	D8Dcr49.492	D8Jax47.042		49.492	chr8:49,079,324-49,079,419		96	ACAAACTACCTGTATCGGAACTTATTTCA	CGCCTGGCCCTGGTATATTT		SSLP	3					129X1>>B6											no poly					5/11/07	Yes						SSLP			42 - Dec 2006	July 2007	1
191	8	D8Dcr17	D8Dcr52.336	D8Mit205v2	D8Mit205	52.336	chr8:51,922,715-51,922,812		98	CTTTGACTGCATTGACATTCTCCTAT	CAAGTAAAATAAGCATAATGCACACACA		SSLP	2			MRL>>FVB		B6>>129X1	no poly	B6>>FVB	MRL>>B6	no poly	MRL>>129X1						no poly					5/16/07	Yes		Y2				SSLP			42 - Dec 2006	July 2007	14
64	8	D8Dcr18	D8Dcr52.733	D8Jax50.307		52.733	chr8:52,320,065-52,320,162		98	AATCAGTTCATGTAGACAAGCACACA	CCACATATTTGTGTGGGAGTGTACA		SSLP	0					no poly											no poly			bands are primer dimer?		5/11/07	Yes						SSLP			42 - Dec 2006	July 2007	16
55	8	D8Dcr19	D8Dcr54.806	D8Jax52.384		54.806	chr8:54,393,059-54,393,162		104	TTTCCAATTGTTAAAGCATTCTCAA	GGTTGCAGGTTATATTTCTCTCTTTGT		SSLP	2					no poly											no poly					5/11/07	Yes						SSLP			42 - Dec 2006	July 2007	89
65	8	D8Dcr20	D8Dcr56.096	D8Jax53.677		56.096	chr8:55,683,156-55,683,251		96	TTTCCAAATCACCTGTTCCTTGT	TGTACCTTGTACGTATGCGTGTGT		SSLP	1					no poly											no poly					5/11/07	Yes		Y2				SSLP			42 - Dec 2006	July 2007	2
56	8	D8Dcr21	D8Dcr59.183	D8Jax55.013		59.183	chr8:58,770,555-58,770,654		100	TCTTCTTCCAGCATGCACTGAA	GCCTTCCAGTATCTGGCCTAAGT		SSLP	1					no poly											no poly					5/11/07	Yes						SSLP			42 - Dec 2006	July 2007	4
66	8	D8Dcr22	D8Dcr60.521	D8Jax56.478		60.521	chr8:60,108,015-60,108,122		108	CTGTACACAGCAGTAAAATCCTAAGACT	ACATCAAGCAAAATTCTTAAATAACTGAA		SSLP	1		B6>129S1			B6>129X1						B6>129P3	no poly	no poly	no poly		no poly					5/11/07	Yes						SSLP			42 - Dec 2006	July 2007	100
57	8	D8Dcr23	D8Dcr61.495	D8Jax57.441		61.495	chr8:61,081,856-61,081,958		103	AACAAGCAATCTATTTTCTGGACACA	CATTTAGCTACAGGTGCTATGAGTTCA		SSLP	3		129S1>>B6	no poly		no poly						129P3>>B6	S1>>X1	P3>>X1	no poly		no poly			not done, missing?		5/16/07	Yes						SSLP			42 - Dec 2006	July 2007	9
67	8	D8Dcr24	D8Dcr62.387	D8Jax58.357		62.387	chr8:61,973,938-61,974,049		112	CCAAATATATGATTTGGCTGAAACA	TCTACACACTAACTTTTTCTTTATTTTAATGTGT		SSLP	1		no poly			no poly						no poly	no poly	no poly	no poly		no poly					5/16/07	Yes						SSLP			42 - Dec 2006	July 2007	43
58	8	D8Dcr25	D8Dcr64.310	D8Jax60.308		64.31	chr8:63,897,033-63,897,129		97	AATTCAAACCAGAAGCCCATCA	TGAAGTCAGAGTGGCTCGAAAGA		SSLP	1					no poly											no poly					5/16/07	Yes						SSLP			42 - Dec 2006	July 2007	6
59	8	D8Dcr26	D8Dcr65.984	D8Jax62.003		65.984	chr8:65,570,773-65,570,873		101	AGGTGATAACATTTGAACTGTAAATAAATGA	GAACAGCTCTATTCACCTGAGATTTGT		SSLP	4					no poly											no poly					5/16/07	Yes						SSLP	not clear		42 - Dec 2006	July 2007	100
60	8	D8Dcr27	D8Dcr68.887	D8Jax64.920		68.887	chr8:68,482,599-68,482,703		105	AGGTAACACCTGCCTCCTACACA	TCTGGCCTCATTTGGATAGGATAT		SSLP	1			MRL>>FVB		no poly											no poly					5/16/07	Yes						SSLP			42 - Dec 2006	July 2007	14
71	8	D8Dcr28	D8Dcr98.856	D8Jax95.328		98.856	chr8:98,491,233-98,491,348		116	CAGTATTTTGAACACAGTTTGCTACTGA	CCCACTATATTTAATACTTGAGATGAATTAAAATT		SSLP	0					no poly											no poly					5/16/07	Yes						SSLP			42 - Dec 2006	July 2007	15
88	8	D8Dcr29	D8Dcr103.160	D8Jax99.643		103.16	chr8:102,794,877-102,794,974		98	GGTAATTATATATTCACAAAGATTTTAGGTGTACA	CAGGCTACAAGAAGAGAAATGTGTGT		SSLP	1		no poly	no poly		no poly	no poly	no poly	no poly	no poly	no poly	no poly	no poly	no poly	no poly	no poly	no poly			primer dimer		5/16/07	Yes						SSLP			42 - Dec 2006	July 2007	20
72	8	D8Dcr30	D8Dcr103.522	D8Jax100.011		103.522	chr8:103,157,082-103,157,187		106	TGTGTGAGATTCTGAGTTCATTCCTAT	TCCATTTTTCTGACTTTGTTTCTATCCT		SSLP	1		no poly	no poly		no poly	DBA>B6	FVB>B6	MRL>B6	no poly	no poly	no poly	no poly	no poly	no poly	DBA1>129X1	no poly					5/16/07	Yes		Y2				SSLP			42 - Dec 2006	July 2007	39
37	8	D8Dcr31	D8Dcr104.226	D8Jax100.711		104.226	chr8:103,860,804-103,860,899		96	TGAATCCTATGTCATGAACAACACA	TTGCAAGAAGTGGGAAGTTATTGA		SSLP	1					no poly											no poly					5/16/07	Yes						SSLP			42 - Dec 2006	July 2007	6
38	8	D8Dcr32	D8Dcr104.407	D8Jax100.893		104.407	chr8:104,042,219-104,042,331		113	CCCTGAACAAACTCATACACAAACA	ACAGGAAAGACAGTTACTTCACACATGT		SSLP	2			no poly		B6>>129X1											B6>>BALB					5/16/07	Yes		Y2				SSLP			42 - Dec 2006	July 2007	24
89	8	D8Dcr33	D8Dcr104.626	D8Jax101.112		104.626	chr8:104,261,409-104,261,507		99	AACAAACCAACCAACATTCATCATA	GCAAATAAGAAATCAACATAATAAATCAGTGT		SSLP	2			no poly		no poly											no poly					5/16/07	Yes		Y3				SSLP			42 - Dec 2006	July 2007	21
39	8	D8Dcr34	D8Dcr104.710	D8Jax101.196		104.71	chr8:104,344,822-104,344,926		105	CCCTCATTACTACCAAATGAAGGAAT	AATTAGAAAGCACAAGGTTAGCTCTGT		SSLP	3			no poly		129X1>>B6	DBA>>B6	FVB>>B6	B6>>MRL	129X1>>FVB	129X1>>MRL						BALB>>B6					5/16/07	Yes		Y2				SSLP			42 - Dec 2006	July 2007	10
40	8	D8Dcr35	D8Dcr105.103	D8Jax101.666		105.103	chr8:104,738,003-104,738,102		100	GCGTCTCTGTAGATAAGAGCACTCA	AGTCCTTCTCCTCACAATATCTAGTCAA		SSLP	2		129S1>>B6	no poly		129X1>>B6	no poly	no poly	no poly	129X1>>FVB	129X1>>MRL	129P3>>B6	no poly	no poly	no poly	129X1>>DBA1	BALB>>B6					5/16/07	Yes						SSLP			42 - Dec 2006	July 2007	9
148	8	D8Dcr36	D8Dcr105.454	D8Jax102.028		105.454	chr8:105,089,466-105,089,561		96	TCTGCTGCCTTATGGTGCATA	TTTAAATGCTTGAAACACCACAGATTA		SSLP	0					no poly											no poly					5/16/07	Yes						SSLP			42 - Dec 2006	July 2007	7
153	8	D8Dcr37	D8Dcr105.511	D8Jax102.084		105.511	chr8:105,146,542-105,146,637		96	AACAGTGATTGTCAGTAGTCCTTAGAGCT	TGAATAGAATTGCCAGAATCCTTGT		SSLP	1					no poly											no poly					5/16/07	Yes						SSLP			42 - Dec 2006	July 2007	6
154	8	D8Dcr38	D8Dcr106.236	D8Jax102.811		106.236	chr8:105,871,341-105,871,442		102	TCTCGCTGAACACACAAACACA	CAGGGCCTGAGAAGCTGCT		SSLP	0					no poly											no poly					5/16/07	Yes						SSLP			42 - Dec 2006	July 2007	100
696	8	D8Dcr42	D8Dcr108.022	D8Dcr108.022		108.022	chr8:108,022,864-108,022,966		103	CCCAGATTACTCCAAAGGACTTAGAA	GCAGAGAGGAATCCTGACAGGA		SSLP	3		no poly	no poly		no poly	DBA>B6	no poly	no poly	no poly	no poly	no poly	no poly	no poly	no poly	DBA1>129X1							Yes										July 2007
697	8	D8Dcr43	D8Dcr108.034	D8Dcr108.034		108.034	chr8:108,034,346-108,034,442		97	ACCCCTCCATCTGGTTTCAGTT	AAGCCCAAGCTCTCTTCTCATTG		SSLP	3		no poly	no poly		no poly	no poly	no poly	no poly	no poly	no poly	no poly	no poly	no poly	no poly	no poly							Yes										July 2007
73	8	D8Dcr39	D8Dcr108.450	D8Jax105.031		108.45	chr8:108,085,658-108,085,759		102	CAGAGCTAGATAAGACCTTATCTTGAAAACTT	GAAGAAACTTGTGGGTCCCAGTAA		SSLP	2					no poly											no poly			bands fuzzy		5/16/07	Yes						SSLP			42 - Dec 2006	July 2007	12
698	8	D8Dcr44	D8Dcr112.182	D8Dcr112.182		112.182	chr8:112,182,575-112,182,670		96	GAACCATTTTTCTAGCCCCCAT	CTTCCAGGTGGTTCCCAACA		SSLP																							Yes										July 2007
699	8	D8Dcr45	D8Dcr112.191	D8Dcr112.191		112.191	chr8:112,191,972-112,192,077		106	GAAAGGGCAAAGAACTTCACACA	TCCCCTCACTTTATTTAATTTTGCATA		SSLP	2					no poly											no poly						Yes		no poly								July 2007
74	8	D8Dcr40	D8Dcr113.405	D8Jax110.041		113.405	chr8:113,042,590-113,042,691		102	TGGTAGTTTGAATGAGAAATGACCTAA	CCCTACCAACTGGGACCAAATAT		SSLP	0		no poly			no poly						no poly	no poly	no poly	no poly		no poly					5/16/07	Yes						SSLP			42 - Dec 2006	July 2007	100
690	8	D8Dcr46	D8Dcr118.408	D8Dcr118.408		118.408	chr8:118,046,431-118,046,526		96	CCTTGCAGGGAGAAGCTGAATA	AAGCTAGAAGGTGGCATGCG		SSLP	3			MRL>>FVB																		11/9/07	Yes		B10>>B6								July 2007
75	8	D8Dcr41	D8Dcr118.572	D8Jax115.260		118.572	chr8:118,210,786-118,210,886		101	TCAAGCAAGTTCTTCCTTAATTGTTACA	TTTCACAGAATATTCTACAATGTCCCTATT		SSLP	1					no poly											no poly					5/16/07	Yes						SSLP			42 - Dec 2006	July 2007	18
691	8	D8Dcr47	D8Dcr118.613	D8Dcr118.613		118.613	chr8:118,251,609-118,251,708		100	GGAAGGACTGAACCAAATACAAAACTT	TCACCAGTTGCTTCTATTACCGC		SSLP	2																					11/9/07	Yes		B10>>B6								July 2007
692	8	D8Dcr48	D8Dcr118.630	D8Dcr118.630		118.63	chr8:118,268,254-118,268,349		96	AATGCAAGAACATGCCCCAA	GACTGGAGGCCTGTCAACAACT		SSLP	2																					11/9/07	Yes		B10>B6								July 2007
907	8		chr 8 end			131.7	chr 8 ends ~131.7 Mb						PCR																							On order
1026	9		D9Dcr10.009	D9Dcr10.009		10.009	chr9:10,009,317-10,009,416		100	CCACGGATGGAAGTACAGAACA	TTGCATAATACTCTACAATGTACTTGTGTG		PCR	2	no poly	B6>>129S1	FVB>>MRL	no poly			no poly	B6>>MRL	FVB>>129X1	129X1>>MRL		no poly										On order
1027	9		D9Dcr15.019	D9Dcr15.019		15.019	chr9:15,019,957-15,020,052		96	ACCCACACCAGCAAACCAAA	TGTTGGTTGTATTGTGCAGGC		PCR	2	no poly	no poly	no poly	no poly			no poly	no poly	no poly	no poly		no poly										On order
97	9	D9Dcr1	D9Dcr63.401	D9Mit106v2	D9Mit106	63.401	chr9:63,451,682-63,451,777		96	TATGCACAGAGCAGTGGGACTAAA	CTTTGTTGTGCATACGCGAATATA		SSLP	2					B6>129X1											B6>BALB					4/6/07	Yes		no poly				SSLP		Yes	43 - Feb 2007	July 2007	1
104	9	D9Dcr2	D9Dcr65.375	D9Mit336v2	D9Mit336	65.375	chr9:65,425,664-65,425,779		116	CATAGGCAAGTGGTTCACAGAAAT	GTAAAGGGGTTAAGAATGTGAAGTTTTATA		SSLP	3					B6>129X1											B6>>BALB					4/6/07	Yes		Y2				SSLP		Yes	43 - Feb 2007	July 2007	13
343	9	D9Dcr3	D9Dcr65.784	D9Jax66.227		65.784	chr9:65,833,998-65,834,102		105	CATGACTCTGAATAGATAAGCATTTTATCA	ATCAAAAATATTCTTAAGGGCTCTGTGT		SSLP	2			FVB>>MRL		B6>>129X1											B6>>BALB					4/6/07	Yes		Y2				SSLP		Yes	43 - Feb 2007	July 2007	22
344	9	D9Dcr4	D9Dcr66.416	D9Jax66.859		66.416	chr9:66,465,822-66,465,924		103	TGCCTCCTGCTGGCTGTATT	CCCAGAACAAGACAGGGTCAGT		SSLP	3					no poly											no poly					4/6/07	Yes		no poly				SSLP		Yes	43 - Feb 2007	July 2007	28
103	9	D9Dcr5	D9Dcr66.954	D9Mit302v2	D9Mit302	66.954	chr9:67,003,372-67,003,467		96	GTCACACAGGGCTTTGCTGAA	TCCCTCTCACACATATCAAACATACAT		SSLP	3					129X1>>B6											BALB>>B6					4/6/07	Yes		no poly				SSLP		Yes	43 - Feb 2007	July 2007	12
129	9	D9Dcr6	D9Dcr67.328	D9Jax70.001		67.328	chr9:67,377,034-67,377,129		96	TGCTCTCTGATCTTAACACGTATGCTA	TTGGCATGAAACAACAGAACAATA		SSLP	2					129X1>B6											B6>>BALB					4/6/07	Yes		Y2				SSLP		Yes	43 - Feb 2007	July 2007	5
345	9	D9Dcr7	D9Dcr67.793	D9Jax68.236		67.793	chr9:67,841,551-67,841,659		109	CTCAGGCTTACCCACCATTCA	TGCCAACTGTGTATGTTTTCTTAAGA		SSLP	3					no poly											B6>>BALB					4/6/07	Yes		Y2				SSLP		Yes	43 - Feb 2007	July 2007	11
100	9	D9Dcr8	D9Dcr68.628	D9Mit260v2	D9Mit260	68.628	chr9:68,676,723-68,676,826		104	ATACCTGATGCCCTCCTCTGACTT	ATCTGAGTATCATGGAGACTGTAGGAGT		SSLP	4					129X1>>B6											BALB>>B6					4/6/07	Yes		Y2				SSLP		Yes	43 - Feb 2007	July 2007	72
99	9	D9Dcr9	D9Dcr71.553	D9Mit155v2	D9Mit155	71.553	chr9:71,603,025-71,603,119		95	CATATGTGCCATGGTGCTCCT	TATTACATATTTATTTACTTGCCGGTGTGT		SSLP	2					no poly											BALB>B6					4/6/07	Yes						SSLP		Yes	43 - Feb 2007	July 2007	42
130	9	D9Dcr10	D9Dcr72.242	D9Jax75.006		72.242	chr9:72,291,828-72,291,923		96	CCTTTATTTTATATATTAGTCACCCCTCAAT	ACTACAAATTACATATTACAAAAAAGCGTGT		SSLP	2					no poly											B6>>BALB					4/6/07	Yes						SSLP		Yes	43 - Feb 2007	July 2007	23
579	9	D9Dcr11	D9Dcr74.133	D9Jax74.133		74.133	chr9:74,183,853-74,183,953		101	CCACGTGCACAAAACTTGTACA	GCCATCTTCCTAGCCTCAACAT		SSLP	3			FVB>>MRL		B6>>129X1	DBA>>B6	FVB>>B6	no poly	FVB>>129X1	MRL>>129X1						BALB>>B6					4/6/07	Yes						SSLP		Yes	43 - Feb 2007	July 2007	61
102	9	D9Dcr12	D9Dcr75.426	D9Mit263v2	D9Mit263	75.426	chr9:75,487,990-75,488,100		111	CCACATCTGTCTCCTCTATTCAGAA	GGTAGAGGGGAAAAAGATATTTGTCA		SSLP	4			MRL>FVB		B6>>129X1											B6>>BALB					4/6/07	Yes						SSLP		Yes	43 - Feb 2007	July 2007	27
580	9	D9Dcr13	D9Dcr76.070	D9Jax76.070		76.07	chr9:76,132,213-76,132,308		96	TAAATGGCTGAAAGATATCCCAACA	GAATTTGGCAAGTTGAGGGTGT		SSLP	1					no poly											no poly					4/6/07	Yes						SSLP		Yes	43 - Feb 2007	July 2007	5
131	9	D9Dcr14	D9Dcr77.379	D9Jax80.133		77.379	chr9:77,441,695-77,441,798		104	TAATCCAAGTCTCTGCAACATTCAA	ACATTCATACATTCTGCCATGCTAGT		SSLP	2					B6>>129X1											B6>>BALB					4/6/07	Yes						SSLP		Yes	43 - Feb 2007	July 2007	28
581	9	D9Dcr15	D9Dcr78.112	D9Jax78.112		78.112	chr9:78,174,456-78,174,552		97	TTCTGCTTACTAGGTTGCAATGCA	CTTTGCTTTTGTTGTAATTGTTAATGAGT		SSLP	1					129X1>B6											BALB>>B6			banding weak, but might be better next time…		4/6/07	Yes						SSLP		Yes	43 - Feb 2007	July 2007	13
582	9	D9Dcr16	D9Dcr80.306	D9Jax80.306		80.306	chr9:80,403,640-80,403,735		96	AGTGCATACACCTGTGCTCATGT	ACCACTCTAGCTGTGTTCTCTCTACTGT		SSLP	2					no poly											no poly			smeared bands		4/6/07	Yes						SSLP		Yes	43 - Feb 2007	July 2007	14
584	9	D9Dcr17	D9Dcr80.348	D9Jax80.348		80.348	chr9:80,445,407-80,445,502		96	GGCTGTTTAGAACAATGGAGCTACA	CAAAGTCAACATAGCACAGACGTATGT		SSLP	2					129X1>>B6											BALB>>B6			heavy primer dimer banding, redesign?		4/6/07	Yes						SSLP		Yes	43 - Feb 2007	July 2007	12
10	9	D9Dcr18	D9Dcr81.488	D9Jax82.072		81.488	chr9:81,585,479-81,585,577		99	TCTGAAATTCATGGCCTCTTATTCTT	CATTCCAATGTGGATAAGTGAGAGTGT		SSLP	2					no poly											no poly					4/6/07	Yes						SSLP		Yes	43 - Feb 2007	July 2007	100
132	9	D9Dcr19	D9Dcr82.330	D9Jax85.290		82.33	chr9:82,427,104-82,427,207		104	AAGAAACACAGATACACAGAGACATATATGTTTA	AAGATTCTTTGTCTCATGATGTAGAGTCA		SSLP	2					no poly											no poly					4/6/07	Yes						SSLP		Yes	43 - Feb 2007	July 2007	100
585	9	D9Dcr20	D9Dcr82.743	D9Jax82.743		82.743	chr9:82,840,274-82,840,377		104	CTTTACACAGACACACACGTGCA	AAGGTAGAAATGCTAGACTCTGATCTCA		SSLP	4					no poly											no poly					4/6/07	Yes						SSLP		Yes	43 - Feb 2007	July 2007	45
586	9	D9Dcr21	D9Dcr82.918	D9Jax82.918		82.918	chr9:83,015,072-83,015,167		96	AAACATTATTTGATGCAGATATTTTATACATGT	GGCCTCAAGTAATGCCGTGT		SSLP	2					129X1>>B6											BALB>>B6			weak results test trial, can do better?		4/6/07	Yes						SSLP		Yes	43 - Feb 2007	July 2007	7
636	9	D9Dcr22	D9Dcr83.887	D9Mit133v2	D9Mit133	83.887	chr9:83,984,828-83,984,925		98	AAATGCATGTCTCGCTGTACACA	GAATGAGGGGAGAAGGAAGAAGATA		SSLP	3			no poly		129X1>>B6	DBA>>B6	FVB>>B6	MRL>>B6	no poly	no poly						BALB>>B6			includes replacement forward		4/12/07	Yes						SSLP			43 - Feb 2007	July 2007
626	9	D9Dcr23	D9Dcr86.036	D9Dcr86.036	D9Mit11	86.036	chr9:86,133,441-86,133,539		99	ACTGATCTCTGGCCTTCATGTGTA	CCAACCATGACTGGCTCTGTAAA		SSLP	4			no poly		129X1>>B6											BALB>>B6			to replace D9Mit11, CB6F1 only shows B6 band?		4/12/07	Yes						SSLP		Yes	43 - Feb 2007	July 2007	22
300	9	D9Dcr24	D9Dcr89.774	D9Mit10v2	D9Mit10	89.774	chr9:89,871,845-89,871,961		117	ACCAACCCTTCAAGGCACAA	TCCCCAATACCTCTATCCATATCAA		SSLP	2		no poly	no poly		no poly	no poly	no poly	no poly	no poly	no poly	no poly	no poly	no poly	no poly	no poly	no poly					4/6/07	Yes						SSLP		Yes	43 - Feb 2007	July 2007	4
313	9	D9Dcr25	D9Dcr90.559	D9Mit308v2	D9Mit308	90.559	chr9:90,656,634-90,656,740		107	TGGTAGACAATGCATACAAGAATATTTAGA	CAATGAAAGTTTGTGTCCAGGAAAC		SSLP	0					no poly											no poly					4/6/07	Yes						SSLP		Yes	43 - Feb 2007	July 2007	11
303	9	D9Dcr26	D9Dcr94.250	D9Mit50v2	D9Mit50	94.25	chr9:94,341,283-94,341,394		112	GCCAGGAAGCAGACATACAGACA	GGCTGAGCACATGTATTTGCAT		SSLP	1					B6>>129X1											B6>>BALB			VERY weak but clear polymorphism		4/6/07	Yes						SSLP		Yes	43 - Feb 2007	July 2007	20
312	9	D9Dcr27	D9Dcr96.207	D9Mit274v2	D9Mit274	96.207	chr9:96,298,192-96,298,305		114	GGCCAAGAGAATATAAAAGGTAATGTTT	TCTGTTTCATCCTTGTACTGCACA		SSLP	2		129S1>B6	no poly?		129X1>B6						129P3>B6	no poly	no poly	no poly		BALB>>B6					4/6/07	Yes						SSLP		Yes	43 - Feb 2007	July 2007	20
634	9	D9Dcr28	D9Dcr98.296	D9Mit345v2	D9Mit345	98.296	chr9:98,387,475-98,387,573		99	GAGACAGACAGAGTGAGAACATAGTCGT	CAAGATCTTCTTCTAACCTCTACATACATGT		SSLP	2		129S1>>B6	FVB>>MRL		129X1>>B6	no poly	FVB>>B6	B6>>MRL	no poly	129X1>>MRL	129P3>>B6	no poly	no poly	no poly	129X1>>DBA1	BALB>>B6			includes replacement forward		4/12/07	Yes						SSLP			43 - Feb 2007	July 2007
635	9	D9Dcr29	D9Dcr98.607	D9Mit35v2	D9Mit35	98.607	chr9:98,698,702-98,698,805		104	GATAAACTTTGCACACTGACCAACA	CTTCTGCTTTGAAAAGAAAAAGGGTATA		SSLP	2		no poly	MRL>>FVB		B6>>129X1	B6>>DBA	B6>>FVB	MRL>>B6	no poly	MRL>>129X1	no poly	S1>>X1	P3>>X1	no poly	no poly	BALB>>B6			replaced both 4/5/07		4/12/07	Yes						SSLP			43 - Feb 2007	July 2007
318	9	D9Dcr30	D9Dcr98.628	D9Mit355v2	D9Mit355	98.628	chr9:98,719,955-98,720,076		122	TCATTCACTTCCTGGTCCTGTCA	GCTGAAGGAAAGCCCACACTT		SSLP	2		no poly	FVB>>MRL		129X1>B6	DBA>>B6	FVB>>B6	B6>>MRL	no poly	129X1>>MRL	no poly	X1>>S1	X1>>P3	no poly	no poly	BALB>>B6					4/6/07	Yes						SSLP		Yes	43 - Feb 2007	July 2007	40
594	9	D9Dcr31	D9Dcr98.832	D9Jax98.832		98.832	chr9:98,923,135-98,923,229		95	TAAATTCTGACAGAGTCTAGTGATTCTAGATCA	TGGGCAGCAAGGAGGTGT		SSLP	2		no poly			no poly						no poly	no poly	no poly	no poly		no poly					4/6/07	Yes						SSLP		Yes	43 - Feb 2007	July 2007	8
595	9	D9Dcr32	D9Dcr98.964	D9Jax98.964		98.964	chr9:99,055,182-99,055,277		96	TGGCATGTGTGAACCTGCA	CCGGAGTGCTTTGATCACAGT		SSLP	3		no poly	no poly		no poly	DBA>>B6	no poly	no poly	no poly	no poly	no poly	no poly	no poly	no poly		no poly			B6 band failed		4/6/07	Yes						SSLP		Yes	43 - Feb 2007	July 2007	7
507	9	D9Dcr33	D9Dcr98.969	D9Jax98.969		98.969	chr9:99,060,582-99,060,681		100	TTCGAATGAACACCCTAGCACAT	CTCAGTTCAAGAAATTTAACCAACAAA		SSLP	3		no poly			no poly						no poly	no poly	no poly	no poly		no poly					4/6/07	Yes						SSLP		Yes	43 - Feb 2007	July 2007	4
596	9	D9Dcr34	D9Dcr98.978	D9Jax98.978		98.978	chr9:99,069,957-99,070,044		88	GCCTTTCTTCCACAGATGCTCT	TAGGTACAAGGCTGCTGCTGCTA		SSLP	3		no poly			no poly						no poly	no poly	no poly	no poly		no poly					4/6/07	Yes						SSLP		Yes	43 - Feb 2007	July 2007	5
597	9	D9Dcr35	D9Dcr99.578	D9Jax99.578		99.578	chr9:99,669,801-99,669,896		96	CCCTGGACTTCATCTTCAGCA	CGGAGGTGTTGGTATTGATGGT		SSLP	2		no poly			129X1>>B6						no poly	X1>>S1	X1>>P3	no poly		BALB>>B6					4/6/07	Yes						SSLP		Yes	43 - Feb 2007	July 2007	18
508	9	D9Dcr36	D9Dcr99.598	D9Jax99.598		99.598	chr9:99,689,823-99,689,928		106	GAGAGAATTTCCTGAGTAGGCACAA	CTTTCACAGATTCCAGTAGGTAGGTCT		SSLP	2		no poly			no poly						no poly	no poly	no poly	no poly		no poly					4/6/07	Yes						SSLP		Yes	43 - Feb 2007	July 2007	4
598	9	D9Dcr37	D9Dcr99.680	D9Jax99.680		99.68	chr9:99,771,589-99,771,685		97	GAATAAAGTTTGGGGAGTAGGACTCA	CACAAAACTTCGCGGTTCGT		SSLP	2		no poly			B6>>129X1						no poly	no poly	no poly	no poly		BALB>B6					4/6/07	Yes						SSLP		Yes	43 - Feb 2007	July 2007	1
509	9	D9Dcr38	D9Dcr100.292	D9Jax100.292		100.292	chr9:100,383,723-100,383,818		96	ACTAAGGGACGCTGTGGTTCAA	CGTGGGAGAACTGGCAAAAT		SSLP	3		no poly			129X1>B6						no poly	X1>S1	X1>P3	no poly		BALB>>B6					4/6/07	Yes						SSLP		Yes	43 - Feb 2007	July 2007	2
510	9	D9Dcr39	D9Dcr100.983	D9Jax100.983		100.983	chr9:101,029,543-101,029,636		94	TTAAAAGATAGGTTCACGACTAAATACACA	GCAGAAGGGACCTCCCATT		SSLP	2		B6>>129S1			B6>129X1						B6>>129P3	X1>>S1	X1>>P3	no poly		B6>>BALB			129 band smeared		4/6/07	Yes						SSLP		Yes	43 - Feb 2007	July 2007	5
308	9	D9Dcr40	D9Dcr101.385	D9Mit182v2	D9Mit182	101.385	chr9:101,431,148-101,431,246		99	GTGAAATTGGTTATGTAAATGTCTGAGATATT	GACTAGGGTGAACTGGGATCTAAAGA		SSLP	3		no poly		PWD>>B6	129X1>>B6						no poly	X1>>S1	X1>>P3	no poly		BALB>>B6					4/6/07	Yes						SSLP		Yes	43 - Feb 2007	July 2007	7
133	9	D9Dcr41	D9Dcr102.521	D9Jax105.147		102.521	chr9:102,567,931-102,568,029		99	CTTAGCAATTAAAAGTGCACACAACA	CCATTTGTGAGCACGTATGCATA		SSLP	3					no poly											B6>BALB					4/6/07	Yes						SSLP		Yes	43 - Feb 2007	July 2007	13
28	9	D9Dcr42	D9Dcr102.780	D9Jax105.423		102.78	chr9:102,824,422-102,824,517		96	GCTAACCGCTCTGGCTCCTA	TTGAGCTAGTCGAGGCATTTTAAA		SSLP	4				B6>>PWD	B6>>129X1											B6>>BALB					4/6/07	Yes						SSLP		Yes	43 - Feb 2007	July 2007	10
511	9	D9Dcr43	D9Dcr103.002	D9Jax103.002		103.002	chr9:103,046,752-103,046,847		96	TTCGTTCTCTACTTACCTGGCAGTT	GACTAGAGTACATGTGTTAGCGGAGAATA		SSLP	3					no poly											no poly					4/6/07	Yes						SSLP		Yes	43 - Feb 2007	July 2007	2
512	9	D9Dcr44	D9Dcr103.044	D9Jax103.044		103.044	chr9:103,088,999-103,089,094		96	AGGGAAACCTTGTAGCCTTGAAA	TGTACGCATTCAGGGTGTGTGT		SSLP	2				no poly	B6>>129X1											B6>>BALB			B6 and het bands weak		4/6/07	Yes						SSLP		Yes	43 - Feb 2007	July 2007	4
134	9	D9Dcr45	D9Dcr103.389	D9Jax106.077		103.389	chr9:103,433,544-103,433,646		103	TACATGCTGTGGTGTTACTCAAACA	TCCTCAGTCACTCTCCACCTTATTT		SSLP	3					129X1>B6											B6>>BALB					4/6/07	Yes						SSLP		Yes	43 - Feb 2007	July 2007	100
513	9	D9Dcr46	D9Dcr103.667	D9Jax103.667		103.667	chr9:103,711,720-103,711,820		101	GTGCTGATCTCAAGACTTCATTTCA	CGGGACTATAATTCTCATTGTGTAAGTGT		SSLP	2				B6>>PWD	B6>129X1											B6>>BALB					4/6/07	Yes						SSLP		Yes	43 - Feb 2007	July 2007	4
587	9	D9Dcr47	D9Dcr103.713	D9Jax103.713		103.713	chr9:103,757,405-103,757,503		99	AAGCACTTTTGCCAATCTTACACA	CCTAGCCTTGACCCCAGACA		SSLP	3					no poly											no poly					4/6/07	Yes						SSLP		Yes	43 - Feb 2007	July 2007	85
29	9	D9Dcr48	D9Dcr103.779	D9Jax106.467		103.779	chr9:103,823,641-103,823,741		101	TCAGGAGCTAAGACTGACCCCT	CCTCCTTCCTTCTGATCCCAAT		SSLP	2					no poly											no poly					4/6/07	Yes						SSLP		Yes	43 - Feb 2007	July 2007	100
592	9	D9Dcr49	D9Dcr103.934	D9Jax103.934		103.934	chr9:103,978,941-103,979,036		96	TTTGGTAATGTATTCAGATATCTTTTTAGCA	CAGATACAGGTTCATCCACTCAAAAT		SSLP	2					no poly											no poly					4/6/07	Yes						SSLP		Yes	43 - Feb 2007	July 2007	5
588	9	D9Dcr50	D9Dcr103.974	D9Jax103.974		103.974	chr9:104,018,060-104,018,159		100	CCTTCAAAGAGTGTTTTTGTTTCTCA	GGACAGATTGTTCTCCATGGTGAT		SSLP	2					no poly											Y1					4/6/07	Yes						SSLP		Yes	43 - Feb 2007	July 2007	14
593	9	D9Dcr51	D9Dcr103.981	D9Jax103.981		103.981	chr9:104,025,093-104,025,187		95	CATGCCTGGCAGCCTGA	CATTTACTTTTGGATGGTATAAAATTTGTTT		SSLP	2					129X1>>B6											BALB>>B6					4/6/07	Yes						SSLP		Yes	43 - Feb 2007	July 2007	5
514	9	D9Dcr52	D9Dcr104.021	D9Jax104.021		104.021	chr9:104,065,789-104,065,893		105	CTTTCAAAGACATACACTTCATACTATTTTATACA	CATTTGTGTGTGTGTGTGAGAGTGT		SSLP	4					no poly											no poly					4/6/07	Yes						SSLP		Yes	43 - Feb 2007	July 2007	9
589	9	D9Dcr53	D9Dcr104.126	D9Jax104.126		104.126	chr9:104,170,130-104,170,230		101	GAGCTACCTCTCTGTTCTCCTGATTTAA	CCTAATGTGAAAAATGGGGGAAAT		SSLP	2					no poly											no poly					4/6/07	Yes						SSLP		Yes	43 - Feb 2007	July 2007	11
590	9	D9Dcr54	D9Dcr104.166	D9Jax104.166		104.166	chr9:104,209,971-104,210,072		102	ATCCCTGGGTTTAATCCCAGTATT	ACAGAGAGTGACGTATGCACTAAGTGT		SSLP	2					no poly											no poly					4/6/07	Yes						SSLP		Yes	43 - Feb 2007	July 2007	23
591	9	D9Dcr55	D9Dcr104.453	D9Jax104.453		104.453	chr9:104,497,795-104,497,894		100	TGAATTTATTTTATCATCATCATTATGTACACA	TCCGACCTTCACACAAACACTATAGT		SSLP	1					no poly											no poly			primer dimer. Ordered twice! First as 107.141		4/6/07	Yes						SSLP		Yes	43 - Feb 2007	July 2007	100
32	9	D9Dcr56	D9Dcr104.640	D9Mit53v2	D9Mit53	104.64	chr9:104,684,730-104,684,834		105	TTTAAGACTTTATTCATGTGTCTCCAAAA	GAAGCATCACATAAAACGTGTGTGT		SSLP	2				B6>PWD	B6>>129X1											B6>>BALB					4/6/07	Yes						SSLP		Yes	43 - Feb 2007	July 2007	13
559	9	D9Dcr57	D9Dcr104.700	D9Jax104.700		104.7	chr9:104,744,914-104,745,019		106	GTGTACACACAAACATGCACACATAT	TTCCATTCCTCCACCCCTCT		SSLP	2					no poly											B6>BALB					4/6/07	Yes						SSLP		Yes	43 - Feb 2007	July 2007	100
560	9	D9Dcr58	D9Dcr104.757	D9Jax104.757		104.757	chr9:104,801,845-104,801,944		100	TCTTAACTCTTTTTCCTTTGGGCAT	GTGGTAAGACACAGAGGCAATTGT		SSLP	2					B6>>129X1											B6>>BALB					4/6/07	Yes						SSLP		Yes	43 - Feb 2007	July 2007	10
561	9	D9Dcr59	D9Dcr104.763	D9Jax104.763		104.763	chr9:104,807,905-104,808,004		100	CAGATTAAACACAGTCCTCATACATACTAAGA	GGATTGTACTGTGTTATTCTGTTCTAGCAA		SSLP	3					129X1>>B6											BALB>>B6			het second band weak		4/6/07	Yes						SSLP		Yes	43 - Feb 2007	July 2007	9
934	9		D9Dcr104.794			104.794	chr9:104,794,305-104,794,805		501	TTCAAGGATAACCTGGGCCA	AGAGTCCCCAAAATTCCAAATGT		Sequencing																							On order
494	9	D9Dcr60	D9Dcr104.809	D9Jax104.932		104.809	chr9:104,853,677-104,853,772		96	ACATGCAAGTGCGTACACAAGAT	AACACCCTGAAGTGGCTCCA		SSLP	3					no poly											no poly					4/6/07	Yes						SSLP		Yes	43 - Feb 2007	July 2007	4
562	9	D9Dcr61	D9Dcr104.842	D9Jax104.842		104.842	chr9:104,886,955-104,887,059		105	CTAATGTTGCCATGCCCAAA	GCTTCATTGCTATAAATATCCAAATAGAA		SSLP	2					Z2											Z2			129 & BALB give 2 bands each		4/6/07	Yes						SSLP		Yes	43 - Feb 2007	July 2007	11
563	9	D9Dcr62	D9Dcr104.852	D9Jax104.852		104.852	chr9:104,896,662-104,896,757		96	CAGGCAATGAGAGTGTGCATACA	CCCCAGAGTGGATAGACACAATTT		SSLP	2					B6>129X1											B6>BALB					4/6/07	Yes						SSLP		Yes	43 - Feb 2007	July 2007	2
564	9	D9Dcr63	D9Dcr104.869	D9Jax104.869		104.869	chr9:104,913,628-104,913,724		97	GCCCCACACATCCCAGAGTAT	GCCAGCTACAGCAGGGAAAT		SSLP	3					129X1>>B6											BALB>>B6					4/6/07	Yes						SSLP		Yes	43 - Feb 2007	July 2007	16
1031	9		D9Dcr104.966	D9Dcr104.966		104.966	chr9:104,966,527-104,966,977			TCTCGAGAGTCAGCTCATAGAGACA	CCCCGCAGAGACTCATTACCT		Sequencing																							On order
[truncated: 487 more rows]

## Sheet: 38 mod1
Table S6. Chr 1 and Chr 19 markers used in this study.
[truncated: 113 more rows]
